# Supplementary material for: Time-resolved transcriptomic analysis reveals key regulatory genes and auxin-responsive networks underlying axillary bud branching in Hippophae rhamnoides
Source: Front Plant Sci. 2026 Mar 3;17:1746947. doi: 10.3389/fpls.2026.1746947 (PMC12993749; doi:10.3389/fpls.2026.1746947)
Supplement: Supplementary file 2 [file Table1.xlsx]

## Sheet: Sheet1
Sample Name	Clean Reads	Clean Bases(bp)	Clean N(%)	Clean GC(%)	Clean Q20(%)	Clean Q30(%)	rRNA Ratio(%)	Clean(%)
A-1-0	39212130	5881819500	0.02;0.00	41.47;41.57	99.29;98.21	96.08;91.90	0.28	99.76
A-1-12	45768480	6865272000	0.02;0.01	41.54;41.63	99.27;98.26	96.07;92.21	0.24	99.8
A-1-24	45436068	6815410200	0.02;0.00	41.83;41.93	99.40;98.07	96.41;91.13	0.29	99.73
A-1-3	45556712	6833506800	0.02;0.01	41.68;41.77	99.29;98.41	96.16;92.92	0.28	99.73
A-1-48	51214490	7682173500	0.01;0.00	41.77;41.83	99.19;98.37	95.69;92.51	0.31	99.39
A-1-6	47551420	7132713000	0.02;0.00	41.51;41.63	99.32;97.80	96.14;90.41	0.19	99.78
A-2-0	48314234	7247135100	0.02;0.00	41.72;41.77	99.15;98.40	95.57;92.70	0.25	99.37
A-2-12	43073268	6460990200	0.02;0.00	41.89;41.91	99.20;98.48	95.76;92.91	0.38	99.33
A-2-24	41064166	6159624900	0.02;0.00	41.60;41.68	99.11;98.31	95.40;92.46	0.29	99.38
A-2-3	43322302	6498345300	0.01;0.00	41.82;41.85	99.23;98.50	95.85;92.98	0.23	99.41
A-2-48	51353774	7703066100	0.02;0.00	41.71;41.80	99.20;98.39	95.71;92.52	0.32	99.23
A-2-6	55086672	8263000800	0.02;0.00	41.84;41.94	99.21;98.19	95.77;91.84	0.28	99.36
A-3-0	61265026	9189753900	0.01;0.00	41.48;41.56	99.22;98.36	95.90;92.64	0.37	99.41
A-3-12	53454474	8018171100	0.02;0.00	41.83;41.88	99.23;98.45	95.86;92.70	0.21	99.38
A-3-24	47200948	7080142200	0.01;0.00	41.97;42.02	99.25;98.32	95.86;92.07	0.49	99.54
A-3-3	51602910	7740436500	0.01;0.00	42.00;42.06	99.17;98.49	95.53;92.90	0.37	99.59
A-3-48	50806148	7620922200	0.01;0.00	41.66;41.73	99.24;98.62	95.81;93.32	0.25	99.54
A-3-6	43675362	6551304300	0.02;0.00	41.74;41.84	99.27;98.02	95.96;91.24	0.35	99.76
B-1-0	48636250	7295437500	0.01;0.00	41.70;41.78	99.18;98.13	95.72;91.82	0.57	99.49
B-1-12	41179648	6176947200	0.02;0.00	41.72;41.79	99.21;98.39	95.83;92.59	0.34	99.24
B-1-24	40549754	6082463100	0.01;0.00	41.77;41.84	99.23;98.22	95.75;91.93	0.35	99.61
B-1-3	42747898	6412184700	0.01;0.00	41.67;41.74	99.17;98.09	95.59;91.54	0.21	99.26
B-1-48	50896958	7634543700	0.01;0.00	41.90;41.97	99.25;98.51	95.95;92.99	0.49	99.64
B-1-6	41963868	6294580200	0.01;0.00	41.62;41.65	99.23;98.64	95.79;93.46	0.3	99.54
B-2-0	47143404	7071510600	0.01;0.00	41.80;41.88	99.25;98.51	95.90;92.96	0.25	99.67
B-2-12	50895504	7634325600	0.01;0.00	41.73;41.80	99.19;98.44	95.63;92.68	0.27	99.36
B-2-24	44749374	6712406100	0.02;0.00	41.85;41.90	99.23;98.51	95.84;93.00	0.28	99.16
B-2-3	41152152	6172822800	0.01;0.00	41.78;41.86	99.21;98.19	95.76;91.90	0.21	99.53
B-2-48	47528320	7129248000	0.01;0.00	41.76;41.83	99.21;98.41	95.75;92.66	0.23	99.44
B-2-6	49504226	7425633900	0.01;0.00	41.73;41.79	99.21;98.33	95.77;92.41	0.17	99.52
B-3-0	40116638	6017495700	0.01;0.00	41.84;41.96	99.17;97.36	95.48;89.02	0.49	99.62
B-3-12	43325290	6498793500	0.02;0.00	41.85;41.93	99.13;98.32	95.47;92.39	0.27	99.29
B-3-24	48908886	7336332900	0.02;0.00	41.84;41.91	99.12;98.24	95.41;92.03	0.41	99.27
B-3-3	44025926	6603888900	0.02;0.00	41.67;41.75	99.13;98.34	95.46;92.47	0.49	99.31
B-3-48	42341416	6351212400	0.02;0.00	42.26;42.34	99.13;98.18	95.47;91.88	0.29	99.39
B-3-6	41902790	6285418500	0.02;0.00	41.80;41.88	99.16;98.32	95.65;92.54	0.55	99.37
C-1-10-0	53812146	8071821900	0.02;0.00	41.90;41.93	99.24;98.43	95.95;92.75	0.29	99.4
C-1-10-12	48954660	7343199000	0.02;0.00	41.57;41.65	99.14;98.13	95.44;91.65	0.21	99.36
C-1-10-24	52683796	7902569400	0.02;0.00	41.83;41.92	99.15;98.38	95.56;92.64	0.26	99.16
C-1-10-3	41197978	6179696700	0.01;0.00	41.89;41.95	99.27;98.41	95.89;92.45	0.23	99.39
C-1-10-48	45383876	6807581400	0.02;0.00	41.70;41.80	99.12;98.00	95.42;91.24	0.25	99.36
C-1-10-6	49967394	7495109100	0.02;0.00	41.75;41.83	99.11;98.10	95.37;91.56	0.27	99.22
C-2-10-0	48616360	7292454000	0.02;0.00	41.63;41.73	99.15;98.08	95.61;91.59	0.26	99.24
C-2-10-12	41222148	6183322200	0.01;0.00	41.80;41.88	99.22;98.33	95.78;92.40	0.38	99.45
C-2-10-24	46521580	6978237000	0.02;0.00	41.70;41.79	99.12;98.17	95.47;91.89	0.26	99.18
C-2-10-3	56330990	8449648500	0.01;0.00	41.67;41.74	99.22;98.34	95.77;92.34	0.24	99.64
C-2-10-48	50946042	7641906300	0.02;0.00	41.81;41.87	99.19;98.36	95.67;92.42	0.37	99.32
C-2-10-6	47628286	7144242900	0.02;0.00	41.79;41.84	99.22;98.55	95.81;93.10	0.29	99.23
C-3-10-0	50310150	7546522500	0.01;0.00	41.62;41.69	99.18;98.47	95.58;92.82	0.3	99.56
C-3-10-12	45384154	6807623100	0.01;0.00	41.70;41.76	99.19;98.29	95.70;92.22	0.32	99.64
C-3-10-24	41534694	6230204100	0.02;0.00	41.45;41.54	99.27;98.38	95.83;92.43	0.25	99.76
C-3-10-3	50118184	7517727600	0.01;0.00	41.83;41.89	99.18;98.17	95.60;91.72	0.37	99.63
C-3-10-48	44473206	6670980900	0.02;0.00	41.96;42.01	99.16;98.39	95.72;92.77	0.49	99.3
C-3-10-6	48559720	7283958000	0.01;0.00	41.89;41.96	99.23;98.33	95.76;92.25	0.26	99.61
