# Supplementary material for: Time-resolved transcriptomic analysis reveals key regulatory genes and auxin-responsive networks underlying axillary bud branching in Hippophae rhamnoides
Source: Front Plant Sci. 2026 Mar 3;17:1746947. doi: 10.3389/fpls.2026.1746947 (PMC12993749; doi:10.3389/fpls.2026.1746947)
Supplement: Supplementary file 3 [file Table2.xlsx]

## Sheet: T1vsT0
Gene ID (AGAT))	T1-5	T1-1	T1-3	T1-4	T1-2	T0-1	T0-3	T0-5	T0-2	T0-4	Log2FoldChange	pvalue	qvalue	Gene model ID (AGAT)	GOTerms_num	GO_Anno	KO_ID(KO_name)	KEGG_Pathway	NR_ID	E_value	Identity	Score	Putative gene name (homolog)	CDD	PANTHER	Pfam	Swissprot_ID	E_value.1	Identity.1	Score.1	Annotation.1	eggNOG_ID	E_value.2	Score.2	Category	Annotation.2
agat-gene-6741	77.42	68.0584	76.3917	63.4528	73.7624	1545.25	1696.12	1338.03	1793.28	1907.34	-4.52443	3.31709e-109	8.73952e-105	agat-gene-6741	6	GO:0005575: cellular_component (cellular_component); GO:0005622: intracellular anatomical structure (cellular_component); GO:0005623: obsolete cell (cellular_component); GO:0005737: cytoplasm (cellular_component); GO:0044424: obsolete intracellular part (cellular_component); GO:0044464: obsolete cell part (cellular_component);	--	--	gi|1338468166|ref|PON90160.1|	1.07e-310	426/542(78.60)	863	GDP-fucose protein O-fucosyltransferase [Trema orientale]	CDD|cd11299|O-FucT_plant|Putative O-fucosyltransferase, plant	PANTHER|PTHR31741|OS02G0726500 PROTEIN-RELATED|-	Pfam|PF10250|GDP-fucose protein O-fucosyltransferase|GDP-fucose protein O-fucosyltransferase	gi|75274623|ref|Q9SH89.1|	5.44e-263	366/500(73.20)	738	RecName: Full=O-fucosyltransferase 19; Short=O-FucT-19; AltName: Full=O-fucosyltransferase family protein [Arabidopsis thaliana]	102107.XP_008239791.1	1.9399999999999988e-297	831.0	G	At1g04910-like
agat-gene-2261	59.9733	75.726	77.3795	70.182	121.395	5261.37	4376.31	2390.3	4157.87	4431.54	-5.66937	1.98217e-108	2.61121e-104	agat-gene-2261	67	GO:0001067: transcription regulatory region nucleic acid binding (molecular_function); GO:0003674: molecular_function (molecular_function); GO:0003676: nucleic acid binding (molecular_function); GO:0003677: DNA binding (molecular_function); GO:0003700: DNA-binding transcription factor activity (molecular_function); GO:0005488: binding (molecular_function); GO:0006355: regulation of transcription,…	--	--	gi|1009121858|ref|XP_015877689.1|	1.15e-85	174/335(51.94)	266	ethylene-responsive transcription factor ERF105-like [Ziziphus jujuba]	CDD|cd00018|AP2|AP2/ERF domain	PANTHER|PTHR31677|AP2 DOMAIN CLASS TRANSCRIPTION FACTOR|-	Pfam|PF00847|AP2 domain|AP2/ERF domain	gi|57012758|ref|Q40478.1|	4.98e-61	131/340(38.53)	199	RecName: Full=Ethylene-responsive transcription factor 5; AltName: Full=Ethylene-responsive element-binding factor 4; Short=EREBP-4; AltName: Full=Ethylene-responsive element-binding factor 5 homolog; AltName: Full=NtERF4 [Nicotiana tabacum]	57918.XP_004307779.1	3.609999999999999e-75	239.0	K	ethylene-responsive transcription factor
agat-gene-986	94.7043	78.5878	116.084	69.2007	95.1176	3323.49	4349.06	2083.02	3684.81	2320.56	-5.11665	7.47314e-96	6.56316e-92	agat-gene-986	55	GO:0000325: plant-type vacuole (cellular_component); GO:0003674: molecular_function (molecular_function); GO:0005215: transporter activity (molecular_function); GO:0005372: water transmembrane transporter activity (molecular_function); GO:0005575: cellular_component (cellular_component); GO:0005622: intracellular anatomical structure (cellular_component); GO:0005623: obsolete cell (cellular_compo…	--	--	gi|819320205|ref|AKG50111.1|	7.27e-156	223/252(88.49)	439	TIP41 [Betula luminifera]	CDD|cd00333|MIP|Major intrinsic protein	PANTHER|PTHR45665|AQUAPORIN-8|Aquaporin transporter	Pfam|PF00230|Major intrinsic protein|Major intrinsic protein	gi|32363219|ref|O82598.1|	1.91e-147	209/252(82.94)	414	RecName: Full=Aquaporin TIP1-3; AltName: Full=Gamma-tonoplast intrinsic protein 3; Short=Gamma-TIP3; AltName: Full=Tonoplast intrinsic protein 1-3; Short=AtTIP1;3 [Arabidopsis thaliana]	981085.XP_010096653.1	3.6599999999999996e-154	436.0	G	Belongs to the MIP aquaporin (TC 1.A.8) family
agat-gene-16137	860.35	877.246	848.218	1050.28	1248.16	16626.1	15576.1	10443.1	12346.5	13670.3	-3.81313	1.84344e-92	1.21423e-88	agat-gene-16137	3	GO:0005509: calcium ion binding (molecular_function); GO:0016021: integral component of membrane (cellular_component); GO:0055085: transmembrane transport (biological_process);	--	--	gi|1821671024|ref|KAF3442447.1|	4.50e-304	439/583(75.30)	842	hypothetical protein FNV43_RR16363 [Rhamnella rubrinervis]	CDD|cd00051|EFh|EF-hand domain	PANTHER|PTHR31503|VACUOLAR CALCIUM ION TRANSPORTER|-	Pfam|PF01699|Sodium/calcium exchanger protein|Sodium/calcium exchanger membrane region	gi|75153935|ref|Q8L636.1|	4.23e-258	384/575(66.78)	722	RecName: Full=Sodium/calcium exchanger NCL; AltName: Full=Na(+)/Ca(2+)-exchange protein NCL; AltName: Full=Protein NCX-like; Short=AtNCL [Arabidopsis thaliana]	981085.XP_010098421.1	7.869999999999996e-290	806.0	S	Belongs to the Ca(2 ) cation antiporter (CaCA) (TC 2.A.19) family
agat-gene-21283	0.777894	4.75722	8.93097	15.4846	8.74168	862.292	1521.5	1177.88	1016.48	1334.69	-7.24026	1.08478e-90	5.71614e-87	agat-gene-21283	56	GO:0003674: molecular_function (molecular_function); GO:0003824: catalytic activity (molecular_function); GO:0005215: transporter activity (molecular_function); GO:0005388: P-type calcium transporter activity (molecular_function); GO:0005575: cellular_component (cellular_component); GO:0005622: intracellular anatomical structure (cellular_component); GO:0005623: obsolete cell (cellular_component)…	--	--	gi|1338480148|ref|POO02062.1|	0.0	807/1029(78.43)	1592	P-type ATPase [Trema orientale]	CDD|cd02081|P-type_ATPase_Ca_PMCA-like|-	PANTHER|PTHR24093|CATION TRANSPORTING ATPASE|-	Pfam|PF00689|Cation transporting ATPase, C-terminus|Cation-transporting P-type ATPase, C-terminal	gi|12229654|ref|Q9LIK7.1|	0.0	702/1011(69.44)	1373	RecName: Full=Putative calcium-transporting ATPase 13, plasma membrane-type; AltName: Full=Ca(2+)-ATPase isoform 13 [Arabidopsis thaliana]	3760.EMJ26590	0.0	1571.0	P	calcium-transporting ATPase 13, plasma
agat-gene-2804	3202.21	2947.23	3149.84	2148.56	4408.25	76629.5	86147.1	53733.8	102518	105573	-4.74295	5.52409e-89	2.42572e-85	agat-gene-2804	--	--	--	--	gi|1912760033|ref|GFP90885.1|	3.59e-48	76/99(76.77)	156	36.4 kDa proline-rich protein, partial [Phtheirospermum japonicum]	CDD|cd01958|HPS_like|Hydrophobic seed protein domain	PANTHER|PTHR31731|-|-	Pfam|PF14547|Hydrophobic seed protein|Hydrophobic seed protein domain	gi|1709767|ref|Q00451.1|	1.12e-37	61/86(70.93)	132	RecName: Full=36.4 kDa proline-rich protein [Solanum lycopersicum]	218851.Aquca_057_00110.1	1.64e-46	156.0	S	36.4 kDa proline-rich
agat-gene-28419	1537.71	1828.35	1650.81	2622.86	2174.99	3.41887	21.68	29.3067	21.9689	30.6737	6.50451	3.19108e-88	1.20108e-84	agat-gene-28419	47	GO:0003674: molecular_function (molecular_function); GO:0005215: transporter activity (molecular_function); GO:0005575: cellular_component (cellular_component); GO:0005622: intracellular anatomical structure (cellular_component); GO:0005623: obsolete cell (cellular_component); GO:0005737: cytoplasm (cellular_component); GO:0005886: plasma membrane (cellular_component); GO:0005887: integral compon…	--	--	gi|1821662798|ref|KAF3434226.1|	5.38e-210	313/388(80.67)	589	hypothetical protein FNV43_RR25329 [Rhamnella rubrinervis]	-	PANTHER|PTHR31218|WAT1-RELATED PROTEIN|WAT1-related protein	Pfam|PF00892|EamA-like transporter family|EamA domain	gi|75171397|ref|Q9FL41.1|	2.14e-178	261/352(74.15)	505	RecName: Full=WAT1-related protein At5g07050 [Arabidopsis thaliana]	981085.XP_010096006.1	3.2999999999999987e-209	588.0	S	WAT1-related protein
agat-gene-2673	56.2783	83.3896	105.165	80.763	134.978	2405.17	2220.67	1770.83	2271.98	2010.99	-4.5345	4.64793e-87	1.53074e-83	agat-gene-2673	79	GO:0000166: nucleotide binding (molecular_function); GO:0003674: molecular_function (molecular_function); GO:0003824: catalytic activity (molecular_function); GO:0004352: glutamate dehydrogenase (NAD+) activity (molecular_function); GO:0004353: glutamate dehydrogenase [NAD(P)+] activity (molecular_function); GO:0005488: binding (molecular_function); GO:0005507: copper ion binding (molecular_funct…	K00261(GLUD1_2, gdhA)	ko00910//Nitrogen metabolism; ko01200//Carbon metabolism; ko00250//Alanine, aspartate and glutamate metabolism; ko00220//Arginine biosynthesis	gi|645256613|ref|XP_008234031.1|	1.05e-273	368/411(89.54)	750	PREDICTED: glutamate dehydrogenase 2 [Prunus mume]	CDD|cd01076|NAD_bind_1_Glu_DH|NAD(P) binding domain of glutamate dehydrogenase	PANTHER|PTHR11606|GLUTAMATE DEHYDROGENASE|-	Pfam|PF00208|Glutamate/Leucine/Phenylalanine/Valine dehydrogenase|Glutamate/phenylalanine/leucine/valine dehydrogenase, C-terminal	gi|12229806|ref|Q38946.1|	3.77e-263	352/411(85.64)	720	RecName: Full=Glutamate dehydrogenase 2; Short=GDH 2 [Arabidopsis thaliana]	102107.XP_008234031.1	1.5899999999999991e-273	750.0	E	Belongs to the Glu Leu Phe Val dehydrogenases family
agat-gene-10346	2041.29	2093.94	1972.24	2154.39	2689.4	22749.9	33228.8	19470.8	30388.4	29028.7	-3.62228	3.16161e-86	9.25543e-83	agat-gene-10346	19	GO:0003674: molecular_function (molecular_function); GO:0003824: catalytic activity (molecular_function); GO:0005575: cellular_component (cellular_component); GO:0005622: intracellular anatomical structure (cellular_component); GO:0005623: obsolete cell (cellular_component); GO:0008194: UDP-glycosyltransferase activity (molecular_function); GO:0016740: transferase activity (molecular_function); G…	K13496(UGT73C)	ko00908//Zeatin biosynthesis	gi|1338472738|ref|PON94695.1|	3.99e-233	336/529(63.52)	657	UDP-glucuronosyl/UDP-glucosyltransferase [Trema orientale]	CDD|cd03784|GT1_Gtf-like|-	PANTHER|PTHR48043|EG:EG0003.4 PROTEIN-RELATED|-	Pfam|PF00201|UDP-glucoronosyl and UDP-glucosyl transferase|UDP-glucuronosyl/UDP-glucosyltransferase	gi|66774038|ref|Q9ZQ94.1|	3.58e-54	142/518(27.41)	193	RecName: Full=UDP-glycosyltransferase 73C5; AltName: Full=Cytokinin-O-glucosyltransferase 3; AltName: Full=Deoxynivalenol-glucosyl-transferase 1; AltName: Full=Zeatin O-glucosyltransferase 3; Short=AtZOG3 [Arabidopsis thaliana]	981085.XP_010110434.1	1.929999999999999e-223	633.0	CG	UDP-Glycosyltransferase
agat-gene-25187	223.108	206.133	200.398	158.646	236.835	2076.15	2459.08	1864.7	2287.05	2545	-3.45264	3.42914e-85	9.03476e-82	agat-gene-25187	31	GO:0001101: response to acid chemical (biological_process); GO:0006950: response to stress (biological_process); GO:0006970: response to osmotic stress (biological_process); GO:0008150: biological_process (biological_process); GO:0009605: response to external stimulus (biological_process); GO:0009607: response to biotic stimulus (biological_process); GO:0009611: response to wounding (biological_p…	--	--	gi|1344035994|ref|XP_023905291.1|	9.47e-76	125/181(69.06)	231	F-box protein SKIP27-like [Quercus suber]	-	PANTHER|PTHR34049|F-BOX PROTEIN SKIP27|-	-	gi|75244390|ref|Q8GX77.1|	2.12e-33	93/188(49.47)	120	RecName: Full=F-box protein At1g61340 [Arabidopsis thaliana]	102107.XP_008224951.1	1.2699999999999998e-66	208.0	S	f-box protein
agat-gene-742	232.176	182.118	187.494	255.857	286.349	2580.09	3225.3	2444.53	3557.56	2581.48	-3.65185	2.70486e-84	6.47863e-81	agat-gene-742	98	GO:0000003: reproduction (biological_process); GO:0000302: response to reactive oxygen species (biological_process); GO:0001101: response to acid chemical (biological_process); GO:0003006: developmental process involved in reproduction (biological_process); GO:0003674: molecular_function (molecular_function); GO:0003824: catalytic activity (molecular_function); GO:0005575: cellular_component (cel…	K00454(LOX2S)	ko00591//Linoleic acid metabolism; ko00592//alpha-Linolenic acid metabolism	gi|1338461442|ref|PON83576.1|	0.0	738/927(79.61)	1524	Lipoxygenase [Trema orientale]	CDD|cd01751|PLAT_LH2|Plant lipoxygenase, PLAT/LH2 domain	PANTHER|PTHR11771|LIPOXYGENASE|Lipoxygenase	Pfam|PF00305|Lipoxygenase|Lipoxygenase, C-terminal	gi|75277588|ref|O24371.1|	0.0	692/926(74.73)	1404	RecName: Full=Linoleate 13S-lipoxygenase 3-1, chloroplastic; Flags: Precursor [Solanum tuberosum]	3641.EOY27268	0.0	1494.0	E	Plant lipoxygenase may be involved in a number of diverse aspects of plant physiology including growth and development, pest resistance, and senescence or responses to wounding
agat-gene-17976	1893.8	2195.6	1836.33	1918.75	2036.19	17421.4	18544.7	12984.9	17874.4	21928.7	-3.16701	1.65319e-80	3.62971e-77	agat-gene-17976	57	GO:0003674: molecular_function (molecular_function); GO:0005215: transporter activity (molecular_function); GO:0005216: ion channel activity (molecular_function); GO:0005227: calcium activated cation channel activity (molecular_function); GO:0005261: cation channel activity (molecular_function); GO:0005575: cellular_component (cellular_component); GO:0005623: obsolete cell (cellular_component); G…	--	--	gi|1344018429|ref|XP_023891994.1|	0.0	624/780(80.00)	1238	calcium permeable stress-gated cation channel 1-like [Quercus suber]	-	PANTHER|PTHR13018|PROBABLE MEMBRANE PROTEIN DUF221-RELATED|-	Pfam|PF02714|Calcium-dependent channel, 7TM region, putative phosphate|Calcium-dependent channel, 7TM region, putative phosphate	gi|75110961|ref|Q5XEZ5.1|	0.0	588/773(76.07)	1168	RecName: Full=Calcium permeable stress-gated cation channel 1; Short=AtCSC1; AltName: Full=Hyperosmolality-gated Ca2+ permeable channel 1.2; Short=AtOSCA1.2 [Arabidopsis thaliana]	225117.XP_009357481.1	0.0	1227.0	S	Cytosolic domain of 10TM putative phosphate transporter
agat-gene-20894	296.022	185.948	258.934	171.137	290.223	3247.02	3764.08	4612.77	4508.22	6353.07	-4.22431	9.58037e-78	1.94165e-74	agat-gene-20894	--	--	--	--	gi|590617718|ref|XP_007023869.1|	4.41e-102	136/162(83.95)	297	PREDICTED: metallothiol transferase FosB [Theobroma cacao]	CDD|cd07245|VOC_like|-	PANTHER|PTHR46142|-|-	Pfam|PF00903|Glyoxalase/Bleomycin resistance protein/Dioxygenase superfamily|Glyoxalase/fosfomycin resistance/dioxygenase domain	Q9XI31.1	9.40e-94	127/169(75.15)	272	RecName: Full=Glyoxylase I 4; Short=AtGLXI-like;4; Short=AtGLYI4 [Arabidopsis thaliana]	3641.EOY26491	6.649999999999998e-102	297.0	S	glyoxalase I family protein
agat-gene-16934	350.555	262.651	377.986	173.988	514.477	9085.74	8524.07	7906.18	12443.3	12246.2	-4.90113	1.40061e-74	2.63585e-71	agat-gene-16934	70	GO:0001101: response to acid chemical (biological_process); GO:0003674: molecular_function (molecular_function); GO:0005215: transporter activity (molecular_function); GO:0005351: carbohydrate:proton symporter activity (molecular_function); GO:0005355: glucose transmembrane transporter activity (molecular_function); GO:0005356: glucose:proton symporter activity (molecular_function); GO:0005358: h…	--	--	gi|1624119198|ref|XP_028773973.1|	0.0	459/525(87.43)	892	sugar transport protein MST4-like [Prosopis alba]	CDD|cd17361|MFS_STP|-	PANTHER|PTHR23500|SOLUTE CARRIER FAMILY 2, FACILITATED GLUCOSE TRANSPORTER|-	Pfam|PF00083|Sugar (and other) transporter|Major facilitator, sugar transporter-like	gi|85701281|ref|Q94AZ2.2|	1.72e-318	446/527(84.63)	870	RecName: Full=Sugar transport protein 13; AltName: Full=Hexose transporter 13; AltName: Full=Multicopy suppressor of snf4 deficiency protein 1 [Arabidopsis thaliana]	3885.XP_007157147.1	0.0	884.0	U	Belongs to the major facilitator superfamily. Sugar transporter (TC 2.A.1.1) family
agat-gene-22432	4873.84	5325	4515.92	6192.97	5071.05	486.718	440.121	782.9	530.771	541.856	3.2214	8.25149e-71	1.44935e-67	agat-gene-22432	76	GO:0003333: amino acid transmembrane transport (biological_process); GO:0003674: molecular_function (molecular_function); GO:0005215: transporter activity (molecular_function); GO:0005342: organic acid transmembrane transporter activity (molecular_function); GO:0005575: cellular_component (cellular_component); GO:0005622: intracellular anatomical structure (cellular_component); GO:0005623: obsole…	--	--	gi|587878909|ref|EXB67895.1|	4.82e-176	254/357(71.15)	499	Auxin-induced protein 5NG4 [Morus notabilis]	-	PANTHER|PTHR31218|WAT1-RELATED PROTEIN|WAT1-related protein	Pfam|PF00892|EamA-like transporter family|EamA domain	gi|75216840|ref|Q9ZUS1.1|	7.70e-143	218/385(56.62)	412	RecName: Full=WAT1-related protein At2g37460 [Arabidopsis thaliana]	981085.XP_010097389.1	7.269999999999997e-176	499.0	S	WAT1-related protein
agat-gene-22507	538.011	610.718	585.32	619.376	891.018	6205.7	6939.47	4445.49	7074.99	7516.18	-3.30995	1.41388e-66	2.32821e-63	agat-gene-22507	--	--	--	--	gi|1338409944|ref|PON34087.1|	5.85e-222	325/473(68.71)	624	hypothetical protein TorRG33x02_353920 [Trema orientale]	-	PANTHER|PTHR31558|CW14 PROTEIN|-	Pfam|PF07059|Protein of unknown function (DUF1336)|Protein ENHANCED DISEASE RESISTANCE 2, C-terminal	--	--	--	--	--	981085.XP_010091924.1	3.0299999999999987e-216	612.0	S	Protein of unknown function (DUF1336)
agat-gene-10073	1473.18	1386.37	1575.42	1234.9	1540.25	15729.3	12931.7	8311.46	11326.7	12662.6	-3.07966	2.25569e-65	3.49591e-62	agat-gene-10073	--	--	--	--	gi|951005658|ref|XP_014508213.1|	5.01e-12	41/88(46.59)	73	LOW QUALITY PROTEIN: embryonic protein DC-8 [Vigna radiata var. radiata]	-	PANTHER|PTHR47372|DAUER UP-REGULATED-RELATED|-	-	gi|126077|ref|P13940.1|	5.02e-06	27/47(57.45)	50	RecName: Full=Late embryogenesis abundant protein D-29; Short=LEA D-29 [Gossypium hirsutum]	3885.XP_007154470.1	1.52e-11	72.8	S	late embryogenesis abundant protein
agat-gene-28323	99.4715	68.074	62.4978	63.4661	38.7639	1342.39	1173.84	1318.18	1434.93	2007.42	-4.44906	2.20428e-64	3.22645e-61	agat-gene-28323	51	GO:0003674: molecular_function (molecular_function); GO:0005215: transporter activity (molecular_function); GO:0005575: cellular_component (cellular_component); GO:0005622: intracellular anatomical structure (cellular_component); GO:0005623: obsolete cell (cellular_component); GO:0005737: cytoplasm (cellular_component); GO:0005783: endoplasmic reticulum (cellular_component); GO:0005789: endoplasm…	--	--	gi|1821674150|ref|KAF3445571.1|	6.80e-88	143/196(72.96)	266	hypothetical protein FNV43_RR10747 [Rhamnella rubrinervis]	-	PANTHER|PTHR10791|RAG1-ACTIVATING PROTEIN 1|-	Pfam|PF03083|Sugar efflux transporter for intercellular exchange|SWEET sugar transporter	gi|75154590|ref|Q8L9J7.1|	5.52e-75	119/171(69.59)	230	RecName: Full=Bidirectional sugar transporter SWEET1; Short=AtSWEET1; AltName: Full=Protein SUGARS WILL EVENTUALLY BE EXPORTED TRANSPORTERS 1 [Arabidopsis thaliana]	225117.XP_009377708.1	2.7499999999999997e-86	263.0	U	Mediates both low-affinity uptake and efflux of sugar across the membrane
agat-gene-22577	2257.09	2288.57	2331.38	2193.81	2714.62	30181.2	23321	15235.2	18800.7	28055.1	-3.29389	3.5378e-64	4.90582e-61	agat-gene-22577	--	--	--	--	gi|1750476397|ref|KAA8522372.1|	1.03e-237	310/425(72.94)	670	hypothetical protein F0562_013267 [Nyssa sinensis]	CDD|cd09217|TLP-P|-	PANTHER|PTHR31048|OS03G0233200 PROTEIN|Thaumatin family	Pfam|PF00314|Thaumatin family|Thaumatin family	gi|21542444|ref|P50700.2|	9.53e-123	171/233(73.39)	360	RecName: Full=Osmotin-like protein OSM34; Flags: Precursor [Arabidopsis thaliana]	71139.XP_010053305.1	1.1799999999999993e-251	698.0	S	thaumatin-like protein
agat-gene-30135	93.7506	71.8491	104.17	85.57	137.878	1800.96	2547.79	1214.13	2027.97	1551.81	-4.21065	4.1521e-64	5.46977e-61	agat-gene-30135	39	GO:0001101: response to acid chemical (biological_process); GO:0002682: regulation of immune system process (biological_process); GO:0002831: regulation of response to biotic stimulus (biological_process); GO:0003674: molecular_function (molecular_function); GO:0003824: catalytic activity (molecular_function); GO:0006082: organic acid metabolic process (biological_process); GO:0008150: biological…	--	--	gi|1821676204|ref|KAF3447625.1|	4.38e-279	384/479(80.17)	770	hypothetical protein FNV43_RR12812 [Rhamnella rubrinervis]	CDD|cd08017|M20_IAA_Hyd|-	PANTHER|PTHR11014|PEPTIDASE M20 FAMILY MEMBER|-	Pfam|PF01546|Peptidase family M20/M25/M40|Peptidase M20	gi|85542181|ref|Q8VYX0.2|	3.05e-216	293/414(70.77)	607	RecName: Full=IAA-amino acid hydrolase ILR1-like 6; AltName: Full=Protein gr1; AltName: Full=jasmonoyl-L-amino acid hydrolase; Flags: Precursor [Arabidopsis thaliana]	102107.XP_008219626.1	7.479999999999997e-258	717.0	S	Iaa-amino acid hydrolase
agat-gene-2558	544.512	500.473	514.888	492.426	460.989	3788.58	5014.51	3189.66	3555.5	2929.54	-2.8777	6.25088e-64	7.84248e-61	agat-gene-2558	--	--	--	--	gi|1821680480|ref|KAF3451898.1|	9.96e-192	258/338(76.33)	537	hypothetical protein FNV43_RR07994 [Rhamnella rubrinervis]	CDD|cd00170|SEC14|CRAL-TRIO lipid binding domain	PANTHER|PTHR46226|-|-	Pfam|PF00650|CRAL/TRIO domain|CRAL-TRIO lipid binding domain	gi|29336802|ref|Q8R0F9.1|	3.13e-15	69/213(32.39)	79	RecName: Full=SEC14-like protein 4 [Mus musculus]	3760.EMJ13913	9.629999999999998e-188	528.0	I	transfer protein
agat-gene-4624	152.041	113.076	151.786	93.2158	256.336	3794.07	3888.73	3481.11	7563.61	5163.89	-4.96106	1.76249e-63	2.11074e-60	agat-gene-4624	22	GO:0003674: molecular_function (molecular_function); GO:0003824: catalytic activity (molecular_function); GO:0005575: cellular_component (cellular_component); GO:0005622: intracellular anatomical structure (cellular_component); GO:0005623: obsolete cell (cellular_component); GO:0008194: UDP-glycosyltransferase activity (molecular_function); GO:0015020: glucuronosyltransferase activity (molecular_…	--	--	gi|1009173397|ref|XP_015867795.1|	4.25e-283	374/478(78.24)	781	7-deoxyloganetin glucosyltransferase-like [Ziziphus jujuba]	CDD|cd03784|GT1_Gtf-like|-	PANTHER|PTHR11926|GLUCOSYL/GLUCURONOSYL TRANSFERASES|-	Pfam|PF00201|UDP-glucoronosyl and UDP-glucosyl transferase|UDP-glucuronosyl/UDP-glucosyltransferase	gi|678019172|ref|F8WKW1.1|	1.51e-260	341/477(71.49)	720	RecName: Full=7-deoxyloganetin glucosyltransferase; AltName: Full=Genipin glucosyltransferase; AltName: Full=UDP-glucose glucosyltransferase 2; Short=GjUGT2; AltName: Full=UDP-glycosyltransferase 85A24 [Gardenia jasminoides]	102107.XP_008219318.1	1.5499999999999993e-278	769.0	CG	Belongs to the UDP-glycosyltransferase family
agat-gene-23500	1396.58	1665.36	1153.77	1698.49	3153.41	42320.7	33514	27388	39382.9	44094.3	-4.36377	2.0964e-63	2.40147e-60	agat-gene-23500	--	--	--	--	gi|1137211166|ref|OMO79490.1|	0.0	659/860(76.63)	1301	AMP-dependent synthetase/ligase [Corchorus capsularis]	CDD|cd05926|FACL_fum10p_like|-	PANTHER|PTHR43201|ACYL-COA SYNTHETASE|-	Pfam|PF00501|AMP-binding enzyme|AMP-dependent synthetase/ligase	gi|2055117382|ref|M4IQQ7.1|	5.34e-302	422/522(80.84)	842	RecName: Full=Probable CoA ligase CCL9; Short=HlCCL9 [Humulus lupulus]	29760.VIT_02s0025g03660.t01	1.6499999999999993e-293	825.0	I	4-coumarate--CoA ligase-like
agat-gene-13691	362.295	330.721	391.866	452.048	598.89	3480.04	4031.71	3196.23	4846.82	4832.34	-3.25443	7.40061e-61	8.12433e-58	agat-gene-13691	4	GO:0015297: antiporter activity (molecular_function); GO:0016020: membrane (cellular_component); GO:0042910: xenobiotic transmembrane transporter activity (molecular_function); GO:0055085: transmembrane transport (biological_process);	--	--	gi|1338423637|ref|PON46871.1|	1.02e-293	403/489(82.41)	809	Multi antimicrobial extrusion protein [Parasponia andersonii]	CDD|cd13132|MATE_eukaryotic|-	PANTHER|PTHR11206|MULTIDRUG RESISTANCE PROTEIN|-	Pfam|PF01554|MatE|Multi antimicrobial extrusion protein	gi|75171300|ref|Q9FKQ1.1|	1.01e-237	331/462(71.65)	663	RecName: Full=Protein DETOXIFICATION 27; Short=AtDTX27; AltName: Full=Multidrug and toxic compound extrusion protein 27; Short=MATE protein 27 [Arabidopsis thaliana]	3827.XP_004501679.1	4.7899999999999974e-282	780.0	V	Belongs to the multi antimicrobial extrusion (MATE) (TC 2.A.66.1) family
agat-gene-13013	421.456	552.26	485.121	616.54	545.447	4184.53	3820.34	2858.15	3174.03	4234.36	-2.8012	1.15126e-60	1.21329e-57	agat-gene-13013	--	--	--	--	gi|1750487246|ref|KAA8533215.1|	2.93e-260	337/444(75.90)	718	hypothetical protein F0562_033252 [Nyssa sinensis]	-	PANTHER|PTHR31210|OS06G0731900 PROTEIN|Protein of unknown function DUF707	Pfam|PF05212|Protein of unknown function (DUF707)|Protein of unknown function DUF707	--	--	--	--	--	102107.XP_008221898.1	3.919999999999999e-249	691.0	S	Protein of unknown function (DUF707)
agat-gene-13502	1014.21	1243.53	1218.27	1223.39	1281.12	41.1699	68.3196	100.817	84.3133	77.0803	4.00275	1.61862e-59	1.64023e-56	agat-gene-13502	--	--	--	--	gi|587875552|ref|EXB64661.1|	8.43e-48	83/147(56.46)	157	hypothetical protein L484_017995 [Morus notabilis]	-	PANTHER|PTHR34206|OS06G0193300 PROTEIN|-	-	--	--	--	--	--	981085.XP_010096541.1	1.27e-47	157.0	-	-
agat-gene-25026	9.02403	21.1805	7.92777	4.74553	20.4378	697.129	1086.85	636.109	789.723	712.592	-5.93978	3.35125e-59	3.2702e-56	agat-gene-25026	143	GO:0001666: response to hypoxia (biological_process); GO:0002229: defense response to oomycetes (biological_process); GO:0002237: response to molecule of bacterial origin (biological_process); GO:0002239: response to oomycetes (biological_process); GO:0002376: immune system process (biological_process); GO:0002682: regulation of immune system process (biological_process); GO:0002831: regulation o…	--	--	gi|1632232257|ref|XP_028945805.1|	1.62e-180	346/902(38.36)	552	calmodulin-binding protein 60 G-like isoform X2 [Malus domestica]	-	PANTHER|PTHR31713|OS02G0177800 PROTEIN|CALMODULIN-BINDING PROTEIN60	Pfam|PF07887|Calmodulin binding protein-like|CALMODULIN-BINDING PROTEIN60	A0A1U8IPT1.1	2.18e-106	218/519(42.00)	343	RecName: Full=Calmodulin-binding protein 60 B; AltName: Full=GhCBP60B [Gossypium hirsutum]	3760.EMJ09213	2.0999999999999996e-151	465.0	S	Calmodulin-binding protein
agat-gene-16085	24.5554	17.2022	11.8893	20.1611	56.4444	5632.33	3734.66	1946.74	1800.65	3013.16	-6.94529	3.87747e-59	3.64856e-56	agat-gene-16085	81	GO:0001067: transcription regulatory region nucleic acid binding (molecular_function); GO:0001101: response to acid chemical (biological_process); GO:0001558: regulation of cell growth (biological_process); GO:0003674: molecular_function (molecular_function); GO:0003676: nucleic acid binding (molecular_function); GO:0003677: DNA binding (molecular_function); GO:0003700: DNA-binding transcription …	--	--	gi|1079225324|ref|XP_018504637.1|	1.44e-78	129/207(62.32)	242	PREDICTED: dehydration-responsive element-binding protein 1A-like [Pyrus x bretschneideri]	CDD|cd00018|AP2|AP2/ERF domain	PANTHER|PTHR31839|DEHYDRATION-RESPONSIVE ELEMENT-BINDING PROTEIN 1D|-	Pfam|PF00847|AP2 domain|AP2/ERF domain	gi|47605751|ref|Q9SGJ6.1|	2.05e-56	98/190(51.58)	180	RecName: Full=Dehydration-responsive element-binding protein 1E; Short=Protein DREB1E [Arabidopsis thaliana]	3750.XP_008364557.1	7.359999999999999e-77	238.0	K	Dehydration-responsive element-binding protein
agat-gene-16204	2065.01	1850.4	1833.35	2284.26	2075.01	276.294	268.848	382.325	309.89	316.068	2.70013	1.14436e-58	1.03967e-55	agat-gene-16204	51	GO:0003674: molecular_function (molecular_function); GO:0003824: catalytic activity (molecular_function); GO:0004672: protein kinase activity (molecular_function); GO:0004674: protein serine/threonine kinase activity (molecular_function); GO:0004675: transmembrane receptor protein serine/threonine kinase activity (molecular_function); GO:0004888: transmembrane signaling receptor activity (molecul…	--	--	gi|1338424513|ref|PON47697.1|	0.0	541/616(87.82)	912	Serine/threonine protein kinase [Trema orientale]	-	PANTHER|PTHR47988|SOMATIC EMBRYOGENESIS RECEPTOR KINASE 1|-	Pfam|PF00069|Protein kinase domain|Protein kinase domain	gi|75330789|ref|Q8RY65.1|	3.50e-277	484/613(78.96)	774	RecName: Full=Protein NSP-INTERACTING KINASE 2; AltName: Full=LRR receptor-like serine/threonine-protein kinase NIK2; Flags: Precursor [Arabidopsis thaliana]	981085.XP_010091686.1	9.4e-316	875.0	T	Belongs to the protein kinase superfamily. Ser Thr protein kinase family
agat-gene-7375	158.314	176.381	184.521	201.97	296.09	1763.32	2714.87	2170.4	3557.41	2612.25	-3.65472	1.18915e-58	1.04435e-55	agat-gene-7375	32	GO:0003674: molecular_function (molecular_function); GO:0003824: catalytic activity (molecular_function); GO:0006066: alcohol metabolic process (biological_process); GO:0006793: phosphorus metabolic process (biological_process); GO:0006796: phosphate-containing compound metabolic process (biological_process); GO:0008150: biological_process (biological_process); GO:0008152: metabolic process (biol…	K19517(MIK)	ko00562//Inositol phosphate metabolism	gi|1009114717|ref|XP_015873836.1|	2.91e-179	259/385(67.27)	509	inositol 3-kinase [Ziziphus jujuba]	-	PANTHER|PTHR43085|HEXOKINASE FAMILY MEMBER|-	Pfam|PF00294|pfkB family carbohydrate kinase|Carbohydrate kinase PfkB	gi|75249448|ref|Q93Z01.1|	1.47e-140	202/326(61.96)	406	RecName: Full=Inositol 3-kinase; AltName: Full=Myo-inositol kinase; Short=AtMIK [Arabidopsis thaliana]	981085.XP_010104630.1	2.3499999999999993e-172	492.0	G	pfkB family carbohydrate kinase
agat-gene-28718	51.8955	31.5669	36.6961	55.7963	80.6379	1361.79	1810.87	829.472	1447.6	1540.65	-4.76414	2.60132e-58	2.21087e-55	agat-gene-28718	--	--	--	--	gi|1009155069|ref|XP_015895517.1|	9.67e-85	137/189(72.49)	254	uncharacterized protein LOC107429356 [Ziziphus jujuba]	-	PANTHER|PTHR33052|DUF4228 DOMAIN PROTEIN-RELATED|-	Pfam|PF14009|Domain of unknown function (DUF4228)|Protein of unknown function DUF4228, plant	--	--	--	--	--	3641.EOY00890	9.279999999999999e-82	247.0	S	Domain of unknown function (DUF4228)
agat-gene-29454	888.727	672.067	1055.59	620.31	553.161	6106.4	6198.18	5446.65	5918.85	6432.58	-2.98945	3.17299e-58	2.61246e-55	agat-gene-29454	120	GO:0001101: response to acid chemical (biological_process); GO:0003674: molecular_function (molecular_function); GO:0003824: catalytic activity (molecular_function); GO:0004721: phosphoprotein phosphatase activity (molecular_function); GO:0004722: protein serine/threonine phosphatase activity (molecular_function); GO:0005488: binding (molecular_function); GO:0005515: protein binding (molecular_fu…	K14497(PP2C)	ko04075//Plant hormone signal transduction	gi|1821662227|ref|KAF3433655.1|	3.61e-176	274/422(64.93)	503	hypothetical protein FNV43_RR24758 [Rhamnella rubrinervis]	CDD|cd00143|PP2Cc|PPM-type phosphatase domain	PANTHER|PTHR47992|ALPHABET, ISOFORM E-RELATED|-	Pfam|PF00481|Protein phosphatase 2C|PPM-type phosphatase domain	gi|1352681|ref|P49598.1|	2.42e-151	240/411(58.39)	436	RecName: Full=Protein phosphatase 2C 37; Short=AtPP2C37; AltName: Full=Protein ABA-HYPERSENSITIVE GERMINATION 3; AltName: Full=Protein phosphatase 2C A; Short=PP2CA [Arabidopsis thaliana]	981085.XP_010096621.1	2.5399999999999988e-169	487.0	T	phosphatase 2c
agat-gene-21161	756.634	694.134	540.669	722.296	924.968	4868.72	4778.44	3957.16	5648.13	5041.67	-2.73872	4.49994e-58	3.59273e-55	agat-gene-21161	22	GO:0002376: immune system process (biological_process); GO:0005575: cellular_component (cellular_component); GO:0005623: obsolete cell (cellular_component); GO:0005886: plasma membrane (cellular_component); GO:0006950: response to stress (biological_process); GO:0006952: defense response (biological_process); GO:0006955: immune response (biological_process); GO:0008150: biological_process (biolog…	--	--	gi|1866909112|ref|CAB4313112.1|	0.0	474/613(77.32)	925	unnamed protein product [Prunus armeniaca]	-	PANTHER|PTHR31942|MLO-LIKE PROTEIN 1|-	Pfam|PF03094|Mlo family|Mlo-related protein	gi|33112391|ref|Q94KB7.2|	7.11e-238	348/527(66.03)	671	RecName: Full=MLO-like protein 6; Short=AtMlo6 [Arabidopsis thaliana]	102107.XP_008225371.1	0.0	920.0	G	May be involved in modulation of pathogen defense and leaf cell death
agat-gene-11861	334.102	263.597	502.007	276.941	448.425	3239.44	5535.83	4063.65	4393.69	3496.68	-3.5054	8.6515e-58	6.70415e-55	agat-gene-11861	109	GO:0001101: response to acid chemical (biological_process); GO:0001676: long-chain fatty acid metabolic process (biological_process); GO:0003674: molecular_function (molecular_function); GO:0003824: catalytic activity (molecular_function); GO:0004497: monooxygenase activity (molecular_function); GO:0005488: binding (molecular_function); GO:0005506: iron ion binding (molecular_function); GO:000557…	K01723(AOS)	ko00592//alpha-Linolenic acid metabolism	gi|703136134|ref|XP_010106073.1|	8.38e-307	418/528(79.17)	844	allene oxide synthase 1, chloroplastic [Morus notabilis]	-	PANTHER|PTHR24286|CYTOCHROME P450 26|-	Pfam|PF00067|Cytochrome P450|Cytochrome P450	gi|1027923587|ref|K4BV52.1|	1.04e-270	376/536(70.15)	749	RecName: Full=Allene oxide synthase 1, chloroplastic; Short=LeAOS1; AltName: Full=Cytochrome P450 74A; Flags: Precursor [Solanum lycopersicum]	981085.XP_010106073.1	1.2599999999999993e-306	844.0	Q	Belongs to the cytochrome P450 family
agat-gene-7387	303.175	275.137	283.729	237.509	454.29	2294.17	3213.36	2349.83	3310.17	2776.35	-3.16514	6.43831e-57	4.84658e-54	agat-gene-7387	116	GO:0001067: transcription regulatory region nucleic acid binding (molecular_function); GO:0001101: response to acid chemical (biological_process); GO:0003674: molecular_function (molecular_function); GO:0003676: nucleic acid binding (molecular_function); GO:0003677: DNA binding (molecular_function); GO:0003700: DNA-binding transcription factor activity (molecular_function); GO:0005488: binding (m…	K13424(WRKY33)	ko04626//Plant-pathogen interaction	gi|1821683424|ref|KAF3454841.1|	2.42e-260	423/625(67.68)	733	hypothetical protein FNV43_RR05289 [Rhamnella rubrinervis]	-	PANTHER|PTHR31221|WRKY TRANSCRIPTION FACTOR PROTEIN 1-RELATED|-	Pfam|PF03106|WRKY DNA -binding domain|WRKY domain	gi|75120448|ref|Q6B6R4.1|	4.42e-140	297/645(46.05)	421	RecName: Full=WRKY transcription factor WRKY24; Short=OsWRKY24 [Oryza sativa Indica Group]	3641.EOY34631	7.059999999999996e-246	697.0	K	WRKY transcription factor
agat-gene-19767	2697.82	2549.36	2703.41	2414.06	2432.16	12267.9	15303	11297.1	12308.3	12528.2	-2.31552	7.09915e-57	5.19559e-54	agat-gene-19767	101	GO:0000302: response to reactive oxygen species (biological_process); GO:0001101: response to acid chemical (biological_process); GO:0002831: regulation of response to biotic stimulus (biological_process); GO:0005575: cellular_component (cellular_component); GO:0005622: intracellular anatomical structure (cellular_component); GO:0005623: obsolete cell (cellular_component); GO:0005634: nucleus (ce…	--	--	gi|1009174807|ref|XP_015868536.1|	1.27e-34	73/102(71.57)	120	indole-3-acetic acid-induced protein ARG2-like [Ziziphus jujuba]	-	PANTHER|PTHR33509|LATE EMBRYOGENIS ABUNDANT PROTEIN 2-RELATED|Late embryogenesis abundant protein, LEA_3 subgroup	Pfam|PF03242|Late embryogenesis abundant protein|Late embryogenesis abundant protein, LEA_3 subgroup	gi|416639|ref|P32292.1|	1.19e-21	50/97(51.55)	84	RecName: Full=Indole-3-acetic acid-induced protein ARG2 [Vigna radiata var. radiata]	981085.XP_010088289.1	8.94e-31	111.0	S	Late embryogenesis abundant protein
agat-gene-6159	333.119	436.236	334.319	427.987	652.287	6018.92	5994.35	3559.17	4125.67	5805.9	-3.54537	2.38714e-56	1.69983e-53	agat-gene-6159	24	GO:0001505: regulation of neurotransmitter levels (biological_process); GO:0003674: molecular_function (molecular_function); GO:0005488: binding (molecular_function); GO:0005509: calcium ion binding (molecular_function); GO:0008150: biological_process (biological_process); GO:0009909: regulation of flower development (biological_process); GO:0019222: regulation of metabolic process (biological_pr…	K13448(CML)	ko04626//Plant-pathogen interaction	gi|1731685814|ref|XP_030493464.1|	7.65e-60	117/161(72.67)	189	probable calcium-binding protein CML23 [Cannabis sativa]	CDD|cd00051|EFh|EF-hand domain	PANTHER|PTHR10891|EF-HAND CALCIUM-BINDING DOMAIN CONTAINING PROTEIN|-	Pfam|PF13499|EF-hand domain pair|EF-hand domain	gi|75333541|ref|Q9C8Y1.1|	7.75e-42	89/142(62.68)	139	RecName: Full=Probable calcium-binding protein CML23; AltName: Full=Calmodulin-like protein 23 [Arabidopsis thaliana]	981085.XP_010109033.1	2.77e-55	177.0	T	calcium-binding protein
agat-gene-2813	97.3138	121.754	161.72	121.175	124.225	1013.39	1608.32	1372.17	1852.12	1793.9	-3.608	3.13165e-56	2.1713e-53	agat-gene-2813	2	GO:0004190: aspartic-type endopeptidase activity (molecular_function); GO:0006508: proteolysis (biological_process);	--	--	gi|1821673583|ref|KAF3445005.1|	8.80e-302	423/571(74.08)	836	hypothetical protein FNV43_RR14698 [Rhamnella rubrinervis]	CDD|cd05476|pepsin_A_like_plant|Pepsin-like domain, plant	PANTHER|PTHR13683|ASPARTYL PROTEASES|Aspartic peptidase A1 family	Pfam|PF14543|Xylanase inhibitor N-terminal|Xylanase inhibitor, N-terminal	gi|75174977|ref|Q9LNJ3.1|	3.00e-82	160/389(41.13)	269	RecName: Full=Aspartyl protease family protein 2; Flags: Precursor [Arabidopsis thaliana]	85681.XP_006437136.1	6.339999999999995e-285	794.0	O	Belongs to the peptidase A1 family
agat-gene-19448	24.458	30.6511	40.6791	23.9894	60.2657	661.633	1425.03	1122.27	1109.99	1099.08	-4.90764	5.09328e-55	3.44084e-52	agat-gene-19448	11	GO:0004842: ubiquitin-protein transferase activity (molecular_function); GO:0008150: biological_process (biological_process); GO:0010033: response to organic substance (biological_process); GO:0010200: response to chitin (biological_process); GO:0010243: response to organonitrogen compound (biological_process); GO:0016567: protein ubiquitination (biological_process); GO:0042221: response to chemi…	--	--	gi|1009126372|ref|XP_015880118.1|	5.06e-212	310/447(69.35)	597	U-box domain-containing protein 21-like [Ziziphus jujuba]	CDD|cd16664|RING-Ubox_PUB|-	PANTHER|PTHR22849|WDSAM1 PROTEIN|-	Pfam|PF04564|U-box domain|U box domain	gi|75107724|ref|Q5PNY6.1|	1.27e-126	202/417(48.44)	376	RecName: Full=U-box domain-containing protein 21; AltName: Full=Plant U-box protein 21; AltName: Full=RING-type E3 ubiquitin transferase PUB21 [Arabidopsis thaliana]	3694.POPTR_0004s08220.1	8.649999999999997e-200	567.0	H	RING-type E3 ubiquitin transferase
agat-gene-26478	526.268	462.099	571.44	410.636	614.381	5184.72	3576.54	2861.44	3590.22	3969.02	-2.89125	8.95159e-55	5.89619e-52	agat-gene-26478	31	GO:0005575: cellular_component (cellular_component); GO:0005576: extracellular region (cellular_component); GO:0005622: intracellular anatomical structure (cellular_component); GO:0005623: obsolete cell (cellular_component); GO:0005737: cytoplasm (cellular_component); GO:0005829: cytosol (cellular_component); GO:0005886: plasma membrane (cellular_component); GO:0006950: response to stress (biolog…	--	--	gi|1982030402|ref|KAG2720459.1|	1.55e-65	101/151(66.89)	203	hypothetical protein I3760_02G036100 [Carya illinoinensis]	-	PANTHER|PTHR31459|-|-	Pfam|PF03168|Late embryogenesis abundant protein|Late embryogenesis abundant protein, LEA_2 subgroup	gi|1170746|ref|P46519.1|	5.82e-64	96/151(63.58)	195	RecName: Full=Desiccation protectant protein Lea14 homolog [Glycine max]	3847.GLYMA18G47361.1	5.799999999999999e-62	195.0	S	Desiccation protectant protein Lea14 homolog
agat-gene-6149	1436.67	1744.96	1187.5	2261.23	1924.6	80.784	83.2785	55.5993	52.1258	21.1914	4.86449	2.97564e-54	1.91217e-51	agat-gene-6149	11	GO:0008150: biological_process (biological_process); GO:0009605: response to external stimulus (biological_process); GO:0009607: response to biotic stimulus (biological_process); GO:0009624: response to nematode (biological_process); GO:0016020: membrane (cellular_component); GO:0022857: transmembrane transporter activity (molecular_function); GO:0043207: response to external biotic stimulus (bio…	--	--	gi|1350223259|ref|XP_024032579.1|	3.46e-140	212/264(80.30)	402	protein NRT1/ PTR FAMILY 5.9-like, partial [Morus notabilis]	-	PANTHER|PTHR11654|OLIGOPEPTIDE TRANSPORTER-RELATED|Proton-dependent oligopeptide transporter family	Pfam|PF00854|POT family|Proton-dependent oligopeptide transporter family	gi|75207342|ref|Q9SRI2.1|	1.39e-114	184/262(70.23)	343	RecName: Full=Protein NRT1/ PTR FAMILY 5.9; Short=AtNPF5.9 [Arabidopsis thaliana]	981085.XP_010091949.1	2.6499999999999993e-136	402.0	E	Protein NRT1 PTR FAMILY
agat-gene-16736	187.456	207.063	296.642	195.203	295.083	2541.13	2183.85	1479.12	2556.33	2341.31	-3.23165	1.69278e-53	1.0619e-50	agat-gene-16736	22	GO:0003674: molecular_function (molecular_function); GO:0005488: binding (molecular_function); GO:0005509: calcium ion binding (molecular_function); GO:0005575: cellular_component (cellular_component); GO:0005622: intracellular anatomical structure (cellular_component); GO:0005623: obsolete cell (cellular_component); GO:0005737: cytoplasm (cellular_component); GO:0005829: cytosol (cellular_compon…	K02183(CALM)	ko04626//Plant-pathogen interaction; ko04070//Phosphatidylinositol signaling system	gi|1009132026|ref|XP_015883164.1|	3.59e-65	112/172(65.12)	206	calcium-binding protein CP1 [Ziziphus jujuba]	CDD|cd00051|EFh|EF-hand domain	PANTHER|PTHR23050|CALCIUM BINDING PROTEIN|-	Pfam|PF13499|EF-hand domain pair|EF-hand domain	gi|75333680|ref|Q9FDX6.1|	2.24e-55	91/167(54.49)	174	RecName: Full=Calcium-binding protein CP1; AltName: Full=NaCl-inducible Ca2+-binding protein; Short=AtCP1 [Arabidopsis thaliana]	981085.XP_010109984.1	2.7699999999999998e-61	194.0	T	EF-hand domain pair
agat-gene-14885	1072.61	894.507	1035.73	720.319	1170.5	20152.2	14362.3	9659.73	9408.61	9307.12	-3.68366	1.91513e-53	1.17344e-50	agat-gene-14885	75	GO:0003674: molecular_function (molecular_function); GO:0003824: catalytic activity (molecular_function); GO:0004420: hydroxymethylglutaryl-CoA reductase (NADPH) activity (molecular_function); GO:0005515: protein binding (molecular_function); GO:0005575: cellular_component (cellular_component); GO:0005622: intracellular anatomical structure (cellular_component); GO:0005623: obsolete cell (cellula…	K00021(HMGCR)	ko00900//Terpenoid backbone biosynthesis	gi|1821663492|ref|KAF3434919.1|	0.0	489/602(81.23)	924	hypothetical protein FNV43_RR22006 [Rhamnella rubrinervis]	CDD|cd00643|HMG-CoA_reductase_classI|Hydroxymethylglutaryl-CoA reductase, eukaryotic/archaeal type	PANTHER|PTHR10572|3-HYDROXY-3-METHYLGLUTARYL-COENZYME A REDUCTASE|Hydroxymethylglutaryl-CoA reductase, class I/II	Pfam|PF00368|Hydroxymethylglutaryl-coenzyme A reductase|Hydroxymethylglutaryl-CoA reductase, class I/II	gi|11132836|ref|O64966.1|	1.67e-313	448/570(78.60)	863	RecName: Full=3-hydroxy-3-methylglutaryl-coenzyme A reductase 1; Short=HMG-CoA reductase 1 [Gossypium hirsutum]	3760.EMJ00941	0.0	919.0	I	A reductase
agat-gene-23031	1407.55	1543.6	1375.01	1479.2	2399.25	16329.3	15538.2	10113.2	12385.8	15658	-3.09326	2.76245e-53	1.65414e-50	agat-gene-23031	--	--	--	--	gi|1821677312|ref|KAF3448732.1|	8.61e-160	300/386(77.72)	460	hypothetical protein FNV43_RR09445 [Rhamnella rubrinervis]	-	PANTHER|PTHR46034|-|-	Pfam|PF10539|Development and cell death domain|Development/cell death domain	gi|1915400742|ref|C6TAQ0.1|	1.98e-133	234/375(62.40)	387	RecName: Full=DCD domain-containing protein NRP-B; AltName: Full=N-rich protein B [Glycine max]	3641.EOY25072	2.3599999999999992e-150	434.0	S	B2 protein-like
agat-gene-23950	145.597	135.136	149.797	184.674	249.501	1986.53	2063.49	1246.53	2059.2	2053.85	-3.44287	4.94686e-53	2.89633e-50	agat-gene-23950	81	GO:0001067: transcription regulatory region nucleic acid binding (molecular_function); GO:0001666: response to hypoxia (biological_process); GO:0003674: molecular_function (molecular_function); GO:0003676: nucleic acid binding (molecular_function); GO:0003677: DNA binding (molecular_function); GO:0003700: DNA-binding transcription factor activity (molecular_function); GO:0005488: binding (molecul…	--	--	gi|1338439090|ref|PON61827.1|	1.39e-147	219/296(73.99)	421	NAC domain containing protein [Parasponia andersonii]	-	PANTHER|PTHR31719|NAC TRANSCRIPTION FACTOR 56|-	Pfam|PF02365|No apical meristem (NAM) protein|NAC domain	gi|51316206|ref|Q39013.2|	3.86e-114	182/289(62.98)	333	RecName: Full=NAC domain-containing protein 2; Short=ANAC002 [Arabidopsis thaliana]	981085.XP_010093108.1	3.0799999999999996e-140	403.0	K	NAC domain-containing protein
agat-gene-20961	14.5452	10.503	16.8672	20.2364	14.5507	1539.56	984.095	419.826	1340.94	719.302	-6.01598	1.29664e-52	7.42663e-50	agat-gene-20961	--	--	--	--	gi|1847916886|ref|XP_034696891.1|	6.44e-216	286/366(78.14)	601	uncharacterized protein LOC117922785 [Vitis riparia]	-	PANTHER|PTHR31265|OS02G0527500 PROTEIN-RELATED|-	Pfam|PF04862|Protein of unknown function (DUF642)|Domain of unknown function DUF642	Q9LYE7.1	1.56e-185	251/367(68.39)	520	RecName: Full=BIIDXI-like protein At5g11420; Flags: Precursor [Arabidopsis thaliana]	57918.XP_004302947.1	4.0999999999999983e-215	600.0	S	Protein of unknown function (DUF642)
agat-gene-22137	325.051	345.174	300.596	308.724	308.624	1851.75	3179.63	2005.14	2275.49	1877.79	-2.81611	1.40409e-52	7.87097e-50	agat-gene-22137	134	GO:0000003: reproduction (biological_process); GO:0000785: chromatin (cellular_component); GO:0000792: heterochromatin (cellular_component); GO:0000902: cell morphogenesis (biological_process); GO:0003006: developmental process involved in reproduction (biological_process); GO:0003674: molecular_function (molecular_function); GO:0003824: catalytic activity (molecular_function); GO:0005575: cellul…	--	--	gi|1009159776|ref|XP_015897997.1|	0.0	630/877(71.84)	1194	lysine-specific demethylase JMJ706 [Ziziphus jujuba]	-	PANTHER|PTHR10694|LYSINE-SPECIFIC DEMETHYLASE|-	Pfam|PF02373|JmjC domain, hydroxylase|JmjC domain	F4KIX0.1	1.45e-296	459/768(59.77)	842	RecName: Full=Lysine-specific demethylase JMJ13; AltName: Full=Jumonji domain-containing protein 13; Short=AtJMJ13; Short=Protein JUMONJI 13; AltName: Full=Lysine-specific histone demethylase JMJ13; AltName: Full=[histone H3]-trimethyl-L-lysine(27) monodemethylase JMJ13 [Arabidopsis thaliana]	981085.XP_010096930.1	0.0	1159.0	K	lysine-specific demethylase
agat-gene-1073	172.005	182.141	162.692	214.488	277.636	1576.59	2229.27	1448.47	1922.84	2283.95	-3.22827	1.44702e-52	7.94264e-50	agat-gene-1073	--	--	--	--	gi|2050030963|ref|KAG6721294.1|	7.41e-46	130/256(50.78)	159	hypothetical protein I3842_03G106500 [Carya illinoinensis]	-	PANTHER|PTHR33179|VQ MOTIF-CONTAINING PROTEIN|VQ motif-containing protein 15/22	Pfam|PF05678|VQ motif|VQ	gi|75273370|ref|Q9LIE6.1|	2.61e-18	66/175(37.71)	82	RecName: Full=VQ motif-containing protein 22; Short=AtVQ22 [Arabidopsis thaliana]	981085.XP_010093132.1	2.36e-43	153.0	S	VQ motif
agat-gene-13882	45.5506	30.6286	42.659	29.764	62.1798	1479.27	1127.16	648.356	974.871	1597.75	-4.78474	1.95831e-52	1.05297e-49	agat-gene-13882	--	--	K13449(PR1)	ko04626//Plant-pathogen interaction; ko04075//Plant hormone signal transduction	gi|567860106|ref|XP_006422707.1|	4.23e-80	112/158(70.89)	243	pathogenesis-related protein 1 [Citrus clementina]	CDD|cd05381|CAP_PR-1|-	PANTHER|PTHR10334|CYSTEINE-RICH SECRETORY PROTEIN-RELATED|Cysteine-rich secretory protein-related	Pfam|PF00188|Cysteine-rich secretory protein family|CAP domain	gi|130846|ref|P11670.1|	4.32e-75	106/161(65.84)	227	RecName: Full=Basic form of pathogenesis-related protein 1; Short=PRP 1; Flags: Precursor [Nicotiana tabacum]	85681.XP_006422707.1	6.379999999999999e-80	243.0	L	Belongs to the CRISP family
agat-gene-24184	447.066	387.316	447.427	353.897	514.416	3033.37	6751.69	3711.34	3957.9	3600.19	-3.29124	2.63552e-52	1.38876e-49	agat-gene-24184	46	GO:0003674: molecular_function (molecular_function); GO:0003824: catalytic activity (molecular_function); GO:0005575: cellular_component (cellular_component); GO:0005622: intracellular anatomical structure (cellular_component); GO:0005623: obsolete cell (cellular_component); GO:0005737: cytoplasm (cellular_component); GO:0005886: plasma membrane (cellular_component); GO:0006082: organic acid meta…	K10525(AOC)	ko00592//alpha-Linolenic acid metabolism	gi|1821660369|ref|KAF3431798.1|	8.75e-126	192/256(75.00)	363	hypothetical protein FNV43_RR26534 [Rhamnella rubrinervis]	-	PANTHER|PTHR31843|ALLENE OXIDE CYCLASE 4, CHLOROPLASTIC|Allene oxide cyclase	Pfam|PF06351|Allene oxide cyclase|Allene oxide cyclase	gi|1076761096|ref|A2XID3.1|	3.48e-96	142/193(73.58)	284	RecName: Full=Allene oxide cyclase, chloroplastic; Short=OsAOC; Flags: Precursor [Oryza sativa Indica Group]	3760.EMJ24919	1.4999999999999998e-123	358.0	S	Allene oxide cyclase
agat-gene-17074	1332.96	1298.17	1303.59	1312.83	1329.64	6561.73	6797.47	5226.48	5180.13	6628.59	-2.2081	3.14942e-52	1.62701e-49	agat-gene-17074	59	GO:0003674: molecular_function (molecular_function); GO:0003824: catalytic activity (molecular_function); GO:0005575: cellular_component (cellular_component); GO:0005622: intracellular anatomical structure (cellular_component); GO:0005623: obsolete cell (cellular_component); GO:0005737: cytoplasm (cellular_component); GO:0006629: lipid metabolic process (biological_process); GO:0006643: membrane …	K09480(DGD)	ko00561//Glycerolipid metabolism	gi|1770274119|ref|KAE7999814.1|	8.78e-257	343/459(74.73)	712	hypothetical protein FH972_004209 [Carpinus fangiana]	CDD|cd01635|Glycosyltransferase_GTB-type|-	PANTHER|PTHR46132|DIGALACTOSYLDIACYLGLYCEROL SYNTHASE 2, CHLOROPLASTIC|-	Pfam|PF00534|Glycosyl transferases group 1|Glycosyl transferase, family 1	gi|75120871|ref|Q6DW73.1|	1.99e-247	330/459(71.90)	685	RecName: Full=Digalactosyldiacylglycerol synthase 2, chloroplastic [Lotus japonicus]	3760.EMJ19142	2.1599999999999997e-253	705.0	S	Digalactosyldiacylglycerol synthase 2
agat-gene-9043	136.438	169.676	127.964	207.764	301.939	1983.4	2934.81	1895.38	2955.19	2521.94	-3.70216	3.30735e-52	1.67574e-49	agat-gene-9043	34	GO:0002215: defense response to nematode (biological_process); GO:0004672: protein kinase activity (molecular_function); GO:0005524: ATP binding (molecular_function); GO:0005575: cellular_component (cellular_component); GO:0005622: intracellular anatomical structure (cellular_component); GO:0005623: obsolete cell (cellular_component); GO:0005737: cytoplasm (cellular_component); GO:0005739: mitoch…	--	--	gi|1821666167|ref|KAF3437592.1|	0.0	788/1094(72.03)	1123	hypothetical protein FNV43_RR20348 [Rhamnella rubrinervis]	CDD|cd14066|STKc_IRAK|-	PANTHER|PTHR48054|RECEPTOR KINASE-LIKE PROTEIN XA21|-	Pfam|PF00069|Protein kinase domain|Protein kinase domain	gi|264664459|ref|C0LGJ1.1|	2.28e-308	701/1084(64.67)	889	RecName: Full=Probable LRR receptor-like serine/threonine-protein kinase At1g74360; Flags: Precursor [Arabidopsis thaliana]	29730.Gorai.008G195900.1	0.0	1092.0	T	LRR receptor-like serine threonine-protein kinase
agat-gene-21787	1.7896	0	1.98194	1.91191	6.85166	427.389	912.156	488.374	388.72	363.593	-7.62274	8.46535e-52	4.20824e-49	agat-gene-21787	4	GO:0005506: iron ion binding (molecular_function); GO:0016705: oxidoreductase activity, acting on paired donors, with incorporation or reduction of molecular oxygen (molecular_function); GO:0020037: heme binding (molecular_function); GO:0055114: obsolete oxidation-reduction process (biological_process);	--	--	gi|1821665450|ref|KAF3436875.1|	5.09e-268	364/474(76.79)	744	hypothetical protein FNV43_RR19628 [Rhamnella rubrinervis]	-	PANTHER|PTHR24296|CYTOCHROME P450|-	Pfam|PF00067|Cytochrome P450|Cytochrome P450	gi|75309220|ref|Q9FMV7.1|	2.92e-215	305/495(61.62)	606	RecName: Full=Cytochrome P450 94B1; AltName: Full=Jasmonoyl-L-amino acid 12-hydroxylase [Arabidopsis thaliana]	3641.EOY22465	1.2599999999999996e-251	702.0	IQ	cytochrome P450
agat-gene-26072	124.011	102.618	36.6857	57.6397	124.29	5826.72	5600.83	3508.64	3405.3	2006.81	-5.51183	1.02811e-51	5.0162e-49	agat-gene-26072	22	GO:0001871: obsolete pattern binding (molecular_function); GO:0003674: molecular_function (molecular_function); GO:0003824: catalytic activity (molecular_function); GO:0004553: hydrolase activity, hydrolyzing O-glycosyl compounds (molecular_function); GO:0005488: binding (molecular_function); GO:0005575: cellular_component (cellular_component); GO:0005623: obsolete cell (cellular_component); GO:0…	--	--	gi|2031622639|ref|XP_040994734.1|	5.44e-172	247/340(72.65)	488	glucan endo-1,3-beta-glucosidase-like [Juglans microcarpa x Juglans regia]	-	PANTHER|PTHR32227|GLUCAN ENDO-1,3-BETA-GLUCOSIDASE BG1-RELATED-RELATED|-	Pfam|PF00332|Glycosyl hydrolases family 17|Glycoside hydrolase family 17	gi|378405175|ref|A7PQW3.2|	2.18e-142	213/334(63.77)	409	RecName: Full=Glucan endo-1,3-beta-glucosidase; AltName: Full=(1-	57918.XP_004291760.1	2.669999999999999e-160	459.0	G	Belongs to the glycosyl hydrolase 17 family
agat-gene-1698	8073.33	8161.99	7184.6	9466.87	9009.51	1448.11	1528.13	1860.15	1378.31	1087.12	2.51998	1.46095e-51	6.99849e-49	agat-gene-1698	--	--	--	--	gi|1982037538|ref|KAG2727594.1|	1.38e-124	190/284(66.90)	364	hypothetical protein I3760_01G164300 [Carya illinoinensis]	-	PANTHER|PTHR46443|FCS-LIKE ZINC FINGER 8|-	Pfam|PF04570|zinc-finger of the FCS-type, C2-C2|Zf-FLZ domain	gi|75153668|ref|Q8L471.1|	2.20e-63	130/266(48.87)	203	RecName: Full=FCS-Like Zinc finger 8 [Arabidopsis thaliana]	4432.XP_010259075.1	2.1299999999999993e-112	334.0	S	zinc-finger of the FCS-type, C2-C2
agat-gene-6476	654.59	604.942	742.073	814.656	809.446	4464	4309.09	3392.37	3540.5	3361.2	-2.39459	3.62138e-51	1.7038e-48	agat-gene-6476	75	GO:0000139: Golgi membrane (cellular_component); GO:0000295: adenine nucleotide transmembrane transporter activity (molecular_function); GO:0003674: molecular_function (molecular_function); GO:0005215: transporter activity (molecular_function); GO:0005346: purine ribonucleotide transmembrane transporter activity (molecular_function); GO:0005575: cellular_component (cellular_component); GO:0005622…	--	--	gi|1009166976|ref|XP_015901875.1|	9.13e-200	287/357(80.39)	559	UDP-galactose/UDP-glucose transporter 2-like [Ziziphus jujuba]	-	PANTHER|PTHR10778|SOLUTE CARRIER FAMILY 35 MEMBER B|-	Pfam|PF08449|UAA transporter family|UAA transporter	gi|75173863|ref|Q9LDX3.1|	7.83e-186	266/346(76.88)	520	RecName: Full=UDP-galactose/UDP-glucose transporter 4; Short=AtUTr4 [Arabidopsis thaliana]	981085.XP_010108044.1	3.249999999999999e-197	553.0	G	UDP-galactose UDP-glucose transporter
agat-gene-16809	678.425	437.146	537.703	407.738	727.954	13813.8	9286.96	5060.93	6393.13	9280.51	-3.97392	9.98142e-51	4.61369e-48	agat-gene-16809	--	--	--	--	gi|1216993412|ref|XP_021635825.1|	4.15e-51	82/110(74.55)	163	snakin-2-like [Hevea brasiliensis]	-	PANTHER|PTHR23201|EXTENSIN, PROLINE-RICH PROTEIN|-	Pfam|PF02704|Gibberellin regulated protein|Gibberellin regulated protein	gi|75249332|ref|Q93X17.1|	1.41e-26	46/88(52.27)	97	RecName: Full=Snakin-2; Flags: Precursor [Solanum tuberosum]	71139.XP_010044657.1	8.52e-49	157.0	S	Gibberellin-regulated protein
agat-gene-4499	1813.75	1590.59	1536.72	1740.84	1516.94	8023.97	9758.43	7265.7	11395.8	12114	-2.56602	1.16946e-50	5.31235e-48	agat-gene-4499	49	GO:0003674: molecular_function (molecular_function); GO:0003824: catalytic activity (molecular_function); GO:0004672: protein kinase activity (molecular_function); GO:0004674: protein serine/threonine kinase activity (molecular_function); GO:0005524: ATP binding (molecular_function); GO:0005575: cellular_component (cellular_component); GO:0005622: intracellular anatomical structure (cellular_comp…	--	--	gi|802540792|ref|XP_012078312.1|	3.75e-226	308/407(75.68)	634	CBL-interacting serine/threonine-protein kinase 11 [Jatropha curcas]	CDD|cd12195|CIPK_C|-	PANTHER|PTHR43895|-|-	Pfam|PF00069|Protein kinase domain|Protein kinase domain	gi|55976213|ref|O22932.1|	4.93e-189	267/414(64.49)	536	RecName: Full=CBL-interacting serine/threonine-protein kinase 11; AltName: Full=SNF1-related kinase 3.22; AltName: Full=SOS2-like protein kinase PKS5; AltName: Full=SOS3-interacting protein 4 [Arabidopsis thaliana]	3750.XP_008385004.1	1.2099999999999994e-223	629.0	T	CBL-interacting serine threonine-protein kinase
agat-gene-28534	83.7191	79.5471	64.4729	118.357	111.644	1479.37	1748.03	807.033	1319.34	1598.99	-3.92283	1.43431e-50	6.40506e-48	agat-gene-28534	--	--	--	--	gi|1009143488|ref|XP_015889291.1|	2.15e-272	379/528(71.78)	756	protein ALP1-like [Ziziphus jujuba]	-	PANTHER|PTHR22930|UNCHARACTERIZED|-	Pfam|PF13359|DDE superfamily endonuclease|Harbinger transposase-derived nuclease domain	gi|75183248|ref|Q9M2U3.1|	3.84e-41	102/318(32.08)	155	RecName: Full=Protein ALP1-like [Arabidopsis thaliana]	3983.cassava4.1_025508m	1.6999999999999992e-258	722.0	L	nuclease HARBI1
agat-gene-4049	372.279	526.385	367.057	634.85	481.386	1.13355	10.5604	1.55447	2.36746	0.0589587	7.19301	2.48816e-50	1.08177e-47	agat-gene-4049	113	GO:0000302: response to reactive oxygen species (biological_process); GO:0001101: response to acid chemical (biological_process); GO:0003674: molecular_function (molecular_function); GO:0005215: transporter activity (molecular_function); GO:0005342: organic acid transmembrane transporter activity (molecular_function); GO:0005575: cellular_component (cellular_component); GO:0005623: obsolete cell …	--	--	gi|1220097492|ref|XP_021800635.1|	3.58e-247	402/535(75.14)	694	protein DETOXIFICATION 43-like isoform X3 [Prunus avium]	CDD|cd13136|MATE_DinF_like|-	PANTHER|PTHR42893|PROTEIN DETOXIFICATION 44, CHLOROPLASTIC-RELATED|-	Pfam|PF01554|MatE|Multi antimicrobial extrusion protein	gi|75204387|ref|Q9SFB0.1|	2.53e-185	324/549(59.02)	533	RecName: Full=Protein DETOXIFICATION 43; Short=AtDTX43; AltName: Full=Multidrug and toxic compound extrusion protein 43; Short=MATE protein 43; AltName: Full=Protein FERRIC REDUCTASE DEFECTIVE 3; Short=AtFRD3; AltName: Full=Protein MANGANESE ACCUMULATOR 1 [Arabidopsis thaliana]	102107.XP_008231300.1	1.5399999999999994e-247	695.0	V	Belongs to the multi antimicrobial extrusion (MATE) (TC 2.A.66.1) family
agat-gene-13752	813.948	912.759	714.286	835.782	1022.01	49.6509	65.9938	66.7066	40.6214	29.9203	4.07985	2.50457e-50	1.08177e-47	agat-gene-13752	17	GO:0003779: actin binding (molecular_function); GO:0006996: organelle organization (biological_process); GO:0007010: cytoskeleton organization (biological_process); GO:0007015: actin filament organization (biological_process); GO:0008150: biological_process (biological_process); GO:0009987: cellular process (biological_process); GO:0015629: actin cytoskeleton (cellular_component); GO:0016043: cel…	--	--	gi|1338434965|ref|PON57781.1|	5.37e-62	90/94(95.74)	191	ADF/Cofilin/Destrin [Parasponia andersonii]	CDD|cd11286|ADF_cofilin_like|ADF/Cofilin	PANTHER|PTHR11913|COFILIN-RELATED|ADF/Cofilin	Pfam|PF00241|Cofilin/tropomyosin-type actin-binding protein|Actin-depolymerising factor homology domain	gi|17367303|ref|Q9ZNT3.1|	2.34e-52	79/94(84.04)	163	RecName: Full=Actin-depolymerizing factor 5; Short=ADF-5; Short=AtADF5 [Arabidopsis thaliana]	3659.XP_004158407.1	3.2e-61	189.0	Z	Belongs to the actin-binding proteins ADF family
agat-gene-24402	356.074	277.057	323.418	240.397	349.413	3022.35	2852.46	1553.02	2432.77	2437.16	-2.99065	3.3091e-50	1.40621e-47	agat-gene-24402	40	GO:0003674: molecular_function (molecular_function); GO:0005215: transporter activity (molecular_function); GO:0005575: cellular_component (cellular_component); GO:0005622: intracellular anatomical structure (cellular_component); GO:0005623: obsolete cell (cellular_component); GO:0005737: cytoplasm (cellular_component); GO:0005773: vacuole (cellular_component); GO:0005774: vacuolar membrane (cell…	--	--	gi|1338460059|ref|PON82288.1|	3.03e-260	384/504(76.19)	723	Multi antimicrobial extrusion protein [Trema orientale]	CDD|cd13132|MATE_eukaryotic|-	PANTHER|PTHR11206|MULTIDRUG RESISTANCE PROTEIN|-	Pfam|PF01554|MatE|Multi antimicrobial extrusion protein	gi|75333843|ref|Q9FHB6.1|	3.59e-200	285/408(69.85)	566	RecName: Full=Protein DETOXIFICATION 16; Short=AtDTX16; AltName: Full=Multidrug and toxic compound extrusion protein 16; Short=MATE protein 16 [Arabidopsis thaliana]	981085.XP_010087833.1	2.259999999999999e-241	676.0	V	Belongs to the multi antimicrobial extrusion (MATE) (TC 2.A.66.1) family
agat-gene-27196	4149.92	4994.21	5008.99	6185.27	6201.76	457.555	498.538	783.949	396.764	297.56	3.44495	6.04792e-50	2.52928e-47	agat-gene-27196	2	GO:0004190: aspartic-type endopeptidase activity (molecular_function); GO:0006508: proteolysis (biological_process);	--	--	gi|1759356715|ref|KAB2600655.1|	1.04e-241	336/426(78.87)	672	protein ASPARTIC PROTEASE IN GUARD CELL 2-like [Pyrus ussuriensis x Pyrus communis]	-	PANTHER|PTHR13683|ASPARTYL PROTEASES|Aspartic peptidase A1 family	Pfam|PF14543|Xylanase inhibitor N-terminal|Xylanase inhibitor, N-terminal	gi|75097043|ref|O04496.1|	4.13e-126	206/439(46.92)	375	RecName: Full=Aspartyl protease AED3; AltName: Full=Apoplastic EDS1-dependent protein 3; Flags: Precursor [Arabidopsis thaliana]	3983.cassava4.1_008132m	3.729999999999998e-241	671.0	O	Belongs to the peptidase A1 family
agat-gene-24800	649.198	752.681	545.635	616.499	545.42	4385.27	5457.79	3227.81	3162.54	3969.05	-2.69942	1.92646e-49	7.93069e-47	agat-gene-24800	44	GO:0003674: molecular_function (molecular_function); GO:0005215: transporter activity (molecular_function); GO:0005216: ion channel activity (molecular_function); GO:0005261: cation channel activity (molecular_function); GO:0005262: calcium channel activity (molecular_function); GO:0005575: cellular_component (cellular_component); GO:0005622: intracellular anatomical structure (cellular_component…	--	--	gi|571543201|ref|XP_006602045.1|	2.33e-113	203/349(58.17)	338	calcium uniporter protein 6, mitochondrial [Glycine max]	-	PANTHER|PTHR13462|CALCIUM UNIPORTER PROTEIN, MITOCHONDRIAL|MCU family	Pfam|PF04678|Mitochondrial calcium uniporter|Calcium uniporter protein, C-terminal	gi|728048649|ref|F4I111.1|	2.53e-84	139/229(60.70)	259	RecName: Full=Calcium uniporter protein 6, mitochondrial; Flags: Precursor [Arabidopsis thaliana]	3847.GLYMA18G05544.1	3.519999999999999e-113	338.0	S	Mitochondrial calcium uniporter
agat-gene-15281	31.8517	21.0317	12.8791	24.9669	71.9903	1574.44	3292.19	1549.84	1806.13	1456.05	-5.88891	2.72079e-49	1.10284e-46	agat-gene-15281	60	GO:0001101: response to acid chemical (biological_process); GO:0003674: molecular_function (molecular_function); GO:0003712: transcription coregulator activity (molecular_function); GO:0003714: transcription corepressor activity (molecular_function); GO:0005575: cellular_component (cellular_component); GO:0005622: intracellular anatomical structure (cellular_component); GO:0005623: obsolete cell …	K13464(JAZ)	ko04075//Plant hormone signal transduction	gi|1009111799|ref|XP_015902663.1|	5.82e-53	127/273(46.52)	179	protein TIFY 10A [Ziziphus jujuba]	-	PANTHER|PTHR33077|PROTEIN TIFY 4A-RELATED-RELATED|TIFY/JAZ family	Pfam|PF06200|tify domain|Tify domain	gi|75174736|ref|Q9LMA8.1|	2.58e-23	90/240(37.50)	98	RecName: Full=Protein TIFY 10A; AltName: Full=Jasmonate ZIM domain-containing protein 1 [Arabidopsis thaliana]	3983.cassava4.1_014096m	1.42e-38	142.0	S	TIFY
agat-gene-26479	434.131	496.58	512.892	471.21	1448.26	26909.5	23902.9	14058	20805.6	28119	-5.0803	2.81268e-49	1.12282e-46	agat-gene-26479	--	--	--	--	gi|1770273738|ref|KAE7999433.1|	1.40e-83	120/151(79.47)	248	hypothetical protein FH972_003866 [Carpinus fangiana]	-	PANTHER|PTHR31459|-|-	Pfam|PF03168|Late embryogenesis abundant protein|Late embryogenesis abundant protein, LEA_2 subgroup	gi|1170745|ref|P46518.1|	4.72e-78	108/151(71.52)	231	RecName: Full=Late embryogenesis abundant protein Lea14-A [Gossypium hirsutum]	29730.Gorai.007G103700.1	2.64e-77	233.0	S	Desiccation protectant protein Lea14 homolog
agat-gene-29104	501.704	415.114	493.063	374.087	593.039	2363.21	3229.6	2347.35	2768.05	2895.25	-2.51634	2.9047e-49	1.14224e-46	agat-gene-29104	21	GO:0003674: molecular_function (molecular_function); GO:0005488: binding (molecular_function); GO:0005509: calcium ion binding (molecular_function); GO:0005575: cellular_component (cellular_component); GO:0005622: intracellular anatomical structure (cellular_component); GO:0005623: obsolete cell (cellular_component); GO:0005737: cytoplasm (cellular_component); GO:0005773: vacuole (cellular_compon…	K13448(CML)	ko04626//Plant-pathogen interaction	gi|1338426743|ref|PON49801.1|	1.25e-33	124/164(75.61)	123	Parvalbumin [Trema orientale]	CDD|cd00051|EFh|EF-hand domain	PANTHER|PTHR10891|EF-HAND CALCIUM-BINDING DOMAIN CONTAINING PROTEIN|-	Pfam|PF13499|EF-hand domain pair|EF-hand domain	gi|14423648|ref|Q9M7R0.1|	2.52e-21	59/157(37.58)	88	RecName: Full=Calcium-binding allergen Ole e 8; AltName: Full=PCA18/PCA23; AltName: Allergen=Ole e 8 [Olea europaea]	981085.XP_010097572.1	2.6599999999999998e-30	115.0	T	calcium-binding protein CML27
agat-gene-9231	12.8562	1.85427	6.94026	3.79887	17.5514	458.769	1140.97	824.943	654.563	688.361	-6.43245	3.21071e-49	1.23124e-46	agat-gene-9231	18	GO:0003674: molecular_function (molecular_function); GO:0005488: binding (molecular_function); GO:0005509: calcium ion binding (molecular_function); GO:0005575: cellular_component (cellular_component); GO:0005622: intracellular anatomical structure (cellular_component); GO:0005623: obsolete cell (cellular_component); GO:0005737: cytoplasm (cellular_component); GO:0005739: mitochondrion (cellular_…	K02183(CALM)	ko04626//Plant-pathogen interaction; ko04070//Phosphatidylinositol signaling system	gi|1353904294|ref|PQQ17637.1|	2.04e-41	84/131(64.12)	144	putative calcium-binding protein CML45 [Prunus yedoensis var. nudiflora]	CDD|cd00051|EFh|EF-hand domain	PANTHER|PTHR10891|EF-HAND CALCIUM-BINDING DOMAIN CONTAINING PROTEIN|-	Pfam|PF13499|EF-hand domain pair|EF-hand domain	gi|75331780|ref|Q93Z27.1|	8.78e-29	59/115(51.30)	108	RecName: Full=Probable calcium-binding protein CML46; AltName: Full=Calmodulin-like protein 46 [Arabidopsis thaliana]	102107.XP_008230779.1	7.58e-41	143.0	T	calcium-binding protein
agat-gene-7578	3809.42	5499.54	4555.61	3322.91	5686.42	33691.5	35338	23788.7	32028.1	41070.1	-2.85865	3.22448e-49	1.23124e-46	agat-gene-7578	24	GO:0001101: response to acid chemical (biological_process); GO:0005575: cellular_component (cellular_component); GO:0006950: response to stress (biological_process); GO:0006970: response to osmotic stress (biological_process); GO:0006972: hyperosmotic response (biological_process); GO:0008150: biological_process (biological_process); GO:0009266: response to temperature stimulus (biological_proces…	--	--	gi|565385240|ref|XP_006358521.1|	5.82e-11	25/27(92.59)	58	PREDICTED: hydrophobic protein LTI6A-like [Solanum tuberosum]	-	-	Pfam|PF01679|Proteolipid membrane potential modulator|Proteolipid membrane potential modulator	gi|73620937|ref|Q8H5T6.1|	1.06e-09	21/27(77.78)	51	RecName: Full=Hydrophobic protein LTI6A; AltName: Full=Low temperature-induced protein 6A [Oryza sativa Japonica Group]	4113.PGSC0003DMT400046962	8.78e-11	58.2	S	Proteolipid membrane potential modulator
agat-gene-16175	42.6861	20.9852	46.6205	49.9893	121.5	1972.63	3117.96	1627.78	2898.61	3344.43	-5.52079	1.09487e-48	4.12092e-46	agat-gene-16175	--	--	--	--	gi|1626641595|ref|QCD89882.1|	4.66e-226	371/809(45.86)	659	hypothetical protein DEO72_LG4g834 [Vigna unguiculata]	-	PANTHER|PTHR31050|OS08G0413200 PROTEIN|-	Pfam|PF06880|Protein of unknown function (DUF1262)|Protein of unknown function DUF1262	--	--	--	--	--	3880.AES96318	8.409999999999996e-210	620.0	S	BEST Arabidopsis thaliana protein match is Protein of
agat-gene-18836	277.695	279	455.393	155.722	217.364	6481.72	5460.04	3531.81	3078.22	4505.38	-4.05659	3.42689e-48	1.27167e-45	agat-gene-18836	30	GO:0001101: response to acid chemical (biological_process); GO:0005575: cellular_component (cellular_component); GO:0005622: intracellular anatomical structure (cellular_component); GO:0005623: obsolete cell (cellular_component); GO:0005634: nucleus (cellular_component); GO:0005737: cytoplasm (cellular_component); GO:0005829: cytosol (cellular_component); GO:0006950: response to stress (biologica…	--	--	gi|659122326|ref|XP_008461081.1|	1.63e-08	68/135(50.37)	56	PREDICTED: late embryogenesis abundant protein D-7 [Cucumis melo]	-	PANTHER|PTHR47372|DAUER UP-REGULATED-RELATED|-	-	--	--	--	--	--	3656.XP_008461081.1	2.45e-08	56.6	S	late embryogenesis abundant protein
agat-gene-6871	1698.95	1496.6	1592.28	1643.67	2565.21	12542	13332.8	9935.46	17179.3	17617.1	-2.97222	9.85654e-48	3.60681e-45	agat-gene-6871	--	--	--	--	gi|1821677312|ref|KAF3448732.1|	7.43e-112	220/385(57.14)	335	hypothetical protein FNV43_RR09445 [Rhamnella rubrinervis]	-	PANTHER|PTHR46034|-|-	Pfam|PF10539|Development and cell death domain|Development/cell death domain	gi|1915400742|ref|C6TAQ0.1|	1.41e-91	183/331(55.29)	278	RecName: Full=DCD domain-containing protein NRP-B; AltName: Full=N-rich protein B [Glycine max]	3641.EOY25072	2.2199999999999996e-107	322.0	S	B2 protein-like
agat-gene-14374	130.927	137.025	214.288	157.677	433.042	3937.63	5001.74	4826.09	8146.49	6197.98	-4.71082	3.29469e-47	1.18911e-44	agat-gene-14374	4	GO:0005506: iron ion binding (molecular_function); GO:0016705: oxidoreductase activity, acting on paired donors, with incorporation or reduction of molecular oxygen (molecular_function); GO:0020037: heme binding (molecular_function); GO:0055114: obsolete oxidation-reduction process (biological_process);	K13407(CYP94A1)	ko00073//Cutin, suberine and wax biosynthesis	gi|1821664765|ref|KAF3436192.1|	4.38e-263	362/500(72.40)	732	hypothetical protein FNV43_RR23284 [Rhamnella rubrinervis]	-	PANTHER|PTHR24296|CYTOCHROME P450|-	Pfam|PF00067|Cytochrome P450|Cytochrome P450	gi|17366433|ref|P98188.1|	4.14e-226	312/510(61.18)	635	RecName: Full=Cytochrome P450 94A2; AltName: Full=P450-dependent fatty acid omega-hydroxylase [Vicia sativa]	29760.VIT_07s0141g00920.t01	6.819999999999997e-254	709.0	Q	cytochrome P450
agat-gene-5842	20.0484	19.1764	28.7861	4.72653	20.389	657.157	822.481	485.689	597.876	743.303	-5.14123	8.53146e-47	3.03755e-44	agat-gene-5842	33	GO:0000302: response to reactive oxygen species (biological_process); GO:0001101: response to acid chemical (biological_process); GO:0002238: response to molecule of fungal origin (biological_process); GO:0006950: response to stress (biological_process); GO:0006979: response to oxidative stress (biological_process); GO:0007275: multicellular organism development (biological_process); GO:0007568: …	--	--	gi|1755845519|ref|KAB1214109.1|	8.54e-74	121/171(70.76)	227	Wound-induced protein 1 [Morella rubra]	-	PANTHER|PTHR33703|OS07G0691300 PROTEIN|Wound-induced protein Wun1-like	Pfam|PF07107|Wound-induced protein WI12|Wound-induced protein Wun1-like	gi|139780|ref|P20144.1|	1.27e-38	70/105(66.67)	129	RecName: Full=Wound-induced protein 1 [Solanum tuberosum]	3659.XP_004160733.1	7.67e-71	219.0	S	Wound-induced protein
agat-gene-2885	94.6004	75.6692	139.891	105.776	163.115	1578.72	1696.16	995.582	2279.86	2327.94	-3.93724	1.8021e-46	6.33067e-44	agat-gene-2885	71	GO:0001067: transcription regulatory region nucleic acid binding (molecular_function); GO:0003674: molecular_function (molecular_function); GO:0003676: nucleic acid binding (molecular_function); GO:0003677: DNA binding (molecular_function); GO:0003700: DNA-binding transcription factor activity (molecular_function); GO:0005488: binding (molecular_function); GO:0006355: regulation of transcription,…	--	--	gi|1821672170|ref|KAF3443592.1|	3.20e-164	335/580(57.76)	485	hypothetical protein FNV43_RR13280 [Rhamnella rubrinervis]	-	PANTHER|PTHR31429|WRKY TRANSCRIPTION FACTOR 36-RELATED|-	Pfam|PF03106|WRKY DNA -binding domain|WRKY domain	gi|20978780|ref|Q9C519.1|	5.14e-105	244/535(45.61)	328	RecName: Full=WRKY transcription factor 6; AltName: Full=WRKY DNA-binding protein 6; Short=AtWRKY6 [Arabidopsis thaliana]	3760.EMJ18187	4.379999999999999e-151	454.0	K	WRKY transcription factor
agat-gene-9352	1058.98	884.933	905.764	797.289	910.362	4607.55	4835.8	3310.04	4102.4	4247.66	-2.21086	2.64475e-46	9.16859e-44	agat-gene-9352	9	GO:0003674: molecular_function (molecular_function); GO:0003824: catalytic activity (molecular_function); GO:0008150: biological_process (biological_process); GO:0008152: metabolic process (biological_process); GO:0016491: oxidoreductase activity (molecular_function); GO:0016701: oxidoreductase activity, acting on single donors with incorporation of molecular oxygen (molecular_function); GO:00478…	K00002(AKR1A1, adh)	ko01220//Degradation of aromatic compounds; ko00561//Glycerolipid metabolism; ko00040//Pentose and glucuronate interconversions; ko00010//Glycolysis / Gluconeogenesis	gi|1220050727|ref|XP_021811377.1|	2.69e-246	333/360(92.50)	677	aldo-keto reductase family 4 member C10-like [Prunus avium]	-	PANTHER|PTHR11732|ALDO/KETO REDUCTASE|-	Pfam|PF00248|Aldo/keto reductase family|NADP-dependent oxidoreductase domain	gi|75243290|ref|Q84TF0.1|	2.32e-80	141/344(40.99)	251	RecName: Full=Aldo-keto reductase family 4 member C10 [Arabidopsis thaliana]	3760.EMJ23310	1.1599999999999992e-245	676.0	S	Aldo/keto reductase family
agat-gene-16372	414.175	424.693	445.436	486.65	782.347	4856.85	4363.38	3004.22	6088.54	5405.03	-3.21521	2.85295e-46	9.7619e-44	agat-gene-16372	1	GO:0008194: UDP-glycosyltransferase activity (molecular_function);	--	--	gi|1829215622|ref|KAF3960891.1|	1.56e-203	296/470(62.98)	578	hypothetical protein CMV_014429 [Castanea mollissima]	CDD|cd03784|GT1_Gtf-like|-	PANTHER|PTHR48047|GLYCOSYLTRANSFERASE|-	Pfam|PF00201|UDP-glucoronosyl and UDP-glucosyl transferase|UDP-glucuronosyl/UDP-glucosyltransferase	gi|334351258|ref|Q9C9B0.2|	2.27e-145	224/466(48.07)	426	RecName: Full=Flavonol 3-O-glucosyltransferase UGT89B1; AltName: Full=Flavonol 7-O-beta-glucosyltransferase UGT89B1; AltName: Full=UDP-glycosyltransferase 89B1 [Arabidopsis thaliana]	2711.XP_006485721.1	5.339999999999998e-201	572.0	CG	UDP-Glycosyltransferase
agat-gene-19791	275.903	293.41	309.535	220.214	201.834	2006.97	1728.64	1318.9	1696.22	1669.56	-2.69357	1.03133e-45	3.48364e-43	agat-gene-19791	2	GO:0016491: oxidoreductase activity (molecular_function); GO:0055114: obsolete oxidation-reduction process (biological_process);	--	--	gi|1821664915|ref|KAF3436342.1|	1.76e-271	397/564(70.39)	757	hypothetical protein FNV43_RR23434 [Rhamnella rubrinervis]	-	PANTHER|PTHR31447|HYDROXYPROLINE-RICH GLYCOPROTEIN FAMILY PROTEIN-RELATED|-	Pfam|PF03171|2OG-Fe(II) oxygenase superfamily|Oxoglutarate/iron-dependent dioxygenase	gi|75315852|ref|Q9ZT92.1|	1.89e-187	307/558(55.02)	541	RecName: Full=RNA demethylase ALKBH10B; AltName: Full=Alkylated DNA repair protein alkB homolog 10B; AltName: Full=Alpha-ketoglutarate-dependent dioxygenase alkB homolog 10B [Arabidopsis thaliana]	3760.EMJ02910	1.8399999999999987e-253	712.0	L	oxidoreductase, 2OG-Fe(II) oxygenase family protein
agat-gene-2086	236.844	153.357	163.686	181.764	218.392	1524.76	2403.62	1218.34	1729.72	1463.69	-3.12662	1.46323e-45	4.87997e-43	agat-gene-2086	36	GO:0003674: molecular_function (molecular_function); GO:0003824: catalytic activity (molecular_function); GO:0004857: enzyme inhibitor activity (molecular_function); GO:0005575: cellular_component (cellular_component); GO:0005618: cell wall (cellular_component); GO:0005623: obsolete cell (cellular_component); GO:0006950: response to stress (biological_process); GO:0006952: defense response (biolo…	K01051(E3.1.1.11)	ko00040//Pentose and glucuronate interconversions	gi|1009142905|ref|XP_015888975.1|	6.58e-295	394/511(77.10)	813	pectinesterase/pectinesterase inhibitor PPE8B isoform X1 [Ziziphus jujuba]	CDD|cd15799|PMEI-like_4|-	PANTHER|PTHR31707|PECTINESTERASE|-	Pfam|PF01095|Pectinesterase|Pectinesterase, catalytic	gi|6093744|ref|Q43062.1|	2.34e-283	388/508(76.38)	780	RecName: Full=Pectinesterase/pectinesterase inhibitor PPE8B; Includes: RecName: Full=Pectinesterase inhibitor PPE8B; AltName: Full=Pectin methylesterase inhibitor PPE8B; Includes: RecName: Full=Pectinesterase PPE8B; Short=PE PPE8B; AltName: Full=Pectin methylesterase PPE8B; Flags: Precursor [Prunus persica]	225117.XP_009369733.1	1.4699999999999993e-285	790.0	G	pectinesterase pectinesterase inhibitor
agat-gene-4315	69.1098	72.8347	106.162	53.7913	120.412	948.528	1134.67	1020.9	900.825	1048.41	-3.57958	1.51381e-45	4.98555e-43	agat-gene-4315	--	--	--	--	gi|1865402837|ref|KAF5462093.1|	6.09e-295	395/531(74.39)	816	hypothetical protein F2P56_018132 [Juglans regia]	CDD|cd02851|E_set_GO_C|Galactose oxidase-like, Early set domain	PANTHER|PTHR32208|SECRETED PROTEIN-RELATED|-	Pfam|PF07250|Glyoxal oxidase N-terminus|Glyoxal oxidase, N-terminal	gi|75173239|ref|Q9FYG4.1|	1.62e-149	237/523(45.32)	445	RecName: Full=Aldehyde oxidase GLOX1; AltName: Full=Glyoxal oxidase 1; Flags: Precursor [Arabidopsis thaliana]	981085.XP_010105253.1	3.939999999999998e-286	794.0	S	Galactose oxidase-like
agat-gene-4346	460.724	504.342	388.888	417.399	442.563	2046.99	2085.21	1706.04	2251.14	2206.94	-2.21678	2.41756e-45	7.86364e-43	agat-gene-4346	1	GO:0045927: positive regulation of growth (biological_process);	--	--	gi|1389556404|ref|XP_024924818.1|	4.60e-270	438/621(70.53)	758	uncharacterized protein LOC107405384 [Ziziphus jujuba]	-	PANTHER|PTHR31730|OS01G0873900 PROTEIN|-	Pfam|PF05003|Protein of unknown function (DUF668)|Domain of unknown function DUF668	gi|1835922064|ref|Q9SA91.2|	2.45e-184	328/631(51.98)	537	RecName: Full=Protein PSK SIMULATOR 2; Short=AtPSI2 [Arabidopsis thaliana]	981085.XP_010104465.1	1.0799999999999994e-266	751.0	S	Protein of unknown function (DUF668)
agat-gene-20044	80.0169	76.646	94.2431	113.509	149.535	1014.4	1755.53	1042.34	1207.15	1154.19	-3.58505	6.50261e-45	2.08932e-42	agat-gene-20044	1	GO:0051260: protein homooligomerization (biological_process);	--	--	gi|1821677163|ref|KAF3448583.1|	1.09e-262	359/472(76.06)	728	hypothetical protein FNV43_RR09296 [Rhamnella rubrinervis]	CDD|cd18316|BTB_POZ_KCTD-like|-	PANTHER|PTHR11145|BTB/POZ DOMAIN-CONTAINING ADAPTER FOR CUL3-MEDIATED RHOA DEGRADATION PROTEIN FAMILY MEMBER|-	Pfam|PF02214|BTB/POZ domain|Potassium channel tetramerisation-type BTB domain	gi|75171793|ref|Q9FN67.1|	6.89e-205	285/453(62.91)	577	RecName: Full=BTB/POZ domain-containing protein At5g41330 [Arabidopsis thaliana]	981085.XP_010089084.1	9.209999999999996e-258	716.0	S	BTB POZ domain-containing protein
agat-gene-18618	246.875	144.716	244.061	124.96	211.589	1986.5	1703.74	1282.29	2076.48	1869.96	-3.19646	1.19687e-44	3.79928e-42	agat-gene-18618	148	GO:0000003: reproduction (biological_process); GO:0001101: response to acid chemical (biological_process); GO:0003006: developmental process involved in reproduction (biological_process); GO:0003674: molecular_function (molecular_function); GO:0003824: catalytic activity (molecular_function); GO:0004721: phosphoprotein phosphatase activity (molecular_function); GO:0004722: protein serine/threonin…	K14497(PP2C)	ko04075//Plant hormone signal transduction	gi|1009114759|ref|XP_015873860.1|	7.84e-177	276/432(63.89)	506	probable protein phosphatase 2C 24 [Ziziphus jujuba]	CDD|cd00143|PP2Cc|PPM-type phosphatase domain	PANTHER|PTHR47992|ALPHABET, ISOFORM E-RELATED|-	Pfam|PF00481|Protein phosphatase 2C|PPM-type phosphatase domain	gi|75339108|ref|Q9ZW21.1|	1.44e-143	205/300(68.33)	416	RecName: Full=Probable protein phosphatase 2C 24; Short=AtPP2C24 [Arabidopsis thaliana]	981085.XP_010106553.1	1.7499999999999994e-166	480.0	T	Sigma factor PP2C-like phosphatases
agat-gene-26195	202.055	201.306	213.292	188.467	367.931	2301.63	3195.88	1647.81	2134.49	1931.74	-3.25599	1.9983e-44	6.26776e-42	agat-gene-26195	100	GO:0000003: reproduction (biological_process); GO:0001101: response to acid chemical (biological_process); GO:0003006: developmental process involved in reproduction (biological_process); GO:0003674: molecular_function (molecular_function); GO:0003712: transcription coregulator activity (molecular_function); GO:0003714: transcription corepressor activity (molecular_function); GO:0005575: cellular…	K13464(JAZ)	ko04075//Plant hormone signal transduction	gi|703108685|ref|XP_010099096.1|	1.75e-84	149/258(57.75)	259	protein TIFY 10A [Morus notabilis]	-	PANTHER|PTHR33077|PROTEIN TIFY 4A-RELATED-RELATED|TIFY/JAZ family	Pfam|PF06200|tify domain|Tify domain	gi|75174736|ref|Q9LMA8.1|	1.26e-37	102/256(39.84)	135	RecName: Full=Protein TIFY 10A; AltName: Full=Jasmonate ZIM domain-containing protein 1 [Arabidopsis thaliana]	981085.XP_010099096.1	2.6299999999999994e-84	259.0	S	Divergent CCT motif
agat-gene-26751	239.454	204.182	164.671	276.063	310.621	1483.86	2261.87	1868.86	3196.62	2378.75	-3.22623	3.59634e-44	1.11474e-41	agat-gene-26751	15	GO:0003674: molecular_function (molecular_function); GO:0003824: catalytic activity (molecular_function); GO:0005575: cellular_component (cellular_component); GO:0005622: intracellular anatomical structure (cellular_component); GO:0005623: obsolete cell (cellular_component); GO:0005737: cytoplasm (cellular_component); GO:0008150: biological_process (biological_process); GO:0008152: metabolic proc…	--	--	gi|224090001|ref|XP_002308901.1|	3.03e-137	183/263(69.58)	393	putative methyltransferase DDB_G0268948 [Populus trichocarpa]	CDD|cd02440|AdoMet_MTases|-	PANTHER|PTHR45180|OS01G0307686 PROTEIN|-	Pfam|PF08241|Methyltransferase domain|Methyltransferase type 11	gi|317373297|ref|Q55EX9.2|	8.07e-32	82/259(31.66)	120	RecName: Full=Putative methyltransferase DDB_G0268948 [Dictyostelium discoideum]	3694.POPTR_0006s04060.1	4.579999999999999e-137	393.0	Q	Methyltransferase
agat-gene-10714	0	5.76652	1.97726	2.86055	12.7131	543.718	411.858	344.548	448.58	360.21	-6.47488	4.88861e-44	1.49768e-41	agat-gene-10714	2	GO:0005515: protein binding (molecular_function); GO:0006749: glutathione metabolic process (biological_process);	K00799(GST, gst)	ko00480//Glutathione metabolism	gi|1353883724|ref|PQP98794.1|	6.23e-165	234/414(56.52)	475	GST_C domain-containing protein/GST_N domain-containing protein/GST_C_2 domain-containing protein/GST_N_3 domain-containing protein [Prunus yedoensis var. nudiflora]	CDD|cd03185|GST_C_Tau|-	PANTHER|PTHR11260|GLUTATHIONE S-TRANSFERASE, GST, SUPERFAMILY, GST DOMAIN CONTAINING|-	Pfam|PF02798|Glutathione S-transferase, N-terminal domain|Glutathione S-transferase, N-terminal	gi|114208|ref|P25317.1|	7.30e-102	147/217(67.74)	304	RecName: Full=Probable glutathione S-transferase parA; AltName: Full=Auxin-regulated protein parA; AltName: Full=STR246C protein [Nicotiana tabacum]	4641.GSMUA_Achr9P26060_001	1.5699999999999995e-141	417.0	O	Glutathione S-transferase
agat-gene-21157	27.2493	11.4075	31.7452	24.0017	67.1169	838.533	1460.77	1067.4	1034.89	990.111	-5.05629	5.4166e-44	1.64036e-41	agat-gene-21157	160	GO:0000003: reproduction (biological_process); GO:0000165: MAPK cascade (biological_process); GO:0001101: response to acid chemical (biological_process); GO:0003006: developmental process involved in reproduction (biological_process); GO:0003674: molecular_function (molecular_function); GO:0003824: catalytic activity (molecular_function); GO:0004672: protein kinase activity (molecular_function); …	--	--	gi|1821683657|ref|KAF3455074.1|	1.81e-245	325/375(86.67)	676	hypothetical protein FNV43_RR05522 [Rhamnella rubrinervis]	CDD|cd07858|STKc_TEY_MAPK|-	PANTHER|PTHR24055|MITOGEN-ACTIVATED PROTEIN KINASE|-	Pfam|PF00069|Protein kinase domain|Protein kinase domain	gi|21431794|ref|Q39023.2|	2.58e-226	292/364(80.22)	624	RecName: Full=Mitogen-activated protein kinase 3; Short=AtMPK3; Short=MAP kinase 3 [Arabidopsis thaliana]	29730.Gorai.003G139900.1	4.129999999999998e-240	663.0	T	mitogen-activated protein kinase
agat-gene-29462	61.8024	73.8029	57.5287	78.8576	134.037	925.868	1100	990.158	998.999	918.52	-3.60121	6.91389e-44	2.07e-41	agat-gene-29462	--	--	--	--	gi|1770271085|ref|KAE7996780.1|	1.56e-152	225/315(71.43)	436	hypothetical protein FH972_001471 [Carpinus fangiana]	-	PANTHER|PTHR31579|OS03G0796600 PROTEIN|Protein of unknown function PDDEXK-like	Pfam|PF04720|PDDEXK-like family of unknown function|Protein of unknown function PDDEXK-like	--	--	--	--	--	102107.XP_008233625.1	1.6299999999999995e-150	431.0	S	PDDEXK-like family of unknown function
agat-gene-3711	365.943	359.5	457.35	400.087	543.547	2702.03	2737.71	2058.11	4252.32	3590.1	-2.8504	1.25731e-43	3.72207e-41	agat-gene-3711	33	GO:0001653: peptide receptor activity (molecular_function); GO:0003674: molecular_function (molecular_function); GO:0004672: protein kinase activity (molecular_function); GO:0005524: ATP binding (molecular_function); GO:0005575: cellular_component (cellular_component); GO:0005622: intracellular anatomical structure (cellular_component); GO:0005623: obsolete cell (cellular_component); GO:0005737: …	--	--	gi|1821670603|ref|KAF3442026.1|	0.0	777/1043(74.50)	943	hypothetical protein FNV43_RR15942 [Rhamnella rubrinervis]	CDD|cd14066|STKc_IRAK|-	PANTHER|PTHR27006|PROMASTIGOTE SURFACE ANTIGEN PROTEIN PSA|-	Pfam|PF00069|Protein kinase domain|Protein kinase domain	gi|75334096|ref|Q9FN37.1|	4.11e-238	661/1018(64.93)	705	RecName: Full=Phytosulfokine receptor 2; Short=AtPSKR2; AltName: Full=Phytosulfokine LRR receptor kinase 2; Flags: Precursor [Arabidopsis thaliana]	3760.EMJ14909	3.16e-316	910.0	T	Belongs to the protein kinase superfamily. Ser Thr protein kinase family
agat-gene-9364	690.129	672.079	687.506	698.247	833.718	3208.15	5699.46	3220.31	4889.62	3876.58	-2.54409	1.87385e-43	5.48559e-41	agat-gene-9364	33	GO:0003674: molecular_function (molecular_function); GO:0005488: binding (molecular_function); GO:0005515: protein binding (molecular_function); GO:0005575: cellular_component (cellular_component); GO:0005622: intracellular anatomical structure (cellular_component); GO:0005623: obsolete cell (cellular_component); GO:0005737: cytoplasm (cellular_component); GO:0005783: endoplasmic reticulum (cellu…	--	--	gi|1009152458|ref|XP_015894105.1|	0.0	538/741(72.60)	981	tricalbin-3 [Ziziphus jujuba]	-	PANTHER|PTHR47261|CALCIUM-DEPENDENT LIPID-BINDING (CALB DOMAIN) FAMILY PROTEIN|-	Pfam|PF00168|C2 domain|C2 domain	--	--	--	--	--	981085.XP_010112280.1	0.0	929.0	S	Protein kinase C conserved region 2 (CalB)
agat-gene-13618	1935.69	1857.11	1391.87	2452.6	2392.41	193.26	272.007	327.551	290.111	193.964	2.97195	3.08153e-43	8.86469e-41	agat-gene-13618	51	GO:0003674: molecular_function (molecular_function); GO:0003824: catalytic activity (molecular_function); GO:0004672: protein kinase activity (molecular_function); GO:0004674: protein serine/threonine kinase activity (molecular_function); GO:0004675: transmembrane receptor protein serine/threonine kinase activity (molecular_function); GO:0004888: transmembrane signaling receptor activity (molecul…	--	--	gi|1338452104|ref|PON74598.1|	0.0	534/623(85.71)	889	Serine/threonine protein kinase [Parasponia andersonii]	-	PANTHER|PTHR47988|SOMATIC EMBRYOGENESIS RECEPTOR KINASE 1|-	Pfam|PF00069|Protein kinase domain|Protein kinase domain	gi|75330789|ref|Q8RY65.1|	2.10e-270	474/613(77.32)	757	RecName: Full=Protein NSP-INTERACTING KINASE 2; AltName: Full=LRR receptor-like serine/threonine-protein kinase NIK2; Flags: Precursor [Arabidopsis thaliana]	3760.EMJ23190	4.76e-312	866.0	T	Belongs to the protein kinase superfamily. Ser Thr protein kinase family
agat-gene-18493	122.871	109.257	123.013	140.427	173.773	1169.79	1315.77	922.544	1818.54	1984.29	-3.42797	3.09542e-43	8.86469e-41	agat-gene-18493	--	--	--	--	gi|1750487087|ref|KAA8533056.1|	2.00e-260	380/539(70.50)	728	hypothetical protein F0562_033411 [Nyssa sinensis]	-	PANTHER|PTHR31558|CW14 PROTEIN|-	Pfam|PF07059|Protein of unknown function (DUF1336)|Protein ENHANCED DISEASE RESISTANCE 2, C-terminal	--	--	--	--	--	3760.EMJ24278	1.6599999999999991e-258	724.0	S	Protein of unknown function (DUF1336)
agat-gene-4041	479.703	540.707	500.988	702.122	967.717	7611.55	6465.84	3611.43	5553.51	6076.88	-3.19941	1.11971e-42	3.17216e-40	agat-gene-4041	81	GO:0001067: transcription regulatory region nucleic acid binding (molecular_function); GO:0001666: response to hypoxia (biological_process); GO:0003674: molecular_function (molecular_function); GO:0003676: nucleic acid binding (molecular_function); GO:0003677: DNA binding (molecular_function); GO:0003700: DNA-binding transcription factor activity (molecular_function); GO:0005488: binding (molecul…	--	--	gi|1338439090|ref|PON61827.1|	1.75e-134	204/299(68.23)	389	NAC domain containing protein [Parasponia andersonii]	-	PANTHER|PTHR31719|NAC TRANSCRIPTION FACTOR 56|-	Pfam|PF02365|No apical meristem (NAM) protein|NAC domain	gi|51316206|ref|Q39013.2|	1.56e-101	161/293(54.95)	301	RecName: Full=NAC domain-containing protein 2; Short=ANAC002 [Arabidopsis thaliana]	981085.XP_010093108.1	1.7299999999999995e-130	379.0	K	NAC domain-containing protein
agat-gene-29444	1019.74	1041.22	1137.91	1001.21	988.968	6804.6	8495.76	3912.06	8952.65	9250.66	-2.84987	1.51437e-42	4.24458e-40	agat-gene-29444	--	--	--	--	gi|1821662063|ref|KAF3433491.1|	5.55e-252	356/456(78.07)	701	hypothetical protein FNV43_RR24593 [Rhamnella rubrinervis]	-	PANTHER|PTHR34795|NEMATODE RESISTANCE PROTEIN-LIKE HSPRO1|HSPRO1/HSPRO2	Pfam|PF07014|Hs1pro-1 protein C-terminus|Hs1pro-1, C-terminal	gi|75096959|ref|O04203.1|	2.34e-166	249/457(54.49)	478	RecName: Full=Nematode resistance protein-like HSPRO2; AltName: Full=AKINbetagamma-interacting protein 2; AltName: Full=Ortholog of sugar beet HS1 PRO-1 protein 2; AltName: Full=Protein Hs1pro-2 [Arabidopsis thaliana]	981085.XP_010095078.1	1.6699999999999993e-248	692.0	S	Nematode resistance protein-like
agat-gene-14302	433.297	464.011	403.764	525.129	830.88	4210.49	4562.71	2789.1	4393.7	4877.5	-2.97066	2.50871e-42	6.95759e-40	agat-gene-14302	--	--	--	--	gi|1821680124|ref|KAF3451542.1|	3.22e-210	291/388(75.00)	589	hypothetical protein FNV43_RR07637 [Rhamnella rubrinervis]	-	PANTHER|PTHR31210|OS06G0731900 PROTEIN|Protein of unknown function DUF707	Pfam|PF05212|Protein of unknown function (DUF707)|Protein of unknown function DUF707	--	--	--	--	--	3983.cassava4.1_008921m	1.0299999999999997e-203	573.0	S	Protein of unknown function (DUF707)
agat-gene-20411	600.889	642.373	530.752	615.531	804.619	2822.87	3384.63	2407.92	3184.29	3605.51	-2.26952	2.86907e-42	7.87409e-40	agat-gene-20411	1	GO:0005507: copper ion binding (molecular_function);	--	--	gi|1350193409|ref|XP_024033046.1|	0.0	462/535(86.36)	993	L-ascorbate oxidase homolog [Morus notabilis]	CDD|cd13846|CuRO_1_AAO_like_1|Ascorbate oxidase homologue, first cupredoxin domain	PANTHER|PTHR11709|MULTI-COPPER OXIDASE|-	Pfam|PF07732|Multicopper oxidase|Multicopper oxidase, type 3	gi|114268|ref|Q00624.1|	5.50e-213	292/533(54.78)	604	RecName: Full=L-ascorbate oxidase homolog; Flags: Precursor [Brassica napus]	3988.XP_002524823.1	0.0	981.0	Q	L-ascorbate oxidase homolog
agat-gene-12316	333.113	299.061	177.558	451.077	958.137	14927.7	15214.2	9922.18	13052.9	16074.3	-4.96227	3.71426e-42	1.00886e-39	agat-gene-12316	14	GO:0003674: molecular_function (molecular_function); GO:0003824: catalytic activity (molecular_function); GO:0003993: acid phosphatase activity (molecular_function); GO:0006793: phosphorus metabolic process (biological_process); GO:0006796: phosphate-containing compound metabolic process (biological_process); GO:0008150: biological_process (biological_process); GO:0008152: metabolic process (biol…	--	--	gi|1981995920|ref|KAG2686576.1|	1.22e-243	315/427(73.77)	677	hypothetical protein I3760_09G011600 [Carya illinoinensis]	CDD|cd00839|MPP_PAPs|Purple acid phosphatase, metallophosphatase domain	PANTHER|PTHR22953|ACID PHOSPHATASE RELATED|Purple acid phosphatase-like	Pfam|PF00149|Calcineurin-like phosphoesterase|Calcineurin-like phosphoesterase domain, ApaH type	gi|75264334|ref|Q9LXI7.1|	3.25e-202	268/425(63.06)	568	RecName: Full=Probable purple acid phosphatase 20; Flags: Precursor [Arabidopsis thaliana]	3760.EMJ05589	4.389999999999999e-237	660.0	G	Purple acid phosphatase
agat-gene-19974	305.807	337.449	336.306	461.689	546.476	1886.3	2586.98	2440.52	2483.62	2861.05	-2.62434	3.8546e-42	1.0363e-39	agat-gene-19974	2	GO:0006629: lipid metabolic process (biological_process); GO:0008970: phospholipase A1 activity (molecular_function);	--	--	gi|1338449879|ref|PON72417.1|	0.0	541/740(73.11)	991	Fungal lipase-like domain containing protein [Trema orientale]	CDD|cd00519|Lipase_3|-	PANTHER|PTHR46483|PHOSPHOLIPASE A1 PLIP2, CHLOROPLASTIC|Phospholipase A1 PLIP1/2/3, chloroplastic	Pfam|PF01764|Lipase (class 3)|Fungal lipase-like domain	gi|1432005340|ref|F4HXL0.1|	6.37e-255	422/762(55.38)	725	RecName: Full=Phospholipase A1 PLIP2, chloroplastic; AltName: Full=Galactolipase PLIP2; AltName: Full=Protein PLASTID LIPASE 2; Flags: Precursor [Arabidopsis thaliana]	3983.cassava4.1_002458m	0.0	931.0	T	Lipase (class 3)
agat-gene-13479	1135.28	1199.38	1280.76	1204.12	2325.52	10511.2	12562.2	8555.74	11137	14616.1	-3.00549	5.36116e-42	1.42677e-39	agat-gene-13479	6	GO:0005575: cellular_component (cellular_component); GO:0005623: obsolete cell (cellular_component); GO:0005886: plasma membrane (cellular_component); GO:0016020: membrane (cellular_component); GO:0044464: obsolete cell part (cellular_component); GO:0071944: cell periphery (cellular_component);	--	--	gi|1731681151|ref|XP_030491120.1|	7.91e-198	281/392(71.68)	557	cytochrome b561 and DOMON domain-containing protein At5g47530 [Cannabis sativa]	CDD|cd09629|DOMON_CIL1_like|-	PANTHER|PTHR23130|CYTOCHROME B561 AND DOMON DOMAIN-CONTAINING PROTEIN|-	Pfam|PF04526|Protein of unknown function (DUF568)|DOMON domain	gi|75161481|ref|Q8VYH6.1|	3.87e-155	225/364(61.81)	446	RecName: Full=Cytochrome b561 and DOMON domain-containing protein At4g17280; AltName: Full=Protein b561A.tha2; Flags: Precursor [Arabidopsis thaliana]	102107.XP_008227463.1	1.6899999999999994e-185	526.0	T	Auxin-induced in root cultures protein
agat-gene-13219	960.821	596.33	837.324	504.886	368.736	7833.92	7456.43	4387.3	7960.62	6792.75	-3.39681	7.47476e-42	1.96937e-39	agat-gene-13219	--	--	--	--	gi|1821670382|ref|KAF3441805.1|	3.31e-285	414/579(71.50)	796	hypothetical protein FNV43_RR15720 [Rhamnella rubrinervis]	CDD|cd17354|MFS_Mch1p_like|-	PANTHER|PTHR21576|UNCHARACTERIZED NODULIN-LIKE PROTEIN|-	Pfam|PF06813|Nodulin-like|Nodulin-like	--	--	--	--	--	3983.cassava4.1_034201m	3.1199999999999985e-281	787.0	S	Nodulin-like
agat-gene-8912	2.6091	12.5217	4.95346	12.5572	6.78206	433.714	492.971	311.338	315.799	309.563	-5.54257	8.84195e-42	2.30652e-39	agat-gene-8912	--	--	K05391(CNGC)	ko04626//Plant-pathogen interaction	gi|1338474913|ref|PON96856.1|	1.66e-12	48/136(35.29)	73	Voltage dependent potassium channel [Trema orientale]	-	PANTHER|PTHR45651|CYCLIC NUCLEOTIDE-GATED ION CHANNEL 15-RELATED-RELATED|-	-	gi|38503203|ref|Q9M0A4.1|	1.63e-06	35/114(30.70)	51	RecName: Full=Putative cyclic nucleotide-gated ion channel 9; AltName: Full=Cyclic nucleotide- and calmodulin-regulated ion channel 9 [Arabidopsis thaliana]	981085.XP_010103213.1	2.54e-12	73.2	PT	Cyclic nucleotide-gated ion channel 1-like
agat-gene-27965	839.453	862.887	702.38	1031.07	896.781	18.5441	48.7846	55.7412	71.3626	53.9304	4.12121	9.30155e-42	2.40263e-39	agat-gene-27965	2	GO:0005384: manganese ion transmembrane transporter activity (molecular_function); GO:0030026: cellular manganese ion homeostasis (biological_process);	--	--	gi|1009176472|ref|XP_015869448.1|	1.87e-105	168/216(77.78)	309	vacuolar iron transporter homolog 4-like [Ziziphus jujuba]	CDD|cd02436|Nodulin-21|-	PANTHER|PTHR31851|FE(2+)/MN(2+) TRANSPORTER PCL1|Ccc1 family	Pfam|PF01988|VIT family|Ccc1 family	gi|75182803|ref|Q9M2C3.1|	2.29e-92	140/206(67.96)	271	RecName: Full=Vacuolar iron transporter homolog 3; AltName: Full=Protein NODULIN-LIKE 3 [Arabidopsis thaliana]	4113.PGSC0003DMT400008929	5.089999999999999e-102	301.0	S	VIT family
agat-gene-29856	341.384	426.681	449.419	325.052	332.874	2197	1854.46	1803.18	3203.61	2543.92	-2.62863	1.04855e-41	2.68216e-39	agat-gene-29856	1	GO:0055114: obsolete oxidation-reduction process (biological_process);	K00083(CAD)	ko00940//Phenylpropanoid biosynthesis	gi|595825503|ref|XP_007205414.1|	2.82e-234	309/355(87.04)	649	probable mannitol dehydrogenase [Prunus persica]	CDD|cd05283|CAD1|-	PANTHER|PTHR42683|ALDEHYDE REDUCTASE|-	Pfam|PF08240|Alcohol dehydrogenase GroES-like domain|Alcohol dehydrogenase, N-terminal	gi|10720093|ref|Q9ZRF1.1|	3.75e-223	293/353(83.00)	617	RecName: Full=Probable mannitol dehydrogenase; AltName: Full=NAD-dependent mannitol dehydrogenase [Fragaria x ananassa]	3760.EMJ06613	4.2599999999999975e-234	649.0	Q	Alcohol dehydrogenase GroES-like domain
agat-gene-1559	1555.98	1635.64	1330.36	2103.47	1965.36	42.2796	101.832	172.803	73.0106	65.1246	4.23316	1.54614e-41	3.91694e-39	agat-gene-1559	1	GO:0080143: regulation of amino acid export (biological_process);	--	--	gi|1009124272|ref|XP_015878977.1|	1.55e-61	115/175(65.71)	194	protein GLUTAMINE DUMPER 3-like [Ziziphus jujuba]	-	PANTHER|PTHR33228|PROTEIN GLUTAMINE DUMPER 4-RELATED|Protein glutamine dumper	-	gi|75170615|ref|Q9FHH5.1|	2.03e-35	63/90(70.00)	124	RecName: Full=Protein GLUTAMINE DUMPER 3; AltName: Full=Protein LESS SUSCEPTIBLE TO BSCTV 1; Short=Protein LBS1 [Arabidopsis thaliana]	981085.XP_010102980.1	2.59e-57	184.0	S	Protein GLUTAMINE DUMPER
agat-gene-24	54.6147	21.9468	46.6209	72.1879	82.5665	1163.23	1727.31	858.668	1058.06	987.945	-4.37898	1.94982e-41	4.89257e-39	agat-gene-24	73	GO:0003674: molecular_function (molecular_function); GO:0003676: nucleic acid binding (molecular_function); GO:0003677: DNA binding (molecular_function); GO:0003700: DNA-binding transcription factor activity (molecular_function); GO:0005488: binding (molecular_function); GO:0005575: cellular_component (cellular_component); GO:0005622: intracellular anatomical structure (cellular_component); GO:00…	--	--	gi|1982027222|ref|KAG2717286.1|	9.49e-153	274/477(57.44)	447	hypothetical protein I3760_03G167800 [Carya illinoinensis]	CDD|cd00018|AP2|AP2/ERF domain	PANTHER|PTHR31657|ETHYLENE-RESPONSIVE TRANSCRIPTION FACTOR ERF061|-	Pfam|PF00847|AP2 domain|AP2/ERF domain	gi|75266005|ref|Q9SKT1.1|	9.04e-68	167/394(42.39)	221	RecName: Full=Ethylene-responsive transcription factor ERF053; Short=AtERF53 [Arabidopsis thaliana]	3694.POPTR_0019s13330.1	1.2599999999999997e-130	391.0	K	ethylene-responsive transcription factor
agat-gene-15308	783.155	507.143	604.172	600.143	620.171	6214.16	5725.56	2741.68	5214.59	3799.56	-2.92697	2.2505e-41	5.59377e-39	agat-gene-15308	47	GO:0003674: molecular_function (molecular_function); GO:0005215: transporter activity (molecular_function); GO:0005575: cellular_component (cellular_component); GO:0005622: intracellular anatomical structure (cellular_component); GO:0005623: obsolete cell (cellular_component); GO:0005737: cytoplasm (cellular_component); GO:0005886: plasma membrane (cellular_component); GO:0005887: integral compon…	--	--	gi|1009108374|ref|XP_015884390.1|	1.54e-155	242/400(60.50)	451	WAT1-related protein At4g30420-like isoform X1 [Ziziphus jujuba]	-	PANTHER|PTHR31218|WAT1-RELATED PROTEIN|WAT1-related protein	-	gi|75181441|ref|Q9M0B8.1|	2.20e-89	168/410(40.98)	278	RecName: Full=WAT1-related protein At4g30420 [Arabidopsis thaliana]	3641.EOY31575	3.3799999999999986e-138	407.0	S	WAT1-related protein
agat-gene-24941	456.075	492.784	492.065	458.737	793.011	2925.37	3799.67	2477.69	3573.85	3072.61	-2.557	3.70576e-41	9.12482e-39	agat-gene-24941	46	GO:0003674: molecular_function (molecular_function); GO:0003824: catalytic activity (molecular_function); GO:0005575: cellular_component (cellular_component); GO:0005622: intracellular anatomical structure (cellular_component); GO:0005623: obsolete cell (cellular_component); GO:0005737: cytoplasm (cellular_component); GO:0005739: mitochondrion (cellular_component); GO:0005829: cytosol (cellular_c…	K16055(TPS)	ko00500//Starch and sucrose metabolism	gi|1436048595|ref|AXH37644.1|	0.0	655/850(77.06)	1357	trehalose-6-phosphate synthase [Moringa oleifera]	CDD|cd03788|GT20_TPS|-	PANTHER|PTHR10788|TREHALOSE-6-PHOSPHATE SYNTHASE|-	Pfam|PF00982|Glycosyltransferase family 20|Glycosyl transferase, family 20	gi|75180323|ref|Q9LRA7.1|	0.0	543/851(63.81)	1137	RecName: Full=Probable alpha,alpha-trehalose-phosphate synthase [UDP-forming] 9; AltName: Full=Trehalose-6-phosphate synthase 9; Short=AtTPS9 [Arabidopsis thaliana]	3760.EMJ28208	0.0	1354.0	G	Glycosyltransferase family 20
agat-gene-27998	115.675	93.9339	113.099	75.9258	125.228	703.669	1200.72	966.069	981.648	957.028	-3.19692	4.54373e-41	1.10846e-38	agat-gene-27998	--	--	--	--	gi|1009136239|ref|XP_015885427.1|	2.80e-95	193/360(53.61)	293	uncharacterized protein LOC107420880 [Ziziphus jujuba]	-	PANTHER|PTHR33095|-|-	Pfam|PF07816|Protein of unknown function (DUF1645)|Protein of unknown function DUF1645, plant	--	--	--	--	--	3641.EOY14574	4.139999999999999e-80	256.0	S	Protein of unknown function (DUF1645)
agat-gene-15478	0	0	0.987894	0	10.8013	616.097	825.601	347.711	563.087	408.727	-7.82559	5.51289e-41	1.33255e-38	agat-gene-15478	53	GO:0003674: molecular_function (molecular_function); GO:0003712: transcription coregulator activity (molecular_function); GO:0003714: transcription corepressor activity (molecular_function); GO:0005575: cellular_component (cellular_component); GO:0005622: intracellular anatomical structure (cellular_component); GO:0005623: obsolete cell (cellular_component); GO:0005634: nucleus (cellular_componen…	--	--	gi|1829221226|ref|KAF3965640.1|	3.83e-20	63/146(43.15)	87	hypothetical protein CMV_010196 [Castanea mollissima]	-	PANTHER|PTHR33077|PROTEIN TIFY 4A-RELATED-RELATED|TIFY/JAZ family	Pfam|PF09425|Jas motif|CO/COL/TOC1, conserved site	--	--	--	--	--	3847.GLYMA15G09980.1	8.49e-18	81.6	K	Divergent CCT motif
agat-gene-21972	357.816	355.698	415.686	276.944	386.285	1683.43	2138.32	1634.54	2441.87	2756.35	-2.57093	7.21244e-41	1.72751e-38	agat-gene-21972	--	--	--	--	gi|449460411|ref|XP_004147939.1|	1.62e-35	67/118(56.78)	127	lipid transfer-like protein VAS [Cucumis sativus]	CDD|cd00010|AAI_LTSS|-	PANTHER|PTHR33044|BIFUNCTIONAL INHIBITOR/LIPID-TRANSFER PROTEIN/SEED STORAGE 2S ALBUMIN SUPERFAMILY PROTEIN-RELATED|Alpha-Amylase Inhibitors (AAI), Lipid Transfer (LT) and Seed Storage (SS) Protein	Pfam|PF14368|Probable lipid transfer|Bifunctional inhibitor/plant lipid transfer protein/seed storage helical domain	--	--	--	--	--	3659.XP_004159516.1	2.44e-35	127.0	S	lipid transfer-like protein
agat-gene-7687	214.665	248.24	248.995	314.46	922.268	10134.7	18544.6	12012.2	22499.1	19484.9	-5.40654	7.68493e-41	1.8241e-38	agat-gene-7687	--	--	--	--	gi|1785462368|ref|KAE9622207.1|	8.56e-89	128/171(74.85)	264	hypothetical protein Lalb_Chr01g0022831 [Lupinus albus]	-	PANTHER|PTHR33649|PAR1 PROTEIN|PAR1	Pfam|PF06521|PAR1 protein|PAR1	--	--	--	--	--	57918.XP_004302677.1	2.8499999999999995e-86	258.0	S	PAR1 protein
agat-gene-14085	231.227	239.682	292.67	163.434	306.729	1446.01	1958.33	1430.28	1520.56	2003.13	-2.75963	1.3851e-40	3.25831e-38	agat-gene-14085	--	--	--	--	gi|2015356696|ref|KAG5252189.1|	1.26e-74	100/133(75.19)	224	cytochrome b5 Cb5-C family protein [Salix suchowensis]	-	PANTHER|PTHR19359|CYTOCHROME B5|-	Pfam|PF00173|Cytochrome b5-like Heme/Steroid binding domain|Cytochrome b5-like heme/steroid binding domain	gi|1345882|ref|P49098.1|	3.80e-72	93/133(69.92)	214	RecName: Full=Cytochrome b5 [Nicotiana tabacum]	2711.XP_006479281.1	2.5199999999999995e-74	224.0	C	Cytochrome b5
agat-gene-13903	1880.08	2354.74	1945.45	2302.51	2844.69	13281	15834	8709.37	11238.8	13475.3	-2.46483	1.93271e-40	4.50629e-38	agat-gene-13903	--	--	K19366(SPG20)	ko04144//Endocytosis	gi|1821663267|ref|KAF3434694.1|	1.17e-200	296/400(74.00)	567	hypothetical protein FNV43_RR21779 [Rhamnella rubrinervis]	-	PANTHER|PTHR21068|SPARTIN|-	Pfam|PF06911|Senescence-associated protein|Senescence/spartin-associated	gi|75274970|ref|O48832.1|	6.72e-154	240/406(59.11)	445	RecName: Full=Protein EARLY-RESPONSIVE TO DEHYDRATION 7, chloroplastic; Flags: Precursor [Arabidopsis thaliana]	57918.XP_004289863.1	1.1399999999999997e-185	529.0	S	Senescence-associated protein
agat-gene-21482	2359.96	2397.86	2599.24	2817.09	2435.07	555.771	605.859	781.908	594.366	583.727	2.01288	1.97591e-40	4.56661e-38	agat-gene-21482	--	--	--	--	gi|1009120971|ref|XP_015877208.1|	0.0	605/725(83.45)	1171	probable E3 ubiquitin-protein ligase EDA40 [Ziziphus jujuba]	CDD|cd01466|vWA_C3HC4_type|-	PANTHER|PTHR10579|CALCIUM-ACTIVATED CHLORIDE CHANNEL REGULATOR|-	Pfam|PF00092|von Willebrand factor type A domain|von Willebrand factor, type A	gi|75264226|ref|Q9LTA6.1|	6.75e-68	211/659(32.02)	240	RecName: Full=E3 ubiquitin-protein ligase WAV3; AltName: Full=Protein WAVY GROWTH 3; AltName: Full=RING-type E3 ubiquitin transferase WAV3 [Arabidopsis thaliana]	102107.XP_008233309.1	0.0	1143.0	W	VWA / Hh protein intein-like
agat-gene-27084	376.793	354.666	311.494	514.541	1142.53	16671.3	12219.7	7616.12	13199.7	13131.7	-4.54032	2.99706e-40	6.8664e-38	agat-gene-27084	115	GO:0000003: reproduction (biological_process); GO:0002831: regulation of response to biotic stimulus (biological_process); GO:0003006: developmental process involved in reproduction (biological_process); GO:0003674: molecular_function (molecular_function); GO:0003676: nucleic acid binding (molecular_function); GO:0003677: DNA binding (molecular_function); GO:0003700: DNA-binding transcription fac…	--	--	gi|1009136835|ref|XP_015885739.1|	1.86e-165	230/299(76.92)	467	NAC domain-containing protein 2 [Ziziphus jujuba]	-	PANTHER|PTHR31719|NAC TRANSCRIPTION FACTOR 56|-	Pfam|PF02365|No apical meristem (NAM) protein|NAC domain	gi|51316206|ref|Q39013.2|	6.64e-127	185/287(64.46)	365	RecName: Full=NAC domain-containing protein 2; Short=ANAC002 [Arabidopsis thaliana]	3760.EMJ24430	1.1399999999999996e-161	457.0	K	NAC domain-containing protein
agat-gene-26218	138.412	113.101	153.778	114.423	139.764	3954.3	2152.39	1253.13	1323.06	1688.38	-3.9738	3.06244e-40	6.9557e-38	agat-gene-26218	141	GO:0000160: phosphorelay signal transduction system (biological_process); GO:0001101: response to acid chemical (biological_process); GO:0002218: activation of innate immune response (biological_process); GO:0002252: immune effector process (biological_process); GO:0002253: activation of immune response (biological_process); GO:0002376: immune system process (biological_process); GO:0002682: regu…	--	--	gi|1009162061|ref|XP_015899231.1|	3.73e-91	148/223(66.37)	273	ethylene-responsive transcription factor 4-like [Ziziphus jujuba]	CDD|cd00018|AP2|AP2/ERF domain	PANTHER|PTHR31677|AP2 DOMAIN CLASS TRANSCRIPTION FACTOR|-	Pfam|PF00847|AP2 domain|AP2/ERF domain	gi|7531110|ref|O80340.1|	5.79e-50	113/227(49.78)	165	RecName: Full=Ethylene-responsive transcription factor 4; Short=AtERF4; AltName: Full=Ethylene-responsive element-binding factor 4; Short=EREBP-4; AltName: Full=Protein RELATED TO APETALA2 5 [Arabidopsis thaliana]	3760.EMJ13188	5.839999999999999e-67	213.0	K	ethylene-responsive transcription factor
agat-gene-29995	284.96	274.188	258.926	288.527	368.845	2132.21	2079.79	1282.21	1929.85	2896.14	-2.8055	3.43689e-40	7.73946e-38	agat-gene-29995	--	--	--	--	gi|1009143488|ref|XP_015889291.1|	1.53e-250	349/476(73.32)	700	protein ALP1-like [Ziziphus jujuba]	-	PANTHER|PTHR22930|UNCHARACTERIZED|-	Pfam|PF13359|DDE superfamily endonuclease|Harbinger transposase-derived nuclease domain	gi|75183248|ref|Q9M2U3.1|	3.70e-41	99/314(31.53)	155	RecName: Full=Protein ALP1-like [Arabidopsis thaliana]	3983.cassava4.1_025508m	5.109999999999997e-238	669.0	L	nuclease HARBI1
agat-gene-13949	922.192	874.325	858.131	1081.01	2579.89	20817.2	20531.3	13466.7	23593	20536.8	-3.96953	3.78697e-40	8.45552e-38	agat-gene-13949	75	GO:0003674: molecular_function (molecular_function); GO:0003824: catalytic activity (molecular_function); GO:0004420: hydroxymethylglutaryl-CoA reductase (NADPH) activity (molecular_function); GO:0005515: protein binding (molecular_function); GO:0005575: cellular_component (cellular_component); GO:0005622: intracellular anatomical structure (cellular_component); GO:0005623: obsolete cell (cellula…	K00021(HMGCR)	ko00900//Terpenoid backbone biosynthesis	gi|1821663492|ref|KAF3434919.1|	0.0	488/597(81.74)	929	hypothetical protein FNV43_RR22006 [Rhamnella rubrinervis]	CDD|cd00643|HMG-CoA_reductase_classI|Hydroxymethylglutaryl-CoA reductase, eukaryotic/archaeal type	PANTHER|PTHR10572|3-HYDROXY-3-METHYLGLUTARYL-COENZYME A REDUCTASE|Hydroxymethylglutaryl-CoA reductase, class I/II	Pfam|PF00368|Hydroxymethylglutaryl-coenzyme A reductase|Hydroxymethylglutaryl-CoA reductase, class I/II	gi|11132836|ref|O64966.1|	1.79e-311	453/570(79.47)	858	RecName: Full=3-hydroxy-3-methylglutaryl-coenzyme A reductase 1; Short=HMG-CoA reductase 1 [Gossypium hirsutum]	3760.EMJ00941	0.0	918.0	I	A reductase
agat-gene-10717	988.628	1567.59	1281.75	1415.73	2223.59	11606.3	12110.2	7328.77	11439.9	11701.1	-2.85725	4.10007e-40	9.07769e-38	agat-gene-10717	45	GO:0000322: storage vacuole (cellular_component); GO:0000325: plant-type vacuole (cellular_component); GO:0000326: protein storage vacuole (cellular_component); GO:0005575: cellular_component (cellular_component); GO:0005622: intracellular anatomical structure (cellular_component); GO:0005623: obsolete cell (cellular_component); GO:0005737: cytoplasm (cellular_component); GO:0005773: vacuole (cel…	--	--	gi|1731714190|ref|XP_030504475.1|	9.00e-61	112/172(65.12)	199	protein SRC2 homolog [Cannabis sativa]	CDD|cd04051|C2_SRC2_like|-	PANTHER|PTHR32246|INGRESSION PROTEIN FIC1|-	Pfam|PF00168|C2 domain|C2 domain	gi|75096909|ref|O04023.1|	1.31e-42	88/183(48.09)	150	RecName: Full=Protein SRC2 homolog; Short=AtSRC2 [Arabidopsis thaliana]	102107.XP_008246407.1	1.2900000000000001e-59	197.0	S	Protein kinase C conserved region 2 (CalB)
agat-gene-2129	298.7	225.274	290.682	245.236	263.983	1084.63	1869.52	1704.49	2066.09	2250.88	-2.76052	8.18791e-40	1.79772e-37	agat-gene-2129	80	GO:0003674: molecular_function (molecular_function); GO:0005215: transporter activity (molecular_function); GO:0005575: cellular_component (cellular_component); GO:0005622: intracellular anatomical structure (cellular_component); GO:0005623: obsolete cell (cellular_component); GO:0005737: cytoplasm (cellular_component); GO:0005783: endoplasmic reticulum (cellular_component); GO:0005789: endoplasm…	--	--	gi|1757594650|ref|XP_030975337.1|	8.41e-209	302/448(67.41)	588	protein PIN-LIKES 7-like [Quercus lobata]	-	PANTHER|PTHR31651|-|-	Pfam|PF03547|Membrane transport protein|Membrane transport protein	gi|75171357|ref|Q9FKY4.1|	5.94e-182	264/448(58.93)	516	RecName: Full=Protein PIN-LIKES 7; AltName: Full=Auxin efflux carrier-like protein 7 [Arabidopsis thaliana]	3641.EOX90623	9.989999999999996e-199	563.0	S	Transporter
agat-gene-22724	31.7335	41.2006	47.6195	30.7169	83.5812	802.952	1184.56	651.694	1693.44	1325.85	-4.58734	1.00906e-39	2.19717e-37	agat-gene-22724	24	GO:0001505: regulation of neurotransmitter levels (biological_process); GO:0003674: molecular_function (molecular_function); GO:0005488: binding (molecular_function); GO:0005509: calcium ion binding (molecular_function); GO:0008150: biological_process (biological_process); GO:0009909: regulation of flower development (biological_process); GO:0019222: regulation of metabolic process (biological_pr…	K13448(CML)	ko04626//Plant-pathogen interaction	gi|1731685814|ref|XP_030493464.1|	2.65e-53	107/149(71.81)	173	probable calcium-binding protein CML23 [Cannabis sativa]	CDD|cd00051|EFh|EF-hand domain	PANTHER|PTHR10891|EF-HAND CALCIUM-BINDING DOMAIN CONTAINING PROTEIN|-	Pfam|PF13499|EF-hand domain pair|EF-hand domain	gi|75333541|ref|Q9C8Y1.1|	1.30e-37	80/133(60.15)	129	RecName: Full=Probable calcium-binding protein CML23; AltName: Full=Calmodulin-like protein 23 [Arabidopsis thaliana]	981085.XP_010109033.1	1.0099999999999999e-50	167.0	T	calcium-binding protein
agat-gene-21923	6000.06	8249.26	5632	7662.54	9993.69	55371.9	45487.7	30850.2	50552.2	52418.9	-2.64427	1.09067e-39	2.35539e-37	agat-gene-21923	54	GO:0000272: polysaccharide catabolic process (biological_process); GO:0001101: response to acid chemical (biological_process); GO:0003674: molecular_function (molecular_function); GO:0003824: catalytic activity (molecular_function); GO:0004553: hydrolase activity, hydrolyzing O-glycosyl compounds (molecular_function); GO:0005575: cellular_component (cellular_component); GO:0005622: intracellular …	K01177(E3.2.1.2)	ko00500//Starch and sucrose metabolism	gi|1338481201|ref|POO03113.1|	5.83e-310	424/551(76.95)	854	Glycoside hydrolase [Trema orientale]	-	PANTHER|PTHR31352|-|Glycoside hydrolase, family 14	Pfam|PF01373|Glycosyl hydrolase family 14|Glycoside hydrolase, family 14	gi|294956518|ref|O23553.3|	2.60e-284	381/555(68.65)	785	RecName: Full=Beta-amylase 3, chloroplastic; AltName: Full=1,4-alpha-D-glucan maltohydrolase; AltName: Full=Beta-amylase 8; AltName: Full=Chloroplast beta-amylase; Short=CT-BMY; Flags: Precursor [Arabidopsis thaliana]	57918.XP_004300297.1	3.389999999999995e-309	853.0	G	Beta-amylase
agat-gene-4595	3856.97	2737.25	3495.09	2580.43	3136.77	16672.5	15415.8	11483.1	13886.6	13689	-2.17019	1.18511e-39	2.53855e-37	agat-gene-4595	39	GO:0003333: amino acid transmembrane transport (biological_process); GO:0003674: molecular_function (molecular_function); GO:0005215: transporter activity (molecular_function); GO:0005342: organic acid transmembrane transporter activity (molecular_function); GO:0005575: cellular_component (cellular_component); GO:0005623: obsolete cell (cellular_component); GO:0005886: plasma membrane (cellular_c…	--	--	gi|508724495|ref|EOY16392.1|	3.45e-312	422/482(87.55)	854	Amino acid permease isoform 1 [Theobroma cacao]	-	PANTHER|PTHR48017|OS05G0424000 PROTEIN-RELATED|-	Pfam|PF01490|Transmembrane amino acid transporter protein|Amino acid transporter, transmembrane domain	gi|75220731|ref|Q39134.2|	5.52e-284	379/476(79.62)	779	RecName: Full=Amino acid permease 3; AltName: Full=Amino acid transporter AAP3 [Arabidopsis thaliana]	3641.EOY16393	5.61e-312	854.0	E	Amino acid permease
agat-gene-25151	942.225	1171.59	1061.51	1306.1	1946.99	7517.91	8767.89	7328.86	11473.2	11762.7	-2.86542	1.20044e-39	2.55065e-37	agat-gene-25151	10	GO:0005506: iron ion binding (molecular_function); GO:0005575: cellular_component (cellular_component); GO:0005623: obsolete cell (cellular_component); GO:0005886: plasma membrane (cellular_component); GO:0016020: membrane (cellular_component); GO:0016705: oxidoreductase activity, acting on paired donors, with incorporation or reduction of molecular oxygen (molecular_function); GO:0020037: heme b…	--	--	gi|1338452985|ref|PON75456.1|	0.0	685/999(68.57)	1285	Coatomer beta subunit [Parasponia andersonii]	CDD|cd16664|RING-Ubox_PUB|-	PANTHER|PTHR45958|RING-TYPE E3 UBIQUITIN TRANSFERASE|-	Pfam|PF00067|Cytochrome P450|Cytochrome P450	gi|597500955|ref|H2DH18.1|	1.93e-184	268/478(56.07)	560	RecName: Full=Cytochrome P450 CYP736A12 [Panax ginseng]	3760.EMJ21479	0.0	1272.0	S	RING-type E3 ubiquitin transferase
agat-gene-4748	163.023	149.568	107.132	146.186	170.838	1041.31	1158.53	822.981	1178.13	1094.67	-2.84387	1.8713e-39	3.94424e-37	agat-gene-4748	--	--	K06689(UBE2D, UBC4, UBC5)	ko04120//Ubiquitin mediated proteolysis; ko04141//Protein processing in endoplasmic reticulum	gi|848925557|ref|XP_012858690.1|	4.31e-106	144/148(97.30)	305	PREDICTED: SUMO-conjugating enzyme UBC9 [Erythranthe guttata]	CDD|cd00195|UBCc|Ubiquitin-conjugating enzyme E2	PANTHER|PTHR24068|UBIQUITIN-CONJUGATING ENZYME E2|-	Pfam|PF00179|Ubiquitin-conjugating enzyme|Ubiquitin-conjugating enzyme E2	gi|464987|ref|P35133.1|	5.56e-105	141/148(95.27)	298	RecName: Full=Ubiquitin-conjugating enzyme E2 10; AltName: Full=E2 ubiquitin-conjugating enzyme 10; AltName: Full=Ubiquitin carrier protein 10/12; AltName: Full=Ubiquitin-conjugating enzyme E2-17 kDa 10/12; AltName: Full=Ubiquitin-protein ligase 10/12 [Arabidopsis thaliana]	4155.Migut.F01057.1.p	6.509999999999998e-106	305.0	O	Belongs to the ubiquitin-conjugating enzyme family
agat-gene-24827	1778.1	1946.27	1858.15	2553.58	2651.55	474.758	399.968	376.147	495.929	454.82	2.29311	2.08495e-39	4.35969e-37	agat-gene-24827	38	GO:0000041: transition metal ion transport (biological_process); GO:0003674: molecular_function (molecular_function); GO:0005215: transporter activity (molecular_function); GO:0005385: zinc ion transmembrane transporter activity (molecular_function); GO:0005575: cellular_component (cellular_component); GO:0005623: obsolete cell (cellular_component); GO:0005886: plasma membrane (cellular_component…	--	--	gi|1216318384|ref|XP_021601700.1|	5.15e-178	261/335(77.91)	502	zinc transporter 6, chloroplastic [Manihot esculenta]	-	PANTHER|PTHR11040|ZINC/IRON TRANSPORTER|-	Pfam|PF02535|ZIP Zinc transporter|Zinc/iron permease	gi|37090161|ref|O64738.1|	3.70e-146	220/330(66.67)	418	RecName: Full=Zinc transporter 6, chloroplastic; AltName: Full=ZRT/IRT-like protein 6; Flags: Precursor [Arabidopsis thaliana]	3983.cassava4.1_011247m	7.759999999999998e-178	502.0	P	Zinc transporter 6
agat-gene-28510	257.549	384.496	266.859	353.944	425.138	2050.28	2591.3	1528.95	2559.87	3080.12	-2.80614	2.50246e-39	5.19152e-37	agat-gene-28510	--	--	--	--	gi|1009152850|ref|XP_015894320.1|	5.46e-62	103/130(79.23)	194	uncharacterized protein LOC107428312 [Ziziphus jujuba]	-	PANTHER|PTHR34781|TRANSMEMBRANE PROTEIN|-	-	--	--	--	--	--	3760.EMJ24977	5.12e-59	187.0	-	-
agat-gene-26750	175.713	174.488	162.696	100.903	274.754	3364.27	2165.43	1335.36	2471.97	1837.05	-3.65155	2.56134e-39	5.27217e-37	agat-gene-26750	15	GO:0003674: molecular_function (molecular_function); GO:0003824: catalytic activity (molecular_function); GO:0005575: cellular_component (cellular_component); GO:0005622: intracellular anatomical structure (cellular_component); GO:0005623: obsolete cell (cellular_component); GO:0005737: cytoplasm (cellular_component); GO:0008150: biological_process (biological_process); GO:0008152: metabolic proc…	--	--	gi|224090001|ref|XP_002308901.1|	3.70e-138	180/263(68.44)	395	putative methyltransferase DDB_G0268948 [Populus trichocarpa]	CDD|cd02440|AdoMet_MTases|-	PANTHER|PTHR45180|OS01G0307686 PROTEIN|-	Pfam|PF08241|Methyltransferase domain|Methyltransferase type 11	gi|317373297|ref|Q55EX9.2|	2.22e-31	80/259(30.89)	119	RecName: Full=Putative methyltransferase DDB_G0268948 [Dictyostelium discoideum]	3694.POPTR_0006s04060.1	5.589999999999999e-138	395.0	Q	Methyltransferase
agat-gene-11720	5.64957	0	0	1.92696	0	459.476	429.014	290.644	234.947	174.242	-7.59471	4.38172e-39	8.94923e-37	agat-gene-11720	21	GO:0003674: molecular_function (molecular_function); GO:0003824: catalytic activity (molecular_function); GO:0004857: enzyme inhibitor activity (molecular_function); GO:0005575: cellular_component (cellular_component); GO:0005623: obsolete cell (cellular_component); GO:0008150: biological_process (biological_process); GO:0016787: hydrolase activity (molecular_function); GO:0016788: hydrolase acti…	K01051(E3.1.1.11)	ko00040//Pentose and glucuronate interconversions	gi|1821675809|ref|KAF3447230.1|	1.61e-293	422/563(74.96)	813	hypothetical protein FNV43_RR12410 [Rhamnella rubrinervis]	CDD|cd15798|PMEI-like_3|-	PANTHER|PTHR31707|PECTINESTERASE|-	Pfam|PF01095|Pectinesterase|Pectinesterase, catalytic	gi|75277251|ref|O22256.2|	5.13e-241	340/543(62.62)	677	RecName: Full=Probable pectinesterase/pectinesterase inhibitor 20; Includes: RecName: Full=Pectinesterase inhibitor 20; AltName: Full=Pectin methylesterase inhibitor 20; Includes: RecName: Full=Pectinesterase 20; Short=PE 20; AltName: Full=Pectin methylesterase 20; Short=AtPME20; Flags: Precursor [Arabidopsis thaliana]	102107.XP_008219290.1	4.489999999999998e-288	800.0	G	pectinesterase pectinesterase inhibitor
agat-gene-21920	64.7245	44.0646	35.7021	34.5601	91.3336	1127.65	1251.76	576.867	1329.59	1647.29	-4.45212	6.29141e-39	1.27508e-36	agat-gene-21920	--	--	--	--	gi|764590804|ref|XP_011465185.1|	7.33e-149	203/257(78.99)	422	PREDICTED: expansin-like B1 [Fragaria vesca subsp. vesca]	-	PANTHER|PTHR31692|EXPANSIN-B3|-	Pfam|PF03330|Lytic transglycolase|RlpA-like protein, double-psi beta-barrel domain	gi|115502172|ref|Q850K7.2|	1.00e-109	153/234(65.38)	319	RecName: Full=Expansin-like B1; AltName: Full=Expansin-related 1; AltName: Full=OsEXLB1; AltName: Full=OsEXPR1; AltName: Full=OsaEXPb3.1; Flags: Precursor [Oryza sativa Japonica Group]	57918.XP_004300282.1	1.1099999999999998e-148	422.0	S	Belongs to the expansin family
agat-gene-21130	345.079	447.819	313.492	309.673	280.455	2195.82	1904.22	1547.37	1572.66	2237.71	-2.47827	6.53095e-39	1.31352e-36	agat-gene-21130	--	--	--	--	gi|1009112916|ref|XP_015870752.1|	2.51e-298	418/566(73.85)	826	protein NUCLEAR FUSION DEFECTIVE 4 [Ziziphus jujuba]	CDD|cd17354|MFS_Mch1p_like|-	PANTHER|PTHR21576|UNCHARACTERIZED NODULIN-LIKE PROTEIN|-	Pfam|PF06813|Nodulin-like|Nodulin-like	--	--	--	--	--	3760.EMJ18444	1.549999999999999e-291	809.0	S	Nodulin-like
agat-gene-15019	531.642	663.475	509.918	601.101	864.811	3398.99	2773.46	2623.97	2913.79	3411.71	-2.25341	7.58264e-39	1.51348e-36	agat-gene-15019	--	--	--	--	gi|1050591708|ref|XP_017617190.1|	3.71e-94	142/189(75.13)	279	PREDICTED: uncharacterized protein LOC108461769 [Gossypium arboreum]	-	PANTHER|PTHR34965|OS07G0118300 PROTEIN|-	-	--	--	--	--	--	3641.EOX98667	2.769999999999999e-91	272.0	S	COPI associated protein
agat-gene-8505	889.529	625.043	923.622	913.691	1250.11	5444.9	5725.59	4133.28	4169.58	5533.9	-2.44185	9.88675e-39	1.95854e-36	agat-gene-8505	22	GO:0002376: immune system process (biological_process); GO:0005575: cellular_component (cellular_component); GO:0005623: obsolete cell (cellular_component); GO:0005886: plasma membrane (cellular_component); GO:0006950: response to stress (biological_process); GO:0006952: defense response (biological_process); GO:0006955: immune response (biological_process); GO:0008150: biological_process (biolog…	--	--	gi|1847866702|ref|XP_034673918.1|	7.02e-263	366/510(71.76)	732	MLO-like protein 12 [Vitis riparia]	-	PANTHER|PTHR31942|MLO-LIKE PROTEIN 1|-	Pfam|PF03094|Mlo family|Mlo-related protein	gi|21903435|ref|O80961.2|	6.42e-157	234/463(50.54)	461	RecName: Full=MLO-like protein 12; Short=AtMlo12; Short=AtMlo18 [Arabidopsis thaliana]	29760.VIT_10s0003g00410.t01	1.0099999999999994e-260	727.0	G	May be involved in modulation of pathogen defense and leaf cell death
agat-gene-30339	19.014	31.6675	33.7386	7.60312	41.8028	467.416	1022.98	785.767	796.693	1030.66	-4.93285	1.88477e-38	3.70583e-36	agat-gene-30339	103	GO:0000166: nucleotide binding (molecular_function); GO:0000278: mitotic cell cycle (biological_process); GO:0000281: mitotic cytokinesis (biological_process); GO:0000910: cytokinesis (biological_process); GO:0003674: molecular_function (molecular_function); GO:0003824: catalytic activity (molecular_function); GO:0004672: protein kinase activity (molecular_function); GO:0004674: protein serine/th…	--	--	gi|1009168450|ref|XP_015902665.1|	1.23e-198	337/530(63.58)	569	protein JINGUBANG-like [Ziziphus jujuba]	CDD|cd00200|WD40|-	PANTHER|PTHR22844|F-BOX AND WD40 DOMAIN PROTEIN|-	Pfam|PF00400|WD domain, G-beta repeat|WD40 repeat	gi|75318312|ref|O48716.1|	3.46e-133	234/439(53.30)	397	RecName: Full=Protein JINGUBANG [Arabidopsis thaliana]	3750.XP_008387331.1	1.2299999999999995e-193	555.0	S	Myosin heavy chain kinase
agat-gene-23013	60.1712	54.6636	40.6676	35.5331	60.1992	735.043	947.389	1709.72	932.238	2815.36	-4.8251	2.5384e-38	4.95401e-36	agat-gene-23013	84	GO:0000166: nucleotide binding (molecular_function); GO:0001101: response to acid chemical (biological_process); GO:0003674: molecular_function (molecular_function); GO:0003824: catalytic activity (molecular_function); GO:0004657: proline dehydrogenase activity (molecular_function); GO:0005488: binding (molecular_function); GO:0005575: cellular_component (cellular_component); GO:0005622: intracel…	K00318(PRODH, fadM, putB)	ko00330//Arginine and proline metabolism	gi|2048061263|ref|KAG6659065.1|	7.94e-221	319/498(64.06)	624	hypothetical protein CIPAW_03G007100 [Carya illinoinensis]	-	PANTHER|PTHR13914|PROLINE OXIDASE|Proline oxidase family	Pfam|PF01619|Proline dehydrogenase|Proline dehydrogenase domain	gi|75126937|ref|Q6NKX1.1|	4.94e-176	251/434(57.83)	506	RecName: Full=Proline dehydrogenase 2, mitochondrial; AltName: Full=Osmotic stress-induced proline dehydrogenase; AltName: Full=Proline oxidase; Flags: Precursor [Arabidopsis thaliana]	102107.XP_008230359.1	3.1099999999999984e-213	605.0	E	Converts proline to delta-1-pyrroline-5-carboxylate
agat-gene-22270	91.7534	107.303	163.691	183.717	296.145	1727.69	2242.37	1774.94	2559.82	3027.24	-3.74872	2.90781e-38	5.63323e-36	agat-gene-22270	--	--	--	--	gi|1009110655|ref|XP_015896725.1|	2.14e-156	220/276(79.71)	442	uncharacterized protein LOC107430404 [Ziziphus jujuba]	-	PANTHER|PTHR36057|-|Protein of unknown function DUF1223	Pfam|PF06764|Protein of unknown function (DUF1223)|Protein of unknown function DUF1223	--	--	--	--	--	981085.XP_010101767.1	2.369999999999999e-152	432.0	S	Protein of unknown function (DUF1223)
agat-gene-27249	252.96	303.885	257.926	420.326	621.263	2557.52	3961.24	3260.26	5181.98	4235.49	-3.36991	3.13541e-38	6.02983e-36	agat-gene-27249	2	GO:0006486: protein glycosylation (biological_process); GO:0016757: glycosyltransferase activity (molecular_function);	--	--	gi|1338479935|ref|POO01851.1|	1.05e-281	400/562(71.17)	783	Exostosin-like [Trema orientale]	-	PANTHER|PTHR11062|EXOSTOSIN HEPARAN SULFATE GLYCOSYLTRANSFERASE -RELATED|Exostosin-like	Pfam|PF03016|Exostosin family|Exostosin, GT47 domain	gi|292630778|ref|Q9FFN2.2|	4.03e-212	301/556(54.14)	602	RecName: Full=Probable glycosyltransferase At5g03795 [Arabidopsis thaliana]	981085.XP_010098868.1	3.869999999999998e-266	741.0	GMW	Glycosyltransferase
agat-gene-7105	794.855	840.85	1031.77	585.669	720.121	3937.67	6244.82	4968.04	8469.25	9400.32	-3.05473	3.42874e-38	6.54617e-36	agat-gene-7105	--	--	--	--	--	--	--	--	--	-	PANTHER|PTHR36321|CLASSICAL ARABINOGALACTAN PROTEIN 9|-	-	--	--	--	--	--	--	--	--	--	--
agat-gene-24282	509.71	728.649	464.274	848.315	1278.32	7072.16	7121.57	5340.2	6809.16	8298.07	-3.17716	4.1708e-38	7.90562e-36	agat-gene-24282	2	GO:0046872: metal ion binding (molecular_function); GO:1900150: regulation of defense response to fungus (biological_process);	--	--	gi|1365944270|ref|XP_024167405.1|	1.52e-43	97/210(46.19)	150	protein PYRICULARIA ORYZAE RESISTANCE 21 [Rosa chinensis]	CDD|cd00371|HMA|Heavy metal-associated domain, HMA	PANTHER|PTHR47488|HEAVY METAL TRANSPORT/DETOXIFICATION SUPERFAMILY PROTEIN|Protein PYRICULARIA ORYZAE RESISTANCE 21	-	--	--	--	--	--	57918.XP_004293395.1	6.759999999999999e-40	141.0	S	leucine-rich repeat extensin-like protein
agat-gene-23000	444.072	1193.72	611.102	1190.74	1391.83	25.8262	34.4612	23.3341	10.6607	7.90755	5.55185	5.23028e-38	9.84302e-36	agat-gene-23000	2	GO:0019346: transsulfuration (biological_process); GO:0030170: pyridoxal phosphate binding (molecular_function);	K01761(E4.4.1.11)	ko00270//Cysteine and methionine metabolism; ko00450//Selenocompound metabolism	gi|1220060811|ref|XP_021816642.1|	5.43e-62	99/109(90.83)	192	methionine gamma-lyase-like [Prunus avium]	-	PANTHER|PTHR11808|TRANS-SULFURATION ENZYME FAMILY MEMBER|Cys/Met metabolism, pyridoxal phosphate-dependent enzyme	Pfam|PF01053|Cys/Met metabolism PLP-dependent enzyme|Cys/Met metabolism, pyridoxal phosphate-dependent enzyme	gi|75205145|ref|Q9SGU9.1|	4.38e-48	78/99(78.79)	161	RecName: Full=Methionine gamma-lyase; Short=AtMGL; AltName: Full=L-methioninase [Arabidopsis thaliana]	3760.EMJ10322	1.4500000000000001e-58	193.0	E	Methionine gamma-lyase-like
agat-gene-4535	578.182	284.65	766.892	485.673	641.551	6411.88	7235.44	4185.35	11177.1	12218.5	-3.90219	5.57059e-38	1.04091e-35	agat-gene-4535	25	GO:0001666: response to hypoxia (biological_process); GO:0005575: cellular_component (cellular_component); GO:0005618: cell wall (cellular_component); GO:0005622: intracellular anatomical structure (cellular_component); GO:0005623: obsolete cell (cellular_component); GO:0005737: cytoplasm (cellular_component); GO:0005794: Golgi apparatus (cellular_component); GO:0006950: response to stress (biolo…	--	--	gi|1821674451|ref|KAF3445872.1|	2.03e-179	253/312(81.09)	504	hypothetical protein FNV43_RR11049 [Rhamnella rubrinervis]	-	PANTHER|PTHR31279|PROTEIN EXORDIUM-LIKE 5|Protein EXORDIUM-like	Pfam|PF04674|Phosphate-induced protein 1 conserved region|Protein EXORDIUM-like	gi|75100526|ref|O82161.1|	2.34e-160	230/309(74.43)	452	RecName: Full=Protein PHOSPHATE-INDUCED 1; Flags: Precursor [Nicotiana tabacum]	57918.XP_004299654.1	5.029999999999998e-175	494.0	L	Phosphate-induced protein 1 conserved region
agat-gene-21914	174.038	163.993	96.219	130.792	113.525	2374.77	1907.37	1256.62	917.256	1367.88	-3.52568	6.7947e-38	1.2607e-35	agat-gene-21914	70	GO:0001101: response to acid chemical (biological_process); GO:0003674: molecular_function (molecular_function); GO:0003824: catalytic activity (molecular_function); GO:0004439: phosphatidylinositol-4,5-bisphosphate 5-phosphatase activity (molecular_function); GO:0004445: inositol-polyphosphate 5-phosphatase activity (molecular_function); GO:0005975: carbohydrate metabolic process (biological_pro…	--	--	gi|587911951|ref|EXB99791.1|	0.0	471/643(73.25)	912	Type I inositol-1,4,5-trisphosphate 5-phosphatase 2 [Morus notabilis]	-	PANTHER|PTHR45666|TYPE IV INOSITOL POLYPHOSPHATE 5-PHOSPHATASE 9|-	-	gi|67461078|ref|Q9FUR2.2|	6.75e-221	356/670(53.13)	632	RecName: Full=Type I inositol polyphosphate 5-phosphatase 2; Short=At5PTase2 [Arabidopsis thaliana]	981085.XP_010104371.1	0.0	912.0	U	Type I inositol 1,4,5-trisphosphate 5-phosphatase
agat-gene-15403	2548.38	2794.79	2992.1	2711.24	4287.91	492.131	668.64	647.179	682.057	462.668	2.37625	8.74471e-38	1.61117e-35	agat-gene-15403	1	GO:0006952: defense response (biological_process);	--	--	gi|1344037128|ref|XP_023905887.1|	2.58e-65	87/150(58.00)	202	MLP-like protein 43 [Quercus suber]	CDD|cd07816|Bet_v1-like|-	PANTHER|PTHR31338|POLYKETIDE CYCLASE/DEHYDRASE AND LIPID TRANSPORT SUPERFAMILY PROTEIN|-	Pfam|PF00407|Pathogenesis-related protein Bet v 1 family|Bet v I/Major latex protein	gi|21542142|ref|Q9SSK5.1|	7.86e-38	61/150(40.67)	129	RecName: Full=MLP-like protein 43 [Arabidopsis thaliana]	3694.POPTR_0008s13050.1	2.1300000000000002e-55	177.0	S	MLP-like protein
agat-gene-28158	573.575	572.367	618.063	550.117	731.818	2596.29	3005.36	2147.84	3789.97	3807.01	-2.33255	1.17827e-37	2.15583e-35	agat-gene-28158	--	--	--	--	gi|1731663253|ref|XP_030502744.1|	2.97e-116	230/463(49.68)	354	uncharacterized protein LOC115710135 isoform X2 [Cannabis sativa]	-	PANTHER|PTHR35358|OS06G0711100 PROTEIN|-	Pfam|PF05278|Arabidopsis phospholipase-like protein (PEARLI 4)|Phospholipase-like	--	--	--	--	--	981085.XP_010107651.1	5.939999999999999e-114	349.0	S	Arabidopsis phospholipase-like protein (PEARLI 4)
agat-gene-7745	85.3775	115.95	86.2923	172.173	336.974	3199.44	3486.53	2186.85	4097.54	3738.8	-4.38942	1.96884e-37	3.57745e-35	agat-gene-7745	71	GO:0001067: transcription regulatory region nucleic acid binding (molecular_function); GO:0001101: response to acid chemical (biological_process); GO:0003674: molecular_function (molecular_function); GO:0003676: nucleic acid binding (molecular_function); GO:0003677: DNA binding (molecular_function); GO:0003700: DNA-binding transcription factor activity (molecular_function); GO:0005488: binding (m…	--	--	gi|1009158734|ref|XP_015897441.1|	3.09e-59	155/386(40.16)	202	dehydration-responsive element-binding protein 2B-like [Ziziphus jujuba]	CDD|cd00018|AP2|AP2/ERF domain	PANTHER|PTHR31241|DEHYDRATION-RESPONSIVE ELEMENT-BINDING PROTEIN 2C|-	Pfam|PF00847|AP2 domain|AP2/ERF domain	gi|122235075|ref|Q0JQF7.1|	5.57e-41	81/148(54.73)	148	RecName: Full=Dehydration-responsive element-binding protein 2A; Short=OsDREB2A [Oryza sativa Japonica Group]	3750.XP_008370188.1	7.209999999999999e-50	182.0	K	DNA-binding domain in plant proteins such as APETALA2 and EREBPs
agat-gene-28920	651.88	476.436	721.24	617.44	978.375	6420.41	5891.51	3232.56	7181.34	8965.32	-3.20108	2.08665e-37	3.76554e-35	agat-gene-28920	25	GO:0001666: response to hypoxia (biological_process); GO:0005575: cellular_component (cellular_component); GO:0005618: cell wall (cellular_component); GO:0005622: intracellular anatomical structure (cellular_component); GO:0005623: obsolete cell (cellular_component); GO:0005737: cytoplasm (cellular_component); GO:0005794: Golgi apparatus (cellular_component); GO:0006950: response to stress (biolo…	--	--	gi|1821674451|ref|KAF3445872.1|	3.03e-165	236/320(73.75)	469	hypothetical protein FNV43_RR11049 [Rhamnella rubrinervis]	-	PANTHER|PTHR31279|PROTEIN EXORDIUM-LIKE 5|Protein EXORDIUM-like	Pfam|PF04674|Phosphate-induced protein 1 conserved region|Protein EXORDIUM-like	gi|75100526|ref|O82161.1|	8.83e-149	217/316(68.67)	423	RecName: Full=Protein PHOSPHATE-INDUCED 1; Flags: Precursor [Nicotiana tabacum]	57918.XP_004299654.1	4.7699999999999976e-164	466.0	L	Phosphate-induced protein 1 conserved region
agat-gene-28198	224.962	193.666	135.901	163.467	257.244	2353.32	2054.82	927.417	2067.29	2004.31	-3.26869	2.38199e-37	4.26927e-35	agat-gene-28198	--	--	--	--	gi|1808561897|ref|KAF2309727.1|	7.51e-59	132/249(53.01)	192	hypothetical protein GH714_004807 [Hevea brasiliensis]	-	PANTHER|PTHR31865|OSJNBA0071G03.3 PROTEIN|-	-	--	--	--	--	--	2711.XP_006492440.1	2.06e-52	177.0	-	-
agat-gene-14009	364.963	487.039	261.888	606.924	840.6	9.71124	2.29638	8.23981	13.696	13.1162	5.74963	4.58996e-37	8.17106e-35	agat-gene-14009	104	GO:0001763: morphogenesis of a branching structure (biological_process); GO:0003674: molecular_function (molecular_function); GO:0003824: catalytic activity (molecular_function); GO:0005575: cellular_component (cellular_component); GO:0005622: intracellular anatomical structure (cellular_component); GO:0005623: obsolete cell (cellular_component); GO:0005737: cytoplasm (cellular_component); GO:000…	K17913(CCD8)	ko00906//Carotenoid biosynthesis	gi|1338472690|ref|PON94648.1|	0.0	454/543(83.61)	947	Carotenoid cleavage dioxygenase [Trema orientale]	-	PANTHER|PTHR10543|BETA-CAROTENE DIOXYGENASE|Carotenoid oxygenase	Pfam|PF03055|Retinal pigment epithelial membrane protein|Carotenoid oxygenase	gi|75156392|ref|Q8LIY8.1|	1.34e-303	387/521(74.28)	837	RecName: Full=Carotenoid cleavage dioxygenase 8 homolog B, chloroplastic; Short=OsCCD8b; AltName: Full=Protein DWARF-10; AltName: Full=Protein MAX4 homolog; Flags: Precursor [Oryza sativa Japonica Group]	3983.cassava4.1_005134m	0.0	917.0	Q	Carotenoid cleavage dioxygenase 8 homolog B
agat-gene-1100	804.793	871.497	702.377	993.53	1388.92	6536.87	6529.75	4284.41	4702.61	5855.51	-2.55118	5.06966e-37	8.96445e-35	agat-gene-1100	46	GO:0003674: molecular_function (molecular_function); GO:0003824: catalytic activity (molecular_function); GO:0004672: protein kinase activity (molecular_function); GO:0004674: protein serine/threonine kinase activity (molecular_function); GO:0005524: ATP binding (molecular_function); GO:0005575: cellular_component (cellular_component); GO:0005622: intracellular anatomical structure (cellular_comp…	--	--	gi|1770286305|ref|KAE8075542.1|	3.49e-185	246/292(84.25)	517	hypothetical protein FH972_014248 [Carpinus fangiana]	-	PANTHER|PTHR13902|SERINE/THREONINE-PROTEIN KINASE WNK WITH NO LYSINE -RELATED|-	Pfam|PF00069|Protein kinase domain|Protein kinase domain	gi|75323650|ref|Q6ICW6.1|	6.59e-158	201/282(71.28)	445	RecName: Full=Probable serine/threonine-protein kinase WNK11; Short=AtWNK11; AltName: Full=Protein kinase with no lysine 11 [Arabidopsis thaliana]	3641.EOX93435	9.029999999999995e-184	514.0	T	serine threonine-protein kinase
agat-gene-16312	1982.27	1595.39	1105.16	1762.97	1566.44	296.734	317.508	326.573	238.344	258.866	2.47684	6.42623e-37	1.12875e-34	agat-gene-16312	51	GO:0003674: molecular_function (molecular_function); GO:0003824: catalytic activity (molecular_function); GO:0004672: protein kinase activity (molecular_function); GO:0004674: protein serine/threonine kinase activity (molecular_function); GO:0004675: transmembrane receptor protein serine/threonine kinase activity (molecular_function); GO:0004888: transmembrane signaling receptor activity (molecul…	--	--	gi|703096607|ref|XP_010095890.1|	8.69e-285	473/622(76.05)	795	probable LRR receptor-like serine/threonine-protein kinase At5g63710 isoform X1 [Morus notabilis]	-	PANTHER|PTHR47988|SOMATIC EMBRYOGENESIS RECEPTOR KINASE 1|-	Pfam|PF00069|Protein kinase domain|Protein kinase domain	gi|75331406|ref|Q8W4S5.1|	1.85e-230	401/611(65.63)	654	RecName: Full=Probable LRR receptor-like serine/threonine-protein kinase At5g63710; Flags: Precursor [Arabidopsis thaliana]	981085.XP_010095890.1	1.3099999999999994e-284	795.0	T	Belongs to the protein kinase superfamily. Ser Thr protein kinase family
agat-gene-13866	1250.97	1389.26	1286.72	1303.21	1594.62	5075.91	5351.73	4041.04	5177.67	5818.01	-1.89945	1.25423e-36	2.18842e-34	agat-gene-13866	138	GO:0000003: reproduction (biological_process); GO:0003006: developmental process involved in reproduction (biological_process); GO:0003674: molecular_function (molecular_function); GO:0003824: catalytic activity (molecular_function); GO:0004672: protein kinase activity (molecular_function); GO:0004674: protein serine/threonine kinase activity (molecular_function); GO:0004675: transmembrane recept…	--	--	gi|1821664102|ref|KAF3435529.1|	4.89e-64	192/208(92.31)	204	hypothetical protein FNV43_RR22618 [Rhamnella rubrinervis]	-	PANTHER|PTHR48054|RECEPTOR KINASE-LIKE PROTEIN XA21|-	Pfam|PF08263|Leucine rich repeat N-terminal domain|Leucine-rich repeat-containing N-terminal, plant-type	gi|75324353|ref|Q6NQP4.1|	2.00e-34	150/190(78.95)	124	RecName: Full=Leucine-rich repeat protein 2; Short=AtLRR2; Flags: Precursor [Arabidopsis thaliana]	3988.XP_002527489.1	8.52e-60	193.0	S	Somatic embryogenesis receptor kinase
agat-gene-30601	133.803	139.971	199.424	129.818	115.462	1182.68	1883.36	969.186	1172.49	975.865	-3.10444	3.6917e-36	6.39903e-34	agat-gene-30601	60	GO:0001101: response to acid chemical (biological_process); GO:0003674: molecular_function (molecular_function); GO:0003712: transcription coregulator activity (molecular_function); GO:0003714: transcription corepressor activity (molecular_function); GO:0005575: cellular_component (cellular_component); GO:0005622: intracellular anatomical structure (cellular_component); GO:0005623: obsolete cell …	K13464(JAZ)	ko04075//Plant hormone signal transduction	gi|1009111799|ref|XP_015902663.1|	1.27e-57	136/279(48.75)	191	protein TIFY 10A [Ziziphus jujuba]	-	PANTHER|PTHR33077|PROTEIN TIFY 4A-RELATED-RELATED|TIFY/JAZ family	Pfam|PF06200|tify domain|Tify domain	C6TCZ5.1	9.33e-29	96/251(38.25)	112	RecName: Full=Jasmonate ZIM domain-containing protein 1; Short=GmJAZ1; AltName: Full=HopZ1a-interacting protein 3 [Glycine max]	3983.cassava4.1_014096m	4.379999999999999e-44	157.0	S	TIFY
agat-gene-22461	157.4	114	152.769	222.188	374.774	3216.55	2931.57	1671.01	2281.37	2423.96	-3.61577	4.07028e-36	7.00914e-34	agat-gene-22461	--	--	--	--	gi|1540498454|ref|XP_027343315.1|	2.62e-10	53/115(46.09)	71	seed biotin-containing protein SBP65-like [Abrus precatorius]	-	PANTHER|PTHR47877|-|-	-	gi|75102139|ref|Q39846.1|	6.37e-10	50/108(46.30)	65	RecName: Full=Seed biotin-containing protein SBP65; AltName: Full=BP75; AltName: Full=Seed biotinylated protein of 65 kDa [Glycine max]	3847.GLYMA13G36780.1	2.92e-08	65.5	S	Seed biotin-containing protein
agat-gene-7434	3587.31	3291.41	3978.22	4580.06	3943.3	521.222	506.179	948.528	419.939	390.026	2.79678	5.07512e-36	8.68274e-34	agat-gene-7434	23	GO:0005575: cellular_component (cellular_component); GO:0005622: intracellular anatomical structure (cellular_component); GO:0005623: obsolete cell (cellular_component); GO:0005737: cytoplasm (cellular_component); GO:0005768: endosome (cellular_component); GO:0010008: endosome membrane (cellular_component); GO:0012505: endomembrane system (cellular_component); GO:0016020: membrane (cellular_compo…	--	--	gi|508719770|ref|EOY11667.1|	1.56e-195	415/693(59.88)	577	Galactose oxidase/kelch repeat superfamily protein, putative isoform 1 [Theobroma cacao]	-	PANTHER|PTHR23244|KELCH REPEAT DOMAIN|-	Pfam|PF13418|Galactose oxidase, central domain|-	gi|75264903|ref|Q9MA55.1|	1.40e-14	63/189(33.33)	80	RecName: Full=Acyl-CoA-binding domain-containing protein 4; Short=Acyl-CoA binding protein 4 [Arabidopsis thaliana]	3750.XP_008370603.1	7.409999999999997e-198	580.0	S	Kelch motif
agat-gene-2260	32.6275	36.3762	29.7473	47.1096	110.821	1635.79	1369.93	671.555	1847.41	1565.97	-4.78475	5.92243e-36	1.0067e-33	agat-gene-2260	2	GO:0003700: DNA-binding transcription factor activity (molecular_function); GO:0006355: regulation of transcription, DNA-templated (biological_process);	--	--	gi|1821661764|ref|KAF3433192.1|	9.63e-53	107/218(49.08)	176	hypothetical protein FNV43_RR24294 [Rhamnella rubrinervis]	CDD|cd00018|AP2|AP2/ERF domain	PANTHER|PTHR31677|AP2 DOMAIN CLASS TRANSCRIPTION FACTOR|-	Pfam|PF00847|AP2 domain|AP2/ERF domain	gi|75335632|ref|Q9LY05.1|	2.82e-39	93/214(43.46)	137	RecName: Full=Ethylene-responsive transcription factor ERF106 [Arabidopsis thaliana]	225117.XP_009362711.1	5.94e-48	164.0	K	ethylene-responsive transcription factor
agat-gene-26602	169.246	152.379	157.728	274.167	315.505	2228.19	1502.24	1332.94	2392.06	2147.44	-3.16637	6.7221e-36	1.1353e-33	agat-gene-26602	112	GO:0000003: reproduction (biological_process); GO:0001101: response to acid chemical (biological_process); GO:0003006: developmental process involved in reproduction (biological_process); GO:0003674: molecular_function (molecular_function); GO:0003824: catalytic activity (molecular_function); GO:0005488: binding (molecular_function); GO:0005575: cellular_component (cellular_component); GO:0005622…	K14493(GID1)	ko04075//Plant hormone signal transduction	gi|2015356284|ref|KAG5251777.1|	2.38e-239	308/344(89.53)	658	GID1b [Salix suchowensis]	-	PANTHER|PTHR23024|ARYLACETAMIDE DEACETYLASE|-	Pfam|PF07859|alpha/beta hydrolase fold|Alpha/beta hydrolase fold-3	gi|75335642|ref|Q9LYC1.1|	2.91e-205	269/343(78.43)	569	RecName: Full=Gibberellin receptor GID1B; AltName: Full=AtCXE14; AltName: Full=Carboxylesterase 14; AltName: Full=GID1-like protein 2; AltName: Full=Protein GA INSENSITIVE DWARF 1B; Short=AtGID1B [Arabidopsis thaliana]	3983.cassava4.1_011041m	8.439999999999996e-238	655.0	V	Gibberellin receptor
agat-gene-21887	6107.5	8505.26	6501.06	8111.7	8776.6	1865.7	1887.95	2239.71	1688.21	1518.78	2.04597	6.85538e-36	1.15044e-33	agat-gene-21887	69	GO:0000096: sulfur amino acid metabolic process (biological_process); GO:0000097: sulfur amino acid biosynthetic process (biological_process); GO:0001887: selenium compound metabolic process (biological_process); GO:0003674: molecular_function (molecular_function); GO:0003824: catalytic activity (molecular_function); GO:0003962: cystathionine gamma-synthase activity (molecular_function); GO:00054…	K01739(metB)	ko01230//Biosynthesis of amino acids; ko00920//Sulfur metabolism; ko00270//Cysteine and methionine metabolism; ko00450//Selenocompound metabolism	gi|1009175564|ref|XP_015868953.1|	6.31e-302	431/539(79.96)	833	cystathionine gamma-synthase 1, chloroplastic [Ziziphus jujuba]	CDD|cd00614|CGS_like|Cys/Met metabolism, pyridoxal phosphate-dependent enzyme	PANTHER|PTHR43379|CYSTATHIONINE GAMMA-SYNTHASE|-	Pfam|PF01053|Cys/Met metabolism PLP-dependent enzyme|Cys/Met metabolism, pyridoxal phosphate-dependent enzyme	gi|21542422|ref|P55217.3|	1.11e-263	398/565(70.44)	733	RecName: Full=Cystathionine gamma-synthase 1, chloroplastic; Short=AtCGS1; AltName: Full=METHIONINE OVERACCUMULATION 1; AltName: Full=O-succinylhomoserine (thiol)-lyase; Flags: Precursor [Arabidopsis thaliana]	3760.EMJ17201	5.539999999999996e-289	800.0	E	Cystathionine gamma-synthase
agat-gene-3201	4.46653	2.82319	2.96628	9.63787	18.5475	497.505	1007.52	401.773	559.642	350.418	-6.17378	8.75788e-36	1.4604e-33	agat-gene-3201	43	GO:0002213: defense response to insect (biological_process); GO:0003674: molecular_function (molecular_function); GO:0003700: DNA-binding transcription factor activity (molecular_function); GO:0005575: cellular_component (cellular_component); GO:0005622: intracellular anatomical structure (cellular_component); GO:0005623: obsolete cell (cellular_component); GO:0005634: nucleus (cellular_component…	--	--	gi|156571764|ref|ABU84809.1|	1.37e-84	136/220(61.82)	256	putative dehydration-responsive element binding protein [Broussonetia papyrifera]	CDD|cd00018|AP2|AP2/ERF domain	PANTHER|PTHR31985|ETHYLENE-RESPONSIVE TRANSCRIPTION FACTOR ERF042-RELATED|-	Pfam|PF00847|AP2 domain|AP2/ERF domain	gi|75243159|ref|Q84QC2.1|	2.04e-64	114/207(55.07)	200	RecName: Full=Ethylene-responsive transcription factor ERF017 [Arabidopsis thaliana]	981085.XP_010099089.1	1.4599999999999996e-77	239.0	K	ethylene-responsive transcription factor
agat-gene-30558	479.763	477.435	415.669	576.118	779.416	2386.97	3673.91	2478.59	2801.63	3134.22	-2.40715	1.11945e-35	1.85497e-33	agat-gene-30558	83	GO:0000166: nucleotide binding (molecular_function); GO:0001664: G protein-coupled receptor binding (molecular_function); GO:0001882: nucleoside binding (molecular_function); GO:0001883: purine nucleoside binding (molecular_function); GO:0003674: molecular_function (molecular_function); GO:0003824: catalytic activity (molecular_function); GO:0003924: GTPase activity (molecular_function); GO:00051…	--	--	gi|1759392679|ref|KAB2635754.1|	0.0	550/920(59.78)	1018	extra-large guanine nucleotide-binding protein 1-like [Pyrus ussuriensis x Pyrus communis]	CDD|cd00066|G-alpha|Guanine nucleotide binding protein (G-protein), alpha subunit	PANTHER|PTHR10218|GTP-BINDING PROTEIN ALPHA SUBUNIT|Guanine nucleotide binding protein (G-protein), alpha subunit	Pfam|PF00503|G-protein alpha subunit|Guanine nucleotide binding protein (G-protein), alpha subunit	gi|75223199|ref|O80462.2|	1.79e-254	426/876(48.63)	736	RecName: Full=Extra-large guanine nucleotide-binding protein 1; AltName: Full=Extra-large GTP-binding protein 1; Short=Extra-large G-protein 1 [Arabidopsis thaliana]	225117.XP_009362143.1	0.0	1017.0	DT	Extra-large guanine nucleotide-binding protein
agat-gene-27875	4276.52	4810.13	4593.31	5000.32	5840.73	17855.2	18501.3	14977.8	16665	18053.4	-1.81117	1.15419e-35	1.90059e-33	agat-gene-27875	8	GO:0003674: molecular_function (molecular_function); GO:0005215: transporter activity (molecular_function); GO:0005575: cellular_component (cellular_component); GO:0005623: obsolete cell (cellular_component); GO:0005886: plasma membrane (cellular_component); GO:0016020: membrane (cellular_component); GO:0044464: obsolete cell part (cellular_component); GO:0071944: cell periphery (cellular_compone…	--	--	gi|1768487066|ref|XP_031286285.1|	0.0	511/562(90.93)	1030	ABC transporter F family member 1 [Pistacia vera]	CDD|cd03221|ABCF_EF-3|-	PANTHER|PTHR19211|ATP-BINDING TRANSPORT PROTEIN-RELATED|-	Pfam|PF12848|ABC transporter|ABC-transporter extension domain	gi|75333951|ref|Q9FJH6.1|	0.0	489/561(87.17)	988	RecName: Full=ABC transporter F family member 1; Short=ABC transporter ABCF.1; Short=AtABCF1; AltName: Full=GCN20-type ATP-binding cassette protein GCN1 [Arabidopsis thaliana]	57918.XP_004291637.1	0.0	1028.0	S	ABC transporter F family member
agat-gene-22669	13079.2	15111.2	15501.2	10687.3	17724	55717.3	74461.6	50536.6	66858.7	66843.6	-2.12454	1.37334e-35	2.24742e-33	agat-gene-22669	1	GO:0016788: hydrolase activity, acting on ester bonds (molecular_function);	--	--	gi|1755846588|ref|KAB1215177.1|	8.70e-251	392/672(58.33)	723	hypothetical protein CJ030_MR4G025855 [Morella rubra]	CDD|cd01837|SGNH_plant_lipase_like|GDSL lipase/esterase-like, plant	PANTHER|PTHR45648|GDSL LIPASE/ACYLHYDROLASE FAMILY PROTEIN (AFU_ORTHOLOGUE AFUA_4G14700)|-	Pfam|PF00657|GDSL-like Lipase/Acylhydrolase|GDSL lipase/esterase	gi|75170788|ref|Q9FIA1.1|	1.23e-117	181/314(57.64)	366	RecName: Full=GDSL esterase/lipase At5g55050; AltName: Full=Extracellular lipase At5g55050; Flags: Precursor [Arabidopsis thaliana]	981085.XP_010096889.1	7.509999999999996e-157	471.0	L	Belongs to the 'GDSL' lipolytic enzyme family
agat-gene-20661	1169.99	1126.54	1001.99	1161.83	1306.36	3608.46	4551.89	3693.05	5071.14	4594.53	-1.89953	1.50876e-35	2.45379e-33	agat-gene-20661	18	GO:0003674: molecular_function (molecular_function); GO:0003824: catalytic activity (molecular_function); GO:0003850: 2-deoxyglucose-6-phosphatase activity (molecular_function); GO:0004346: glucose-6-phosphatase activity (molecular_function); GO:0006793: phosphorus metabolic process (biological_process); GO:0006796: phosphate-containing compound metabolic process (biological_process); GO:0008150:…	--	--	gi|1955828635|ref|XP_038903357.1|	3.07e-151	204/253(80.63)	430	haloacid dehalogenase-like hydrolase domain-containing protein Sgpp [Benincasa hispida]	CDD|cd07505|HAD_BPGM-like|-	PANTHER|PTHR46193|6-PHOSPHOGLUCONATE PHOSPHATASE|-	Pfam|PF13419|Haloacid dehalogenase-like hydrolase|Haloacid dehalogenase-like hydrolase	gi|75268071|ref|Q9ZVJ5.2|	1.24e-128	172/230(74.78)	367	RecName: Full=Haloacid dehalogenase-like hydrolase domain-containing protein Sgpp; AltName: Full=Subclass I phosphosugar phosphatase; Short=AtSgpp [Arabidopsis thaliana]	3656.XP_008448747.1	1.3099999999999998e-145	414.0	S	Haloacid dehalogenase-like hydrolase domain-containing protein Sgpp
agat-gene-17917	8809.1	7884.91	8287.8	7440.35	7051.91	32221.8	31337.7	21760.2	29989.5	29426.3	-1.8744	2.38441e-35	3.85411e-33	agat-gene-17917	72	GO:0001101: response to acid chemical (biological_process); GO:0003674: molecular_function (molecular_function); GO:0003824: catalytic activity (molecular_function); GO:0004672: protein kinase activity (molecular_function); GO:0004674: protein serine/threonine kinase activity (molecular_function); GO:0005524: ATP binding (molecular_function); GO:0005575: cellular_component (cellular_component); G…	--	--	gi|1955842731|ref|XP_038879334.1|	3.03e-274	376/428(87.85)	754	CBL-interacting serine/threonine-protein kinase 6 [Benincasa hispida]	CDD|cd14663|STKc_SnRK3|-	PANTHER|PTHR43895|-|-	Pfam|PF00069|Protein kinase domain|Protein kinase domain	gi|75318580|ref|O65554.1|	1.06e-238	332/431(77.03)	660	RecName: Full=CBL-interacting serine/threonine-protein kinase 6; AltName: Full=SNF1-related kinase 3.14; AltName: Full=SOS2-like protein kinase PKS4; AltName: Full=SOS3-interacting protein 3 [Arabidopsis thaliana]	3656.XP_008443868.1	7.239999999999997e-271	746.0	T	CBL-interacting serine threonine-protein kinase
agat-gene-2550	2314.48	2527.34	2233.16	2148.61	2062.38	7382.95	8644.24	7020.8	6942.2	8520.59	-1.77064	2.40938e-35	3.85877e-33	agat-gene-2550	2	GO:0004553: hydrolase activity, hydrolyzing O-glycosyl compounds (molecular_function); GO:0005975: carbohydrate metabolic process (biological_process);	--	--	gi|1009120391|ref|XP_015876896.1|	9.57e-215	300/443(67.72)	605	glucan endo-1,3-beta-glucosidase [Ziziphus jujuba]	-	PANTHER|PTHR32227|GLUCAN ENDO-1,3-BETA-GLUCOSIDASE BG1-RELATED-RELATED|-	Pfam|PF00332|Glycosyl hydrolases family 17|Glycoside hydrolase family 17	gi|1706551|ref|P52409.1|	3.16e-139	211/433(48.73)	410	RecName: Full=Glucan endo-1,3-beta-glucosidase; AltName: Full=(1-	3988.XP_002530862.1	6.659999999999996e-195	555.0	G	Belongs to the glycosyl hydrolase 17 family
agat-gene-24560	739.239	731.5	756.947	1012.79	1119.08	69.0637	71.5192	100.08	70.5223	31.0815	3.66566	2.41658e-35	3.85877e-33	agat-gene-24560	1	GO:0009638: phototropism (biological_process);	--	--	gi|1982012285|ref|KAG2702352.1|	9.85e-104	210/453(46.36)	323	hypothetical protein I3760_06G084700 [Carya illinoinensis]	-	PANTHER|PTHR33781|PROTEIN PHYTOCHROME KINASE SUBSTRATE 1-RELATED|Protein PHYTOCHROME KINASE SUBSTRATE	-	gi|20532217|ref|Q9SWI1.2|	7.26e-46	148/399(37.09)	167	RecName: Full=Protein PHYTOCHROME KINASE SUBSTRATE 1 [Arabidopsis thaliana]	981085.XP_010089757.1	6.729999999999999e-96	303.0	S	phytochrome kinase substrate
agat-gene-21775	10.7604	3.73641	36.7266	9.5423	52.5772	1165.54	1859.78	1467.61	2133.13	2491.99	-6.32349	2.72366e-35	4.32291e-33	agat-gene-21775	--	--	--	--	gi|1338455024|ref|PON77448.1|	3.56e-35	65/124(52.42)	125	mediator of RNA polymerase II transcription subunit [Parasponia andersonii]	-	PANTHER|PTHR33782|OS01G0121600 PROTEIN|-	-	--	--	--	--	--	3641.EOY04039	3.41e-30	113.0	-	-
agat-gene-15508	146.535	138.986	135.907	148.093	243.688	1155.68	1264.75	913.531	1091.57	1397.42	-2.83901	3.47329e-35	5.47968e-33	agat-gene-15508	--	--	--	--	gi|703129242|ref|XP_010104315.1|	4.19e-48	86/137(62.77)	157	uncharacterized protein LOC21406035 [Morus notabilis]	-	PANTHER|PTHR35296|EXPRESSED PROTEIN|-	-	--	--	--	--	--	981085.XP_010104315.1	6.33e-48	157.0	-	-
agat-gene-2913	1261.09	1114.08	1012.9	1131.06	1089.91	241.683	194.066	260.14	220.87	205.994	2.31911	3.73731e-35	5.86112e-33	agat-gene-2913	--	--	--	--	gi|1338422563|ref|PON45862.1|	5.93e-197	276/401(68.83)	555	hypothetical protein TorRG33x02_327760 [Trema orientale]	-	PANTHER|PTHR31050|OS08G0413200 PROTEIN|-	Pfam|PF06880|Protein of unknown function (DUF1262)|Protein of unknown function DUF1262	--	--	--	--	--	981085.XP_010100915.1	2.389999999999999e-194	550.0	S	Protein of unknown function (DUF1262)
agat-gene-5400	167.603	91.004	189.5	128.854	144.608	1033.76	1035.04	872.028	1152.72	1232.25	-2.88256	5.03168e-35	7.84435e-33	agat-gene-5400	35	GO:0003674: molecular_function (molecular_function); GO:0003700: DNA-binding transcription factor activity (molecular_function); GO:0006355: regulation of transcription, DNA-templated (biological_process); GO:0008150: biological_process (biological_process); GO:0009605: response to external stimulus (biological_process); GO:0009607: response to biotic stimulus (biological_process); GO:0009624: re…	--	--	gi|2052713704|ref|QWQ79431.1|	8.99e-92	188/330(56.97)	282	WRKY9 [Juglans sigillata]	-	PANTHER|PTHR31221|WRKY TRANSCRIPTION FACTOR PROTEIN 1-RELATED|-	Pfam|PF03106|WRKY DNA -binding domain|WRKY domain	gi|29839448|ref|O22900.1|	1.24e-46	100/193(51.81)	163	RecName: Full=WRKY transcription factor 23; AltName: Full=WRKY DNA-binding protein 23 [Arabidopsis thaliana]	102107.XP_008227838.1	3.0299999999999997e-90	279.0	K	WRKY transcription factor
agat-gene-14490	172.884	208.036	291.684	172.112	259.16	1108.36	1874.94	1362.07	2315.71	2355.47	-3.02941	7.69838e-35	1.19311e-32	agat-gene-14490	52	GO:0002252: immune effector process (biological_process); GO:0002376: immune system process (biological_process); GO:0005575: cellular_component (cellular_component); GO:0005622: intracellular anatomical structure (cellular_component); GO:0005623: obsolete cell (cellular_component); GO:0005737: cytoplasm (cellular_component); GO:0005886: plasma membrane (cellular_component); GO:0005911: cell-cell…	--	--	gi|1350285659|ref|XP_024026818.1|	2.62e-87	136/233(58.37)	264	LOW QUALITY PROTEIN: NDR1/HIN1-like protein 3 [Morus notabilis]	-	PANTHER|PTHR31415|OS05G0367900 PROTEIN|-	Pfam|PF03168|Late embryogenesis abundant protein|Late embryogenesis abundant protein, LEA_2 subgroup	gi|75171857|ref|Q9FNH6.1|	1.75e-71	120/229(52.40)	220	RecName: Full=NDR1/HIN1-like protein 3 [Arabidopsis thaliana]	3641.EOY08444	1.0699999999999998e-83	255.0	S	YLS9-like
agat-gene-548	2490.1	2888.75	2774.83	3336.45	3836.58	14274.9	15485.1	9842.43	13236.8	16730.6	-2.18235	8.05958e-35	1.24179e-32	agat-gene-548	24	GO:0000166: nucleotide binding (molecular_function); GO:0003674: molecular_function (molecular_function); GO:0003676: nucleic acid binding (molecular_function); GO:0003677: DNA binding (molecular_function); GO:0005488: binding (molecular_function); GO:0005575: cellular_component (cellular_component); GO:0005622: intracellular anatomical structure (cellular_component); GO:0005623: obsolete cell (c…	--	--	gi|1009112947|ref|XP_015870894.1|	3.03e-83	173/334(51.80)	261	methyl-CpG-binding domain-containing protein 11 [Ziziphus jujuba]	-	PANTHER|PTHR33729|METHYL-CPG BINDING DOMAIN CONTAINING PROTEIN, EXPRESSED|Methyl-CpG-binding domain-containing protein 10/11	Pfam|PF01429|Methyl-CpG binding domain|Methyl-CpG DNA binding	gi|75215632|ref|Q9XI36.1|	1.32e-41	88/142(61.97)	151	RecName: Full=Methyl-CpG-binding domain-containing protein 10; Short=AtMBD10; Short=MBD10; AltName: Full=Methyl-CpG-binding protein MBD10 [Arabidopsis thaliana]	3983.cassava4.1_011579m	4.739999999999999e-64	213.0	S	methyl-CpG-binding domain-containing protein
agat-gene-3293	223.922	233.921	250.002	228.883	318.38	1251.75	1329.83	1029.8	1489.17	1688.13	-2.43459	8.34355e-35	1.27807e-32	agat-gene-3293	3	GO:0004722: protein serine/threonine phosphatase activity (molecular_function); GO:0006470: protein dephosphorylation (biological_process); GO:0016791: phosphatase activity (molecular_function);	--	--	gi|703080349|ref|XP_010091399.1|	1.11e-215	311/393(79.13)	602	probable protein phosphatase 2C 49 [Morus notabilis]	CDD|cd00143|PP2Cc|PPM-type phosphatase domain	PANTHER|PTHR13832|PROTEIN PHOSPHATASE 2C|Protein phosphatase 2C family	Pfam|PF00481|Protein phosphatase 2C|PPM-type phosphatase domain	gi|122214683|ref|Q3EAF9.1|	9.34e-154	231/388(59.54)	441	RecName: Full=Probable protein phosphatase 2C 49; Short=AtPP2C49 [Arabidopsis thaliana]	981085.XP_010091399.1	1.6799999999999993e-215	602.0	T	phosphatase 2c
agat-gene-9760	34.65	25.8598	30.7544	16.2814	42.7563	716.394	750.926	314.416	612.774	509.972	-4.2663	1.68296e-34	2.54134e-32	agat-gene-9760	72	GO:0001101: response to acid chemical (biological_process); GO:0002682: regulation of immune system process (biological_process); GO:0002831: regulation of response to biotic stimulus (biological_process); GO:0003674: molecular_function (molecular_function); GO:0003712: transcription coregulator activity (molecular_function); GO:0003714: transcription corepressor activity (molecular_function); GO…	K13464(JAZ)	ko04075//Plant hormone signal transduction	gi|1009167761|ref|XP_015902294.1|	1.55e-70	134/209(64.11)	219	protein TIFY 9 [Ziziphus jujuba]	-	PANTHER|PTHR33077|PROTEIN TIFY 4A-RELATED-RELATED|TIFY/JAZ family	Pfam|PF06200|tify domain|Tify domain	gi|75163798|ref|Q93ZM9.1|	1.17e-47	97/196(49.49)	157	RecName: Full=Protein TIFY 9; AltName: Full=Jasmonate ZIM domain-containing protein 10; AltName: Full=Protein JASMONATE-ASSOCIATED 1; AltName: Full=Protein JAZ10 [Arabidopsis thaliana]	225117.XP_009336473.1	2.3199999999999997e-60	194.0	S	Divergent CCT motif
agat-gene-28942	232.976	233.889	258.925	250.99	508.687	2318.87	2175.17	1547.28	2484.64	2242.2	-2.85728	1.68402e-34	2.54134e-32	agat-gene-28942	69	GO:0000003: reproduction (biological_process); GO:0001653: peptide receptor activity (molecular_function); GO:0002376: immune system process (biological_process); GO:0003006: developmental process involved in reproduction (biological_process); GO:0003674: molecular_function (molecular_function); GO:0003824: catalytic activity (molecular_function); GO:0004672: protein kinase activity (molecular_fu…	--	--	gi|1098805455|ref|XP_018808617.1|	1.21e-266	729/995(73.27)	779	receptor-like protein kinase 7 [Juglans regia]	-	PANTHER|PTHR48052|UNNAMED PRODUCT|-	Pfam|PF00069|Protein kinase domain|Protein kinase domain	gi|1391919445|ref|F4I2N7.1|	2.64e-199	672/974(68.99)	601	RecName: Full=Receptor-like protein kinase 7; Flags: Precursor [Arabidopsis thaliana]	981085.XP_010104545.1	4.6999999999999976e-262	769.0	T	Belongs to the protein kinase superfamily. Ser Thr protein kinase family
agat-gene-4069	18.2307	3.74841	25.8091	2.80358	33.1058	576.404	1253.84	1211.3	1014.05	1058.32	-5.92382	1.68799e-34	2.54134e-32	agat-gene-4069	46	GO:0003333: amino acid transmembrane transport (biological_process); GO:0003674: molecular_function (molecular_function); GO:0005215: transporter activity (molecular_function); GO:0005342: organic acid transmembrane transporter activity (molecular_function); GO:0005575: cellular_component (cellular_component); GO:0005623: obsolete cell (cellular_component); GO:0005886: plasma membrane (cellular_c…	--	--	gi|1338464169|ref|PON86212.1|	0.0	479/515(93.01)	981	Amino acid/polyamine transporter [Trema orientale]	-	PANTHER|PTHR45649|AMINO-ACID PERMEASE BAT1|-	Pfam|PF13520|Amino acid permease|Amino acid/polyamine transporter I	gi|403399734|ref|B9EXZ6.1|	5.52e-140	217/505(42.97)	416	RecName: Full=Amino-acid permease BAT1 homolog [Oryza sativa Japonica Group]	981085.XP_010088518.1	0.0	974.0	P	Amino acid permease
agat-gene-22476	1455.84	1304.84	1577.4	1716.81	1736.31	164.15	253.581	359.356	231.284	177.45	2.71326	1.91094e-34	2.86066e-32	agat-gene-22476	79	GO:0003674: molecular_function (molecular_function); GO:0003700: DNA-binding transcription factor activity (molecular_function); GO:0005575: cellular_component (cellular_component); GO:0005622: intracellular anatomical structure (cellular_component); GO:0005623: obsolete cell (cellular_component); GO:0005634: nucleus (cellular_component); GO:0006355: regulation of transcription, DNA-templated (bi…	--	--	gi|1009128752|ref|XP_015881406.1|	3.46e-140	271/470(57.66)	415	probable transcription factor GLK1 [Ziziphus jujuba]	-	PANTHER|PTHR31312|TRANSCRIPTION ACTIVATOR GLK1|-	Pfam|PF00249|Myb-like DNA-binding domain|SANT/Myb domain	gi|75321927|ref|Q5Z5I4.1|	7.14e-79	204/474(43.04)	255	RecName: Full=Probable transcription factor GLK1; AltName: Full=Golden2-like protein 1; Short=OsGLK1 [Oryza sativa Japonica Group]	981085.XP_010093955.1	7.799999999999998e-132	395.0	K	transcription
agat-gene-25803	7453.25	9183.1	6416.73	10574.9	8209.77	603.144	544.062	1011.04	250.175	271.177	3.9638	2.88422e-34	4.29326e-32	agat-gene-25803	60	GO:0000041: transition metal ion transport (biological_process); GO:0005575: cellular_component (cellular_component); GO:0005622: intracellular anatomical structure (cellular_component); GO:0005623: obsolete cell (cellular_component); GO:0005737: cytoplasm (cellular_component); GO:0005773: vacuole (cellular_component); GO:0005774: vacuolar membrane (cellular_component); GO:0005886: plasma membran…	--	--	gi|1350196413|ref|XP_010110710.2|	0.0	677/1013(66.83)	1222	putative inactive cadmium/zinc-transporting ATPase HMA3 [Morus notabilis]	CDD|cd02079|P-type_ATPase_HM|-	PANTHER|PTHR48085|CADMIUM/ZINC-TRANSPORTING ATPASE HMA2-RELATED|-	Pfam|PF00122|E1-E2 ATPase|-	gi|12229637|ref|O64474.2|	0.0	485/710(68.31)	974	RecName: Full=Putative cadmium/zinc-transporting ATPase HMA4; AltName: Full=Protein HEAVY METAL ATPASE 4; AltName: Full=Putative cadmium/zinc-transporting ATPase 2 [Arabidopsis thaliana]	102107.XP_008223789.1	0.0	1079.0	P	cadmium zinc-transporting ATPase
agat-gene-14132	29.8876	54.6685	18.8295	46.1517	96.2283	1041.32	1581.03	812.152	935.542	1092.48	-4.47093	3.21575e-34	4.75985e-32	agat-gene-14132	31	GO:0001101: response to acid chemical (biological_process); GO:0006950: response to stress (biological_process); GO:0006970: response to osmotic stress (biological_process); GO:0008150: biological_process (biological_process); GO:0009605: response to external stimulus (biological_process); GO:0009607: response to biotic stimulus (biological_process); GO:0009611: response to wounding (biological_p…	--	--	gi|2050006308|ref|KAG6696646.1|	1.63e-66	110/178(61.80)	208	hypothetical protein I3842_09G158100 [Carya illinoinensis]	-	PANTHER|PTHR34049|F-BOX PROTEIN SKIP27|-	-	gi|75244390|ref|Q8GX77.1|	1.07e-35	83/168(49.40)	125	RecName: Full=F-box protein At1g61340 [Arabidopsis thaliana]	102107.XP_008224951.1	5.1599999999999996e-58	186.0	S	f-box protein
agat-gene-6556	1611.51	1559.88	1603.19	1947.63	2297.31	6227.3	6799.69	6095.41	7858.87	6989.85	-1.91308	3.87198e-34	5.69917e-32	agat-gene-6556	53	GO:0000325: plant-type vacuole (cellular_component); GO:0003674: molecular_function (molecular_function); GO:0003824: catalytic activity (molecular_function); GO:0005215: transporter activity (molecular_function); GO:0005524: ATP binding (molecular_function); GO:0005575: cellular_component (cellular_component); GO:0005576: extracellular region (cellular_component); GO:0005622: intracellular anato…	K05665(ABCC1)	ko02010//ABC transporters	gi|1821681920|ref|KAF3453337.1|	0.0	1174/1489(78.84)	2301	hypothetical protein FNV43_RR03777 [Rhamnella rubrinervis]	CDD|cd03250|ABCC_MRP_domain1|-	PANTHER|PTHR24223|ATP-BINDING CASSETTE SUB-FAMILY C|-	Pfam|PF00005|ABC transporter|ABC transporter-like	gi|75335110|ref|Q9LK64.1|	0.0	1021/1490(68.52)	1954	RecName: Full=ABC transporter C family member 3; Short=ABC transporter ABCC.3; Short=AtABCC3; AltName: Full=ATP-energized glutathione S-conjugate pump 3; AltName: Full=Glutathione S-conjugate-transporting ATPase 3; AltName: Full=Multidrug resistance-associated protein 3 [Arabidopsis thaliana]	57918.XP_004309817.1	0.0	2278.0	Q	ABC transporter C family member
agat-gene-3889	36.3182	34.4623	56.5549	40.3657	69.9454	578.393	637.237	412.559	653.197	675.013	-3.63389	5.05754e-34	7.40283e-32	agat-gene-3889	--	--	K15920(XYL4)	ko00520//Amino sugar and nucleotide sugar metabolism	gi|1269904338|ref|XP_022763511.1|	1.93e-13	51/113(45.13)	68	uncharacterized protein LOC111309019 [Durio zibethinus]	-	PANTHER|PTHR38370|BETA-1,4-XYLOSIDASE|-	-	--	--	--	--	--	3885.XP_007143117.1	1.65e-12	65.9	-	-
agat-gene-17070	116.497	121.751	102.175	160.671	133.94	2490.14	1556.3	1336.46	702.268	1284.18	-3.53533	5.84198e-34	8.50379e-32	agat-gene-17070	55	GO:0000226: microtubule cytoskeleton organization (biological_process); GO:0001101: response to acid chemical (biological_process); GO:0005575: cellular_component (cellular_component); GO:0005622: intracellular anatomical structure (cellular_component); GO:0005623: obsolete cell (cellular_component); GO:0005634: nucleus (cellular_component); GO:0005737: cytoplasm (cellular_component); GO:0005886:…	--	--	gi|1365988795|ref|XP_024192970.1|	2.11e-197	278/375(74.13)	555	probable protein phosphatase 2C 34 [Rosa chinensis]	CDD|cd00143|PP2Cc|PPM-type phosphatase domain	PANTHER|PTHR47992|ALPHABET, ISOFORM E-RELATED|-	Pfam|PF00481|Protein phosphatase 2C|PPM-type phosphatase domain	gi|75191636|ref|Q9M9W9.1|	5.65e-158	228/361(63.16)	451	RecName: Full=Probable protein phosphatase 2C 34; Short=AtPP2C34 [Arabidopsis thaliana]	57918.XP_004296877.1	3.189999999999999e-197	555.0	T	phosphatase 2c
agat-gene-13654	404.131	337.402	371.022	538.596	1042.53	7965.5	7976.55	4556.83	5287.67	5647.46	-3.5444	6.26366e-34	9.0675e-32	agat-gene-13654	110	GO:0001101: response to acid chemical (biological_process); GO:0003674: molecular_function (molecular_function); GO:0003824: catalytic activity (molecular_function); GO:0004022: alcohol dehydrogenase (NAD+) activity (molecular_function); GO:0005575: cellular_component (cellular_component); GO:0005622: intracellular anatomical structure (cellular_component); GO:0005623: obsolete cell (cellular_com…	--	--	gi|1683376874|ref|BBH03902.1|	6.26e-193	306/521(58.73)	556	NAD(P)-binding Rossmann-fold superfamily protein, partial [Prunus dulcis]	-	PANTHER|PTHR42820|SHORT-CHAIN DEHYDROGENASE REDUCTASE|-	Pfam|PF13561|Enoyl-(Acyl carrier protein) reductase|-	gi|1835921945|ref|A0A3Q8GL18.1|	3.31e-80	138/257(53.70)	254	RecName: Full=(+)-cis,trans-nepetalactol synthase NEPS1; AltName: Full=Nepetalactol-related short-chain dehydrogenase; Short=Nepetalactol dehydrogenase; AltName: Full=Nepetalactol-related short-chain reductase 1; Short=Nepetalactol-related SDR1; Short=NmNEPS1 [Nepeta racemosa]	981085.XP_010112597.1	1.989999999999999e-189	546.0	IQ	oxidation-reduction process
agat-gene-24078	153.971	76.6185	129.962	103.834	169.898	2270.02	1080.64	1081.33	1075.51	1321.57	-3.42706	7.66869e-34	1.10408e-31	agat-gene-24078	148	GO:0000003: reproduction (biological_process); GO:0001101: response to acid chemical (biological_process); GO:0003006: developmental process involved in reproduction (biological_process); GO:0003674: molecular_function (molecular_function); GO:0003824: catalytic activity (molecular_function); GO:0004721: phosphoprotein phosphatase activity (molecular_function); GO:0004722: protein serine/threonin…	K14497(PP2C)	ko04075//Plant hormone signal transduction	gi|1009114759|ref|XP_015873860.1|	1.75e-177	271/431(62.88)	509	probable protein phosphatase 2C 24 [Ziziphus jujuba]	CDD|cd00143|PP2Cc|PPM-type phosphatase domain	PANTHER|PTHR47992|ALPHABET, ISOFORM E-RELATED|-	Pfam|PF00481|Protein phosphatase 2C|PPM-type phosphatase domain	gi|75339108|ref|Q9ZW21.1|	1.47e-142	205/301(68.11)	414	RecName: Full=Probable protein phosphatase 2C 24; Short=AtPP2C24 [Arabidopsis thaliana]	981085.XP_010106553.1	1.6799999999999993e-168	486.0	T	Sigma factor PP2C-like phosphatases
agat-gene-24825	385.097	437.208	431.554	367.375	447.429	1301.52	2661.69	1968.59	2615.26	2431.58	-2.40753	9.23185e-34	1.32191e-31	agat-gene-24825	79	GO:0001101: response to acid chemical (biological_process); GO:0003674: molecular_function (molecular_function); GO:0003824: catalytic activity (molecular_function); GO:0004721: phosphoprotein phosphatase activity (molecular_function); GO:0004722: protein serine/threonine phosphatase activity (molecular_function); GO:0005575: cellular_component (cellular_component); GO:0005622: intracellular anat…	--	--	gi|1731717463|ref|XP_030505638.1|	1.09e-186	288/384(75.00)	528	probable protein phosphatase 2C 25 [Cannabis sativa]	CDD|cd00143|PP2Cc|PPM-type phosphatase domain	PANTHER|PTHR13832|PROTEIN PHOSPHATASE 2C|Protein phosphatase 2C family	Pfam|PF00481|Protein phosphatase 2C|PPM-type phosphatase domain	gi|75223238|ref|O80871.1|	1.60e-149	243/398(61.06)	431	RecName: Full=Probable protein phosphatase 2C 25; Short=AtPP2C25; AltName: Full=Protein phosphatase AP2C1 [Arabidopsis thaliana]	981085.XP_010102788.1	4.359999999999998e-174	497.0	T	phosphatase 2c
agat-gene-9422	438.821	361.402	443.455	375.052	713.438	2718.11	2674.76	2078.19	2119.54	2804.9	-2.40976	9.95508e-34	1.41776e-31	agat-gene-9422	29	GO:0003674: molecular_function (molecular_function); GO:0003824: catalytic activity (molecular_function); GO:0005575: cellular_component (cellular_component); GO:0005622: intracellular anatomical structure (cellular_component); GO:0005623: obsolete cell (cellular_component); GO:0005737: cytoplasm (cellular_component); GO:0006725: cellular aromatic compound metabolic process (biological_process); …	K01904(4CL)	ko00940//Phenylpropanoid biosynthesis; ko00130//Ubiquinone and other terpenoid-quinone biosynthesis	gi|1338445668|ref|PON68279.1|	6.19e-314	432/542(79.70)	864	4-coumarate CoA ligase [Trema orientale]	CDD|cd05904|4CL|-	PANTHER|PTHR24096|LONG-CHAIN-FATTY-ACID--COA LIGASE|-	Pfam|PF00501|AMP-binding enzyme|AMP-dependent synthetase/ligase	gi|12229631|ref|O24145.1|	8.82e-292	399/547(72.94)	804	RecName: Full=4-coumarate--CoA ligase 1; Short=4CL 1; AltName: Full=4-coumaroyl-CoA synthase 1 [Nicotiana tabacum]	981085.XP_010092099.1	2.36e-312	860.0	I	4-coumarate-coa ligase
agat-gene-3580	1063.41	1263.67	1418.68	791.48	1280.15	6487.25	5782.01	3961.22	5404.35	6554.76	-2.27657	1.81971e-33	2.57763e-31	agat-gene-3580	3	GO:0004478: methionine adenosyltransferase activity (molecular_function); GO:0005524: ATP binding (molecular_function); GO:0006556: S-adenosylmethionine biosynthetic process (biological_process);	K00789(metK)	ko01230//Biosynthesis of amino acids; ko00270//Cysteine and methionine metabolism	gi|1865396202|ref|KAF5455464.1|	1.56e-289	386/400(96.50)	792	hypothetical protein F2P56_025036, partial [Juglans regia]	CDD|cd18079|S-AdoMet_synt|-	PANTHER|PTHR11964|S-ADENOSYLMETHIONINE SYNTHETASE|S-adenosylmethionine synthetase	Pfam|PF02773|S-adenosylmethionine synthetase, C-terminal domain|S-adenosylmethionine synthetase, C-terminal	gi|75308026|ref|Q9AT56.1|	1.30e-289	382/393(97.20)	787	RecName: Full=S-adenosylmethionine synthase 1; Short=AdoMet synthase 1; AltName: Full=Methionine adenosyltransferase 1; Short=MAT 1 [Elaeagnus umbellata]	29730.Gorai.004G146800.1	2.5399999999999988e-289	790.0	H	Catalyzes the formation of S-adenosylmethionine from methionine and ATP
agat-gene-9817	798.291	1306.78	888.883	1606.2	2553.63	108.723	85.5027	42.9052	51.0573	44.2148	4.42583	1.98142e-33	2.79168e-31	agat-gene-9817	45	GO:0003674: molecular_function (molecular_function); GO:0003824: catalytic activity (molecular_function); GO:0004180: carboxypeptidase activity (molecular_function); GO:0004185: serine-type carboxypeptidase activity (molecular_function); GO:0005575: cellular_component (cellular_component); GO:0005622: intracellular anatomical structure (cellular_component); GO:0005623: obsolete cell (cellular_com…	--	--	gi|703139761|ref|XP_010107053.1|	6.98e-290	381/477(79.87)	798	serine carboxypeptidase-like 31 [Morus notabilis]	-	PANTHER|PTHR11802|SERINE PROTEASE FAMILY S10 SERINE CARBOXYPEPTIDASE|Peptidase S10, serine carboxypeptidase	Pfam|PF00450|Serine carboxypeptidase|Peptidase S10, serine carboxypeptidase	gi|334302853|ref|O04084.2|	1.35e-241	315/449(70.16)	672	RecName: Full=Serine carboxypeptidase-like 31; Flags: Precursor [Arabidopsis thaliana]	981085.XP_010107053.1	1.0499999999999994e-289	798.0	O	Belongs to the peptidase S10 family
agat-gene-19949	383.312	386.383	319.441	377.976	444.532	1560.38	1877.1	1297.26	2152.74	1922.8	-2.20363	3.33176e-33	4.66925e-31	agat-gene-19949	74	GO:0000139: Golgi membrane (cellular_component); GO:0001101: response to acid chemical (biological_process); GO:0003674: molecular_function (molecular_function); GO:0005488: binding (molecular_function); GO:0005575: cellular_component (cellular_component); GO:0005622: intracellular anatomical structure (cellular_component); GO:0005623: obsolete cell (cellular_component); GO:0005737: cytoplasm (ce…	--	--	gi|1216957324|ref|XP_021675096.1|	7.36e-77	114/191(59.69)	234	translocator protein homolog [Hevea brasiliensis]	CDD|cd15904|TSPO_MBR|TspO/MBR-related protein	PANTHER|PTHR10057|PERIPHERAL-TYPE BENZODIAZEPINE RECEPTOR|TspO/MBR-related protein	Pfam|PF03073|TspO/MBR family|TspO/MBR-related protein	gi|75100575|ref|O82245.1|	3.46e-58	97/197(49.24)	184	RecName: Full=Translocator protein homolog; Short=AtTSPO [Arabidopsis thaliana]	3988.XP_002531881.1	7.499999999999998e-73	225.0	S	Translocator protein homolog
agat-gene-14042	851.284	988.514	899.812	768.434	932.693	5251.62	4183.39	2877.22	3118.58	3922.78	-2.1235	3.60016e-33	5.01871e-31	agat-gene-14042	92	GO:0000976: transcription cis-regulatory region binding (molecular_function); GO:0001067: transcription regulatory region nucleic acid binding (molecular_function); GO:0001101: response to acid chemical (biological_process); GO:0003674: molecular_function (molecular_function); GO:0003676: nucleic acid binding (molecular_function); GO:0003677: DNA binding (molecular_function); GO:0003690: double-s…	K14432(ABF)	ko04075//Plant hormone signal transduction	gi|1731667385|ref|XP_030499075.1|	1.81e-160	276/411(67.15)	465	bZIP transcription factor 46 [Cannabis sativa]	CDD|cd14707|bZIP_plant_BZIP46|-	PANTHER|PTHR22952|CAMP-RESPONSE ELEMENT BINDING PROTEIN-RELATED|Plant bZIP transcription factors	Pfam|PF00170|bZIP transcription factor|Basic-leucine zipper domain	gi|75312268|ref|Q9M7Q4.1|	1.24e-109	230/414(55.56)	332	RecName: Full=ABSCISIC ACID-INSENSITIVE 5-like protein 5; AltName: Full=ABA-responsive element-binding protein 1; AltName: Full=Abscisic acid responsive elements-binding factor 2; Short=ABRE-binding factor 2; AltName: Full=bZIP transcription factor 36; Short=AtbZIP36 [Arabidopsis thaliana]	981085.XP_010112189.1	6.939999999999998e-148	434.0	K	ABSCISIC ACID-INSENSITIVE 5-like protein
agat-gene-8922	48.3127	27.7419	34.716	38.4541	60.2331	532.101	1134.45	526.378	987.123	488.058	-4.1259	4.236e-33	5.874e-31	agat-gene-8922	21	GO:0002229: defense response to oomycetes (biological_process); GO:0002239: response to oomycetes (biological_process); GO:0005575: cellular_component (cellular_component); GO:0005623: obsolete cell (cellular_component); GO:0005886: plasma membrane (cellular_component); GO:0006950: response to stress (biological_process); GO:0006952: defense response (biological_process); GO:0008150: biological_p…	--	--	gi|1389626529|ref|XP_024935255.1|	0.0	507/691(73.37)	942	L-type lectin-domain containing receptor kinase S.4-like isoform X1 [Ziziphus jujuba]	CDD|cd06899|lectin_legume_LecRK_Arcelin_ConA|Legume lectin domain	PANTHER|PTHR27007|-|-	Pfam|PF00139|Legume lectin domain|Legume lectin domain	gi|75335844|ref|Q9M2S4.1|	2.27e-249	375/674(55.64)	708	RecName: Full=L-type lectin-domain containing receptor kinase S.4; Short=LecRK-S.4; Flags: Precursor [Arabidopsis thaliana]	3885.XP_007140498.1	0.0	891.0	T	L-type lectin-domain containing receptor kinase
agat-gene-6625	1020.69	1029.73	993.068	834.797	946.269	3757.35	4241.96	2849.74	5534.68	4896.23	-2.14069	4.33454e-33	5.97918e-31	agat-gene-6625	37	GO:0001101: response to acid chemical (biological_process); GO:0003674: molecular_function (molecular_function); GO:0003824: catalytic activity (molecular_function); GO:0005575: cellular_component (cellular_component); GO:0005622: intracellular anatomical structure (cellular_component); GO:0005623: obsolete cell (cellular_component); GO:0005737: cytoplasm (cellular_component); GO:0006950: respons…	K06617(E2.4.1.82)	ko00052//Galactose metabolism	gi|1009124881|ref|XP_015879309.1|	0.0	638/775(82.32)	1369	probable galactinol--sucrose galactosyltransferase 5 [Ziziphus jujuba]	-	PANTHER|PTHR31268|-|Glycosyl hydrolases 36	Pfam|PF05691|Raffinose synthase or seed imbibition protein Sip1|Glycosyl hydrolases 36	gi|75171832|ref|Q9FND9.1|	0.0	545/786(69.34)	1147	RecName: Full=Probable galactinol--sucrose galactosyltransferase 5; AltName: Full=Protein SEED IMBIBITION 1-LIKE; AltName: Full=Raffinose synthase 5 [Arabidopsis thaliana]	3641.EOY02480	0.0	1331.0	S	galactinol--sucrose
agat-gene-16297	149.237	138.011	220.251	132.673	250.465	1361.73	1266.94	936.773	1234.88	1320.4	-2.7801	4.37132e-33	5.9985e-31	agat-gene-16297	89	GO:0000166: nucleotide binding (molecular_function); GO:0001101: response to acid chemical (biological_process); GO:0002230: positive regulation of defense response to virus by host (biological_process); GO:0002238: response to molecule of fungal origin (biological_process); GO:0002239: response to oomycetes (biological_process); GO:0002252: immune effector process (biological_process); GO:000237…	--	--	gi|703065289|ref|XP_010087409.1|	7.65e-279	480/977(49.13)	806	putative disease resistance protein At1g50180 [Morus notabilis]	CDD|cd14798|RX-CC_like|Virus X resistance protein-like, coiled-coil domain	PANTHER|PTHR23155|DISEASE RESISTANCE PROTEIN RP|-	Pfam|PF00931|NB-ARC domain|NB-ARC	gi|374095384|ref|Q9SX38.2|	5.97e-157	327/945(34.60)	486	RecName: Full=Putative disease resistance protein At1g50180 [Arabidopsis thaliana]	981085.XP_010087409.1	1.1499999999999992e-278	806.0	T	disease resistance
agat-gene-2283	423.21	507.137	479.161	611.681	1193.92	4669.18	6677.14	4235.38	6597.41	6238.73	-3.14365	4.43599e-33	6.05571e-31	agat-gene-2283	--	--	--	--	gi|1821662063|ref|KAF3433491.1|	3.68e-255	358/453(79.03)	709	hypothetical protein FNV43_RR24593 [Rhamnella rubrinervis]	-	PANTHER|PTHR34795|NEMATODE RESISTANCE PROTEIN-LIKE HSPRO1|HSPRO1/HSPRO2	Pfam|PF07014|Hs1pro-1 protein C-terminus|Hs1pro-1, C-terminal	gi|75096959|ref|O04203.1|	4.23e-167	246/451(54.55)	480	RecName: Full=Nematode resistance protein-like HSPRO2; AltName: Full=AKINbetagamma-interacting protein 2; AltName: Full=Ortholog of sugar beet HS1 PRO-1 protein 2; AltName: Full=Protein Hs1pro-2 [Arabidopsis thaliana]	981085.XP_010095078.1	9.529999999999996e-253	703.0	S	Nematode resistance protein-like
agat-gene-10022	2958.95	4985.63	2322.43	5463.96	5553.47	389.257	134.582	254.225	109.11	318.093	4.14137	5.41354e-33	7.3521e-31	agat-gene-10022	81	GO:0003333: amino acid transmembrane transport (biological_process); GO:0003674: molecular_function (molecular_function); GO:0005215: transporter activity (molecular_function); GO:0005342: organic acid transmembrane transporter activity (molecular_function); GO:0005575: cellular_component (cellular_component); GO:0005622: intracellular anatomical structure (cellular_component); GO:0005623: obsole…	--	--	gi|587854299|ref|EXB44371.1|	4.27e-106	167/235(71.06)	318	Auxin-induced protein 5NG4 [Morus notabilis]	-	PANTHER|PTHR31218|WAT1-RELATED PROTEIN|WAT1-related protein	Pfam|PF00892|EamA-like transporter family|EamA domain	gi|75276328|ref|Q501F8.1|	1.53e-87	136/227(59.91)	267	RecName: Full=WAT1-related protein At4g08300 [Arabidopsis thaliana]	981085.XP_010091381.1	6.439999999999998e-106	318.0	S	WAT1-related protein
agat-gene-27705	339.497	277.96	384.919	353.893	838.711	4592.43	4688.41	2754.21	4468.83	4073.67	-3.22847	6.10797e-33	8.25264e-31	agat-gene-27705	115	GO:0000003: reproduction (biological_process); GO:0002831: regulation of response to biotic stimulus (biological_process); GO:0003006: developmental process involved in reproduction (biological_process); GO:0003674: molecular_function (molecular_function); GO:0003676: nucleic acid binding (molecular_function); GO:0003677: DNA binding (molecular_function); GO:0003700: DNA-binding transcription fac…	--	--	gi|1009136835|ref|XP_015885739.1|	3.46e-165	232/299(77.59)	466	NAC domain-containing protein 2 [Ziziphus jujuba]	-	PANTHER|PTHR31719|NAC TRANSCRIPTION FACTOR 56|-	Pfam|PF02365|No apical meristem (NAM) protein|NAC domain	gi|51316206|ref|Q39013.2|	1.07e-127	183/286(63.99)	367	RecName: Full=NAC domain-containing protein 2; Short=ANAC002 [Arabidopsis thaliana]	3760.EMJ24430	3.1499999999999986e-163	461.0	K	NAC domain-containing protein
agat-gene-2560	3128.38	3235.81	3424.64	3609.57	4834.31	11266.6	15539.3	14334.1	17388.7	16457.6	-2.04006	8.24897e-33	1.10886e-30	agat-gene-2560	2	GO:0005524: ATP binding (molecular_function); GO:0016887: ATP hydrolysis activity (molecular_function);	K03283(HSPA1s)	ko04141//Protein processing in endoplasmic reticulum; ko03040//Spliceosome; ko04144//Endocytosis	gi|1063525475|ref|XP_007009362.2|	0.0	616/652(94.48)	1198	PREDICTED: heat shock cognate 70 kDa protein 2 [Theobroma cacao]	CDD|cd10233|HSPA1-2_6-8-like_NBD|-	PANTHER|PTHR19375|HEAT SHOCK PROTEIN 70KDA|Heat shock protein 70 family	Pfam|PF00012|Hsp70 protein|Heat shock protein 70 family	gi|75311168|ref|Q9LHA8.1|	0.0	604/650(92.92)	1184	RecName: Full=Heat shock 70 kDa protein 4; AltName: Full=Heat shock cognate 70 kDa protein 4; AltName: Full=Heat shock cognate protein 70-4; Short=AtHsc70-4; AltName: Full=Heat shock protein 70-4; Short=AtHsp70-4 [Arabidopsis thaliana]	3641.EOY18172	0.0	1196.0	O	Belongs to the heat shock protein 70 family
agat-gene-10940	2144.14	2772.79	2457.37	2401.57	2503.02	691.673	503	700.285	766.48	711.407	1.86394	9.57621e-33	1.28073e-30	agat-gene-10940	2	GO:0006508: proteolysis (biological_process); GO:0008236: serine-type peptidase activity (molecular_function);	--	--	gi|1009135567|ref|XP_015885056.1|	0.0	583/768(75.91)	1170	subtilisin-like protease SBT1.7 [Ziziphus jujuba]	CDD|cd04852|Peptidases_S8_3|Cucumisin-like catalytic domain	PANTHER|PTHR10795|PROPROTEIN CONVERTASE SUBTILISIN/KEXIN|-	Pfam|PF00082|Subtilase family|Peptidase S8/S53 domain	gi|75099392|ref|O65351.1|	0.0	479/738(64.91)	939	RecName: Full=Subtilisin-like protease SBT1.7; AltName: Full=Cucumisin-like serine protease; AltName: Full=Subtilase subfamily 1 member 7; Short=AtSBT1.7; AltName: Full=Subtilisin-like serine protease 1; Short=At-SLP1; Flags: Precursor [Arabidopsis thaliana]	981085.XP_010105478.1	0.0	1134.0	O	subtilisin-like protease
agat-gene-28009	528.904	516.729	592.265	783.902	780.348	2942.69	3560.27	2434.4	5029.33	4353.28	-2.51599	9.81342e-33	1.30583e-30	agat-gene-28009	1	GO:0005515: protein binding (molecular_function);	--	--	gi|1162576941|ref|XP_020425987.1|	5.89e-108	225/499(45.09)	335	F-box protein SKIP22 [Prunus persica]	-	PANTHER|PTHR47602|F-BOX PROTEIN SKIP22|-	Pfam|PF00646|F-box domain|F-box domain	gi|75268029|ref|Q9ZUB8.1|	8.98e-64	170/490(34.69)	216	RecName: Full=F-box protein SKIP22; AltName: Full=SKP1-interacting partner 22 [Arabidopsis thaliana]	102107.XP_008236258.1	1.1199999999999996e-105	330.0	S	f-box protein
agat-gene-20438	2681.37	2785.21	2996.07	2828.6	3014.5	8706.95	9298.88	7792.48	9378.26	8636.3	-1.61469	1.11365e-32	1.47443e-30	agat-gene-20438	69	GO:0003674: molecular_function (molecular_function); GO:0003824: catalytic activity (molecular_function); GO:0004421: hydroxymethylglutaryl-CoA synthase activity (molecular_function); GO:0005575: cellular_component (cellular_component); GO:0005622: intracellular anatomical structure (cellular_component); GO:0005623: obsolete cell (cellular_component); GO:0005737: cytoplasm (cellular_component); G…	K01641(E2.3.3.10)	ko00900//Terpenoid backbone biosynthesis; ko00650//Butanoate metabolism; ko00072//Synthesis and degradation of ketone bodies; ko00280//Valine, leucine and isoleucine degradation	gi|1338441343|ref|PON64039.1|	1.24e-305	411/466(88.20)	836	Hydroxymethylglutaryl-CoA synthase [Trema orientale]	CDD|cd00827|init_cond_enzymes|-	PANTHER|PTHR43323|3-HYDROXY-3-METHYLGLUTARYL COENZYME A SYNTHASE|-	Pfam|PF08540|Hydroxymethylglutaryl-coenzyme A synthase C terminal|Hydroxymethylglutaryl-coenzyme A synthase, C-terminal domain	gi|21431772|ref|P54873.2|	6.20e-280	375/468(80.13)	767	RecName: Full=Hydroxymethylglutaryl-CoA synthase; Short=HMG-CoA synthase; AltName: Full=3-hydroxy-3-methylglutaryl coenzyme A synthase; AltName: Full=Protein EMBRYO DEFECTIVE 2778; AltName: Full=Protein FLAKY POLLEN 1 [Arabidopsis thaliana]	3760.EMJ11192	2.8399999999999984e-303	831.0	I	This enzyme condenses acetyl-CoA with acetoacetyl-CoA to form HMG-CoA, which is the substrate for HMG-CoA reductase
agat-gene-20459	10.9185	17.3275	10.9122	7.66114	7.7393	191.213	685.73	445.277	517.811	282.116	-5.26529	1.25806e-32	1.65731e-30	agat-gene-20459	84	GO:0000166: nucleotide binding (molecular_function); GO:0001101: response to acid chemical (biological_process); GO:0003674: molecular_function (molecular_function); GO:0003824: catalytic activity (molecular_function); GO:0004657: proline dehydrogenase activity (molecular_function); GO:0005488: binding (molecular_function); GO:0005575: cellular_component (cellular_component); GO:0005622: intracel…	K00318(PRODH, fadM, putB)	ko00330//Arginine and proline metabolism	gi|2048061263|ref|KAG6659065.1|	9.38e-222	319/508(62.80)	626	hypothetical protein CIPAW_03G007100 [Carya illinoinensis]	-	PANTHER|PTHR13914|PROLINE OXIDASE|Proline oxidase family	Pfam|PF01619|Proline dehydrogenase|Proline dehydrogenase domain	gi|75126937|ref|Q6NKX1.1|	1.10e-174	244/434(56.22)	503	RecName: Full=Proline dehydrogenase 2, mitochondrial; AltName: Full=Osmotic stress-induced proline dehydrogenase; AltName: Full=Proline oxidase; Flags: Precursor [Arabidopsis thaliana]	102107.XP_008230359.1	1.0499999999999994e-213	607.0	E	Converts proline to delta-1-pyrroline-5-carboxylate
agat-gene-5264	922.269	774.625	849.208	1157.05	1477.23	5341.39	5521.93	4018.53	7466.78	6667.1	-2.4855	1.70039e-32	2.22886e-30	agat-gene-5264	29	GO:0003674: molecular_function (molecular_function); GO:0003824: catalytic activity (molecular_function); GO:0004553: hydrolase activity, hydrolyzing O-glycosyl compounds (molecular_function); GO:0004564: beta-fructofuranosidase activity (molecular_function); GO:0005575: cellular_component (cellular_component); GO:0005618: cell wall (cellular_component); GO:0005623: obsolete cell (cellular_compon…	K01193(INV, sacA)	ko00500//Starch and sucrose metabolism; ko00052//Galactose metabolism	gi|224092180|ref|XP_002309496.1|	4.54e-278	359/564(63.65)	777	beta-fructofuranosidase, insoluble isoenzyme CWINV1 [Populus trichocarpa]	CDD|cd18624|GH32_Fruct1-like|-	PANTHER|PTHR31953|BETA-FRUCTOFURANOSIDASE, INSOLUBLE ISOENZYME CWINV1-RELATED|-	Pfam|PF00251|Glycosyl hydrolases family 32 N-terminal domain|Glycosyl hydrolase family 32, N-terminal	gi|75102977|ref|Q43866.1|	1.33e-225	320/583(54.89)	640	RecName: Full=Beta-fructofuranosidase, insoluble isoenzyme CWINV1; AltName: Full=Cell wall beta-fructosidase 1; Short=AtbetaFRUCT1; AltName: Full=Cell wall invertase 1; Short=AtcwINV1; AltName: Full=Sucrose hydrolase 1; Flags: Precursor [Arabidopsis thaliana]	3694.POPTR_0006s24390.1	6.839999999999996e-278	777.0	G	Belongs to the glycosyl hydrolase 32 family
agat-gene-21383	249.386	203.186	324.412	285.636	439.733	2183.09	2390.98	2261.62	6008.25	3992.06	-3.48573	1.77232e-32	2.31164e-30	agat-gene-21383	64	GO:0000003: reproduction (biological_process); GO:0003006: developmental process involved in reproduction (biological_process); GO:0003674: molecular_function (molecular_function); GO:0003677: DNA binding (molecular_function); GO:0003700: DNA-binding transcription factor activity (molecular_function); GO:0005575: cellular_component (cellular_component); GO:0005622: intracellular anatomical struct…	--	--	gi|1821660060|ref|KAF3431489.1|	8.09e-144	204/287(71.08)	412	hypothetical protein FNV43_RR26220 [Rhamnella rubrinervis]	-	PANTHER|PTHR31719|NAC TRANSCRIPTION FACTOR 56|-	Pfam|PF02365|No apical meristem (NAM) protein|NAC domain	gi|1511375413|ref|K4BNG7.1|	5.80e-114	157/227(69.16)	332	RecName: Full=NAC domain-containing protein 2; Short=SlNAP2 [Solanum lycopersicum]	3988.XP_002522466.1	1.5599999999999996e-136	394.0	K	NAC transcription factor
agat-gene-28050	1378.3	2040.23	1604.17	2835.4	3445.5	132.789	288.942	149.48	90.5164	109.186	3.87266	1.81127e-32	2.35082e-30	agat-gene-28050	47	GO:0003674: molecular_function (molecular_function); GO:0005215: transporter activity (molecular_function); GO:0005575: cellular_component (cellular_component); GO:0005622: intracellular anatomical structure (cellular_component); GO:0005623: obsolete cell (cellular_component); GO:0005737: cytoplasm (cellular_component); GO:0005886: plasma membrane (cellular_component); GO:0005887: integral compon…	--	--	gi|1338460876|ref|PON83042.1|	3.90e-181	273/377(72.41)	513	Plant-drug/metabolite exporter [Trema orientale]	-	PANTHER|PTHR31218|WAT1-RELATED PROTEIN|WAT1-related protein	Pfam|PF00892|EamA-like transporter family|EamA domain	gi|75127033|ref|Q6NMB7.1|	1.19e-137	209/346(60.40)	398	RecName: Full=WAT1-related protein At1g43650 [Arabidopsis thaliana]	981085.XP_010108640.1	1.4199999999999994e-180	513.0	S	WAT1-related protein
agat-gene-23034	171.878	202.224	212.291	259.648	678.633	4771.63	4673.34	3332.36	5773.02	6635.06	-4.04556	1.8335e-32	2.368e-30	agat-gene-23034	79	GO:0000271: polysaccharide biosynthetic process (biological_process); GO:0003674: molecular_function (molecular_function); GO:0003824: catalytic activity (molecular_function); GO:0003978: UDP-glucose 4-epimerase activity (molecular_function); GO:0005575: cellular_component (cellular_component); GO:0005622: intracellular anatomical structure (cellular_component); GO:0005623: obsolete cell (cellula…	K01784(galE, GALE)	ko00520//Amino sugar and nucleotide sugar metabolism; ko00052//Galactose metabolism	gi|1821677294|ref|KAF3448714.1|	5.20e-236	316/357(88.52)	650	hypothetical protein FNV43_RR09427 [Rhamnella rubrinervis]	CDD|cd05247|UDP_G4E_1_SDR_e|UDP-glucose 4-epimerase	PANTHER|PTHR43725|UDP-GLUCOSE 4-EPIMERASE|-	Pfam|PF16363|GDP-mannose 4,6 dehydratase|NAD(P)-binding domain	gi|11386775|ref|O65781.1|	2.49e-219	294/355(82.82)	605	RecName: Full=UDP-glucose 4-epimerase GEPI48; AltName: Full=Galactowaldenase; AltName: Full=UDP-galactose 4-epimerase [Cyamopsis tetragonoloba]	3641.EOY25044	4.339999999999998e-233	644.0	M	UDP-glucose 4-epimerase
agat-gene-6202	62.823	31.5482	46.6178	31.6547	137.041	1239.94	1347.22	1007.28	1775.88	2419.19	-4.65	2.30812e-32	2.96644e-30	agat-gene-6202	54	GO:0001101: response to acid chemical (biological_process); GO:0005575: cellular_component (cellular_component); GO:0005622: intracellular anatomical structure (cellular_component); GO:0005623: obsolete cell (cellular_component); GO:0005737: cytoplasm (cellular_component); GO:0005829: cytosol (cellular_component); GO:0005886: plasma membrane (cellular_component); GO:0006950: response to stress (b…	--	--	gi|1220038854|ref|XP_021805151.1|	1.49e-125	192/261(73.56)	363	NDR1/HIN1-like protein 6 [Prunus avium]	-	PANTHER|PTHR31852|LATE EMBRYOGENESIS ABUNDANT (LEA) HYDROXYPROLINE-RICH GLYCOPROTEIN FAMILY|-	Pfam|PF03168|Late embryogenesis abundant protein|Late embryogenesis abundant protein, LEA_2 subgroup	gi|75155395|ref|Q8LD98.1|	2.35e-80	138/254(54.33)	244	RecName: Full=NDR1/HIN1-like protein 6 [Arabidopsis thaliana]	57918.XP_004306186.1	1.3199999999999998e-122	356.0	S	Late embryogenesis abundant protein
agat-gene-27450	421.404	615.528	610.126	521.253	879.384	2702	3239.39	2633.99	3287.09	2513.21	-2.23772	2.39688e-32	3.06556e-30	agat-gene-27450	4	GO:0005506: iron ion binding (molecular_function); GO:0016705: oxidoreductase activity, acting on paired donors, with incorporation or reduction of molecular oxygen (molecular_function); GO:0020037: heme binding (molecular_function); GO:0055114: obsolete oxidation-reduction process (biological_process);	--	--	gi|297740043|ref|CBI30225.3|	0.0	652/1020(63.92)	1348	unnamed protein product, partial [Vitis vinifera]	-	PANTHER|PTHR24299|CYTOCHROME P450 FAMILY 1|-	Pfam|PF00067|Cytochrome P450|Cytochrome P450	gi|1613905528|ref|W8JIS5.1|	4.10e-195	268/493(54.36)	575	RecName: Full=Iridoid oxidase; Short=CrIO; AltName: Full=Cytochrome P450 76A26; Short=CrCYP76A26 [Catharanthus roseus]	29760.VIT_08s0007g04130.t01	0.0	1348.0	Q	cytochrome P450
agat-gene-5702	2537.51	2656.74	2567.49	2894.99	2807.77	719.799	843.187	970.387	869.468	747.838	1.69708	2.43775e-32	3.08975e-30	agat-gene-5702	27	GO:0005575: cellular_component (cellular_component); GO:0005622: intracellular anatomical structure (cellular_component); GO:0005623: obsolete cell (cellular_component); GO:0005737: cytoplasm (cellular_component); GO:0005829: cytosol (cellular_component); GO:0006996: organelle organization (biological_process); GO:0008150: biological_process (biological_process); GO:0009657: plastid organization …	--	--	gi|1821661871|ref|KAF3433299.1|	2.48e-243	384/592(64.86)	688	hypothetical protein FNV43_RR24401 [Rhamnella rubrinervis]	-	PANTHER|PTHR32054|HEAVY CHAIN, PUTATIVE, EXPRESSED-RELATED-RELATED|-	Pfam|PF05701|Weak chloroplast movement under blue light|WEB family	gi|75111145|ref|Q5XVC7.1|	2.26e-107	254/573(44.33)	335	RecName: Full=WEB family protein At2g40480 [Arabidopsis thaliana]	102107.XP_008233858.1	5.9799999999999975e-202	583.0	S	WEB family protein At2g40480-like
agat-gene-25643	2736.94	2590.58	2687.53	2873.82	2727.21	748.816	767.253	774.343	607.118	424.197	2.03453	2.43924e-32	3.08975e-30	agat-gene-25643	57	GO:0000003: reproduction (biological_process); GO:0000977: RNA polymerase II transcription regulatory region sequence-specific DNA binding (molecular_function); GO:0003006: developmental process involved in reproduction (biological_process); GO:0003674: molecular_function (molecular_function); GO:0003677: DNA binding (molecular_function); GO:0003700: DNA-binding transcription factor activity (mol…	--	--	gi|1098813754|ref|XP_018813006.1|	5.68e-82	136/185(73.51)	251	truncated transcription factor CAULIFLOWER A-like isoform X2 [Juglans regia]	CDD|cd00265|MADS_MEF2_like|MADS MEF2-like	PANTHER|PTHR11945|MADS BOX PROTEIN|-	Pfam|PF00319|SRF-type transcription factor (DNA-binding and dimerisation domain)|Transcription factor, MADS-box	gi|75290025|ref|Q6E6S7.1|	9.18e-78	124/171(72.51)	237	RecName: Full=Agamous-like MADS-box protein AP1; AltName: Full=APETALA1-like protein; Short=AP1-like protein; Short=VvAP1; Short=VviAP1 [Vitis vinifera]	3641.EOY22135	7.359999999999998e-79	244.0	K	transcription factor
agat-gene-5388	33.7225	58.6599	34.7268	11.4544	13.5258	957.077	1174.64	487.217	847.548	801.779	-4.80502	2.94283e-32	3.70979e-30	agat-gene-5388	26	GO:0003674: molecular_function (molecular_function); GO:0003700: DNA-binding transcription factor activity (molecular_function); GO:0006355: regulation of transcription, DNA-templated (biological_process); GO:0008150: biological_process (biological_process); GO:0009889: regulation of biosynthetic process (biological_process); GO:0010468: regulation of gene expression (biological_process); GO:0010…	--	--	gi|1389693835|ref|XP_024933602.1|	5.29e-23	68/139(48.92)	94	transcription factor UPBEAT1 [Ziziphus jujuba]	CDD|cd11444|bHLH_AtIBH1_like|-	PANTHER|PTHR33124|TRANSCRIPTION FACTOR IBH1-LIKE 1|-	-	gi|75097628|ref|O22901.1|	3.21e-14	34/52(65.38)	66	RecName: Full=Transcription factor UPBEAT1; AltName: Full=Basic helix-loop-helix protein 151; Short=AtbHLH151; Short=bHLH 151; AltName: Full=Transcription factor EN 146; AltName: Full=Transcription factor bHLH151; AltName: Full=bHLH transcription factor bHLH151 [Arabidopsis thaliana]	981085.XP_010087214.1	1.1e-22	93.6	S	transcription factor
agat-gene-29660	690.176	584.821	543.649	758.88	697.825	2394.45	2692.08	1956.05	2799.14	2296.22	-1.8893	5.17829e-32	6.49678e-30	agat-gene-29660	--	--	--	--	gi|1009115838|ref|XP_015874446.1|	0.0	554/730(75.89)	1065	probable E3 ubiquitin-protein ligase EDA40 isoform X1 [Ziziphus jujuba]	CDD|cd01466|vWA_C3HC4_type|-	PANTHER|PTHR10579|CALCIUM-ACTIVATED CHLORIDE CHANNEL REGULATOR|-	Pfam|PF00092|von Willebrand factor type A domain|von Willebrand factor, type A	gi|75264226|ref|Q9LTA6.1|	9.34e-63	191/603(31.67)	226	RecName: Full=E3 ubiquitin-protein ligase WAV3; AltName: Full=Protein WAVY GROWTH 3; AltName: Full=RING-type E3 ubiquitin transferase WAV3 [Arabidopsis thaliana]	3750.XP_008385334.1	0.0	1023.0	O	VWA / Hh protein intein-like
agat-gene-24566	10717.5	6182.07	8630.06	9343.75	9764.6	31997.4	35217.7	30950.2	35711.8	31588.2	-1.89015	5.9209e-32	7.39327e-30	agat-gene-24566	14	GO:0005575: cellular_component (cellular_component); GO:0005618: cell wall (cellular_component); GO:0005623: obsolete cell (cellular_component); GO:0006949: syncytium formation (biological_process); GO:0008150: biological_process (biological_process); GO:0009653: anatomical structure morphogenesis (biological_process); GO:0009987: cellular process (biological_process); GO:0016020: membrane (cellu…	--	--	gi|1269965269|ref|XP_022732933.1|	8.13e-173	226/251(90.04)	482	expansin-A1 [Durio zibethinus]	-	PANTHER|PTHR31867|EXPANSIN-A15|-	Pfam|PF01357|Expansin C-terminal domain|Expansin, cellulose-binding-like domain	gi|115502385|ref|O80622.2|	7.45e-161	213/250(85.20)	448	RecName: Full=Expansin-A15; Short=AtEXPA15; AltName: Full=Alpha-expansin-15; Short=At-EXP15; Short=AtEx15; AltName: Full=Ath-ExpAlpha-1.3; Flags: Precursor [Arabidopsis thaliana]	57918.XP_004297292.1	4.7899999999999986e-170	476.0	S	at-exp1,atexp1,atexpa1,athexp alpha 1.2,exp1,expa1
agat-gene-27005	10.9232	5.70141	3.95617	9.60381	23.3997	306.572	604.536	351.215	538.557	287.611	-5.26806	6.65914e-32	8.27586e-30	agat-gene-27005	109	GO:0000226: microtubule cytoskeleton organization (biological_process); GO:0001932: regulation of protein phosphorylation (biological_process); GO:0001934: positive regulation of protein phosphorylation (biological_process); GO:0003674: molecular_function (molecular_function); GO:0003824: catalytic activity (molecular_function); GO:0004672: protein kinase activity (molecular_function); GO:0004674…	--	--	gi|1009144451|ref|XP_015889808.1|	3.48e-167	235/362(64.92)	476	mitogen-activated protein kinase kinase kinase 17 [Ziziphus jujuba]	CDD|cd06606|STKc_MAPKKK|-	PANTHER|PTHR48011|CCR4-NOT TRANSCRIPTIONAL COMPLEX SUBUNIT CAF120-RELATED|-	Pfam|PF00069|Protein kinase domain|Protein kinase domain	gi|75313650|ref|Q9SND6.1|	5.07e-128	193/360(53.61)	373	RecName: Full=Mitogen-activated protein kinase kinase kinase 20; Short=MAPKK kinase 20; AltName: Full=Protein ABA-INSENSITIVE PROTEIN KINASE 1 [Arabidopsis thaliana]	3760.EMJ05892	5.479999999999999e-146	423.0	T	Mitogen-activated protein kinase kinase kinase
agat-gene-5909	992.437	1011.5	1094.26	695.307	1122.93	4447.92	3873.55	3432.1	5591.44	6150.5	-2.25647	7.22705e-32	8.93949e-30	agat-gene-5909	1	GO:0008171: O-methyltransferase activity (molecular_function);	K13066(E2.1.1.68, COMT)	ko00940//Phenylpropanoid biosynthesis	gi|1009123736|ref|XP_015878697.1|	2.23e-250	335/364(92.03)	688	caffeic acid 3-O-methyltransferase [Ziziphus jujuba]	CDD|cd02440|AdoMet_MTases|-	PANTHER|PTHR11746|O-METHYLTRANSFERASE|-	Pfam|PF00891|O-methyltransferase domain|O-methyltransferase domain	gi|3913295|ref|Q43609.1|	1.59e-246	327/365(89.59)	674	RecName: Full=Caffeic acid 3-O-methyltransferase; Short=CAOMT; Short=COMT; AltName: Full=S-adenosysl-L-methionine:caffeic acid 3-O-methyltransferase [Prunus dulcis]	102107.XP_008234634.1	1.469999999999999e-244	674.0	S	Belongs to the class I-like SAM-binding methyltransferase superfamily. Cation-independent O- methyltransferase family
agat-gene-21767	71.0811	33.4711	67.4643	46.1181	89.3563	639.978	968.812	495.56	889.069	1022.94	-3.70437	1.1393e-31	1.40267e-29	agat-gene-21767	35	GO:0000271: polysaccharide biosynthetic process (biological_process); GO:0003674: molecular_function (molecular_function); GO:0003824: catalytic activity (molecular_function); GO:0005575: cellular_component (cellular_component); GO:0005622: intracellular anatomical structure (cellular_component); GO:0005623: obsolete cell (cellular_component); GO:0005737: cytoplasm (cellular_component); GO:000579…	--	--	gi|1269924868|ref|XP_022774457.1|	4.54e-193	256/372(68.82)	543	probable galacturonosyltransferase-like 10 [Durio zibethinus]	-	PANTHER|PTHR13778|GLYCOSYLTRANSFERASE 8 DOMAIN-CONTAINING PROTEIN|-	Pfam|PF01501|Glycosyl transferase family 8|Glycosyl transferase, family 8	gi|75273232|ref|Q9LHD2.1|	4.29e-173	228/351(64.96)	489	RecName: Full=Probable galacturonosyltransferase-like 10; AltName: Full=Galactinol synthase 8; Short=AtGolS8; Short=GolS-8 [Arabidopsis thaliana]	3641.EOY03237	3.1799999999999987e-187	528.0	G	Belongs to the glycosyltransferase 8 family
agat-gene-28358	679.195	629.879	845.256	528.924	899.731	3276.07	3568.92	2370.44	4452.47	3992.09	-2.30096	1.18279e-31	1.44944e-29	agat-gene-28358	4	GO:0005506: iron ion binding (molecular_function); GO:0016705: oxidoreductase activity, acting on paired donors, with incorporation or reduction of molecular oxygen (molecular_function); GO:0020037: heme binding (molecular_function); GO:0055114: obsolete oxidation-reduction process (biological_process);	--	--	gi|1768484990|ref|XP_031275905.1|	1.68e-264	357/499(71.54)	735	cytochrome P450 89A2-like [Pistacia vera]	-	PANTHER|PTHR24298|FLAVONOID 3'-MONOOXYGENASE-RELATED|-	Pfam|PF00067|Cytochrome P450|Cytochrome P450	gi|13878919|ref|Q42602.2|	2.90e-198	280/481(58.21)	563	RecName: Full=Cytochrome P450 89A2; AltName: Full=ATH 6-1; AltName: Full=CYPLXXXIX [Arabidopsis thaliana]	3983.cassava4.1_005674m	1.6199999999999991e-257	718.0	Q	Cytochrome p450
agat-gene-25391	21.7324	21.0348	9.90143	24.004	81.7516	1462.06	1736.04	730.613	1092.78	1254.37	-5.30279	1.21261e-31	1.47911e-29	agat-gene-25391	--	--	--	--	gi|1821661828|ref|KAF3433256.1|	1.81e-37	77/124(62.10)	131	hypothetical protein FNV43_RR24358 [Rhamnella rubrinervis]	-	PANTHER|PTHR37758|OS03G0334300 PROTEIN|-	-	--	--	--	--	--	102107.XP_008234167.1	1.1e-35	127.0	-	-
agat-gene-23299	397.886	432.425	335.315	369.31	427.049	1494.58	1842.43	1332.16	2339.97	1961.34	-2.19214	1.26694e-31	1.53825e-29	agat-gene-23299	46	GO:0003674: molecular_function (molecular_function); GO:0005215: transporter activity (molecular_function); GO:0005575: cellular_component (cellular_component); GO:0005622: intracellular anatomical structure (cellular_component); GO:0005623: obsolete cell (cellular_component); GO:0005737: cytoplasm (cellular_component); GO:0005739: mitochondrion (cellular_component); GO:0005740: mitochondrial env…	--	--	gi|1029105249|ref|XP_016700145.1|	6.02e-185	264/319(82.76)	519	solute carrier family 25 member 44 [Gossypium hirsutum]	-	PANTHER|PTHR46080|MITOCHONDRIAL SUBSTRATE CARRIER FAMILY PROTEIN J|-	Pfam|PF00153|Mitochondrial carrier protein|Mitochondrial substrate/solute carrier	gi|81896010|ref|Q8BGF9.1|	2.24e-43	113/314(35.99)	154	RecName: Full=Solute carrier family 25 member 44 [Mus musculus]	3641.EOY03769	6.109999999999999e-183	514.0	C	Belongs to the mitochondrial carrier (TC 2.A.29) family
agat-gene-2080	672.73	695.055	814.49	744.384	1510.28	6019.03	6613.27	3964.47	8165.17	7370.82	-2.85623	2.01205e-31	2.43172e-29	agat-gene-2080	100	GO:0000003: reproduction (biological_process); GO:0001101: response to acid chemical (biological_process); GO:0003006: developmental process involved in reproduction (biological_process); GO:0003674: molecular_function (molecular_function); GO:0003712: transcription coregulator activity (molecular_function); GO:0003714: transcription corepressor activity (molecular_function); GO:0005575: cellular…	K13464(JAZ)	ko04075//Plant hormone signal transduction	gi|1338431369|ref|PON54284.1|	2.59e-86	147/253(58.10)	264	Jasmonate-zim domain protein [Trema orientale]	-	PANTHER|PTHR33077|PROTEIN TIFY 4A-RELATED-RELATED|TIFY/JAZ family	Pfam|PF06200|tify domain|Tify domain	gi|75174736|ref|Q9LMA8.1|	3.62e-41	103/254(40.55)	144	RecName: Full=Protein TIFY 10A; AltName: Full=Jasmonate ZIM domain-containing protein 1 [Arabidopsis thaliana]	981085.XP_010099096.1	2.46e-85	262.0	S	Divergent CCT motif
agat-gene-27036	1878.28	2006.68	2349.24	2122.65	2379.78	6142.12	8254.13	6830.51	9556.21	9399.38	-1.90394	2.23949e-31	2.69423e-29	agat-gene-27036	90	GO:0003674: molecular_function (molecular_function); GO:0005215: transporter activity (molecular_function); GO:0005310: dicarboxylic acid transmembrane transporter activity (molecular_function); GO:0005342: organic acid transmembrane transporter activity (molecular_function); GO:0005575: cellular_component (cellular_component); GO:0005622: intracellular anatomical structure (cellular_component); …	--	--	gi|1632166349|ref|XP_008359214.2|	6.49e-197	281/324(86.73)	549	mitochondrial uncoupling protein 5-like [Malus domestica]	-	PANTHER|PTHR45618|MITOCHONDRIAL DICARBOXYLATE CARRIER-RELATED|-	Pfam|PF00153|Mitochondrial carrier protein|Mitochondrial substrate/solute carrier	gi|75313524|ref|Q9SJY5.1|	4.02e-166	241/325(74.15)	467	RecName: Full=Mitochondrial uncoupling protein 5; Short=AtPUMP5; AltName: Full=Mitochondrial dicarboxylate carrier 1 [Arabidopsis thaliana]	3750.XP_008359214.1	4.639999999999998e-195	545.0	C	Mitochondrial carrier protein
agat-gene-19552	73.5596	67.0175	64.4658	100.944	331.242	4123.04	4838.97	2453.5	3323.16	3814.84	-4.86255	2.46443e-31	2.95137e-29	agat-gene-19552	--	--	--	--	gi|1366021551|ref|XP_024163153.1|	1.80e-100	167/251(66.53)	303	uncharacterized protein LOC112170193 [Rosa chinensis]	-	PANTHER|PTHR31721|OS06G0710300 PROTEIN|-	Pfam|PF03350|Uncharacterized protein family, UPF0114|Uncharacterised protein family UPF0114	--	--	--	--	--	3760.EMJ27844	1.2399999999999996e-98	299.0	S	Uncharacterized protein family, UPF0114
agat-gene-22484	1149	1390.24	953.374	1236.85	1519.9	4870.87	5598.77	3741.99	4704.79	4944.76	-1.93268	2.67297e-31	3.18665e-29	agat-gene-22484	3	GO:0004722: protein serine/threonine phosphatase activity (molecular_function); GO:0006470: protein dephosphorylation (biological_process); GO:0016791: phosphatase activity (molecular_function);	--	--	gi|1009174951|ref|XP_015868617.1|	3.67e-169	235/283(83.04)	476	probable protein phosphatase 2C 58 isoform X1 [Ziziphus jujuba]	CDD|cd00143|PP2Cc|PPM-type phosphatase domain	PANTHER|PTHR13832|PROTEIN PHOSPHATASE 2C|Protein phosphatase 2C family	Pfam|PF00481|Protein phosphatase 2C|PPM-type phosphatase domain	gi|75163673|ref|Q93YW5.1|	4.37e-150	212/283(74.91)	424	RecName: Full=Probable protein phosphatase 2C 58; Short=AtPP2C58 [Arabidopsis thaliana]	3649.evm.model.supercontig_83.74	3.029999999999999e-164	464.0	T	phosphatase 2C
agat-gene-25647	2604.9	2765.09	2808.57	2400.59	3001.89	12332.5	10416.3	7192.56	9487.07	11282.6	-1.90061	3.00715e-31	3.56889e-29	agat-gene-25647	--	--	--	--	gi|1009109970|ref|XP_015893070.1|	5.04e-54	115/224(51.34)	178	uncharacterized protein LOC107427212 [Ziziphus jujuba]	-	PANTHER|PTHR33670|SPLICING FACTOR, PROLINE- AND GLUTAMINE-RICH-LIKE|-	-	--	--	--	--	--	102107.XP_008242890.1	8.509999999999999e-52	173.0	-	-
agat-gene-2795	105.546	67.9815	93.2449	73.9809	270.993	1501.11	2418.96	1510.71	2495.05	2886.27	-4.14229	3.77591e-31	4.46117e-29	agat-gene-2795	--	--	--	--	gi|1358174299|ref|PRQ48774.1|	1.28e-18	53/78(67.95)	78	putative cysteine-rich transmembrane CYSTM domain-containing protein [Rosa chinensis]	-	PANTHER|PTHR31568|RCG49325, ISOFORM CRA_A|-	Pfam|PF12734|Cysteine-rich TM module stress tolerance|Cysteine-rich transmembrane CYSTM domain	Q9LHJ3.1	1.12e-14	40/54(74.07)	64	RecName: Full=Protein CYSTEINE-RICH TRANSMEMBRANE MODULE 9; Short=AthCYSTM9 [Arabidopsis thaliana]	3760.EMJ16421	1.11e-16	73.9	S	CYSTM1 family protein A-like
agat-gene-2889	1133.48	1742.15	1048.61	1542.73	1270.42	8186.78	7532.32	4963.83	5602.23	10068.8	-2.4317	4.24383e-31	4.99162e-29	agat-gene-2889	120	GO:0000302: response to reactive oxygen species (biological_process); GO:0001101: response to acid chemical (biological_process); GO:0003674: molecular_function (molecular_function); GO:0003824: catalytic activity (molecular_function); GO:0005488: binding (molecular_function); GO:0005507: copper ion binding (molecular_function); GO:0005575: cellular_component (cellular_component); GO:0005618: cel…	K05933(E1.14.17.4)	ko00270//Cysteine and methionine metabolism	gi|511513550|ref|AGN74918.1|	2.33e-206	278/319(87.15)	573	1-aminocyclopropane-1-carboxylate oxidase [Morus alba]	-	PANTHER|PTHR47990|2-OXOGLUTARATE (2OG) AND FE(II)-DEPENDENT OXYGENASE SUPERFAMILY PROTEIN-RELATED|-	Pfam|PF03171|2OG-Fe(II) oxygenase superfamily|Oxoglutarate/iron-dependent dioxygenase	gi|17366969|ref|Q9MB94.1|	9.55e-202	270/319(84.64)	557	RecName: Full=1-aminocyclopropane-1-carboxylate oxidase; Short=ACC oxidase; AltName: Full=Ethylene-forming enzyme; Short=EFE [Prunus mume]	981085.XP_010110622.1	7.099999999999998e-206	572.0	Q	Belongs to the iron ascorbate-dependent oxidoreductase family
agat-gene-28674	466.94	487.954	366.057	689.609	1245.37	5447.15	7739.21	4821.87	6313.1	6517.38	-3.24337	5.95488e-31	6.97303e-29	agat-gene-28674	11	GO:0006633: fatty acid biosynthetic process (biological_process); GO:0006950: response to stress (biological_process); GO:0008150: biological_process (biological_process); GO:0009266: response to temperature stimulus (biological_process); GO:0009314: response to radiation (biological_process); GO:0009409: response to cold (biological_process); GO:0009416: response to light stimulus (biological_pr…	K15397(KCS)	ko00062//Fatty acid elongation	gi|1821671117|ref|KAF3442540.1|	0.0	455/509(89.39)	922	hypothetical protein FNV43_RR16456 [Rhamnella rubrinervis]	CDD|cd00831|CHS_like|-	PANTHER|PTHR31561|3-KETOACYL-COA SYNTHASE|Very-long-chain 3-ketoacyl-CoA synthase	Pfam|PF08392|FAE1/Type III polyketide synthase-like protein|FAE1/Type III polyketide synthase-like protein	gi|75219503|ref|O48780.1|	0.0	428/503(85.09)	873	RecName: Full=3-ketoacyl-CoA synthase 11; Short=KCS-11; AltName: Full=Very long-chain fatty acid condensing enzyme 11; Short=VLCFA condensing enzyme 11 [Arabidopsis thaliana]	981085.XP_010098974.1	0.0	916.0	I	3-ketoacyl-CoA synthase
agat-gene-17845	53.5707	77.6499	96.2389	62.4716	111.671	566.629	1077.1	638.611	825.516	773.113	-3.27102	8.09669e-31	9.43909e-29	-	-	-	-	-	-	-	-	-	-	-	-	-	-	-	-	-	-	-	-	-	-	-
agat-gene-20915	503.367	667.292	505.947	821.405	939.543	4503.9	3974.23	2541.57	3352.06	4228.86	-2.43565	9.84114e-31	1.14222e-28	agat-gene-20915	--	--	--	--	gi|1009167958|ref|XP_015902398.1|	4.26e-179	279/363(76.86)	506	transcription factor MYBS3-like [Ziziphus jujuba]	CDD|cd00167|SANT|SANT/Myb domain	PANTHER|PTHR44191|TRANSCRIPTION FACTOR KUA1|-	Pfam|PF00249|Myb-like DNA-binding domain|SANT/Myb domain	gi|75327063|ref|Q7XC57.1|	1.26e-86	173/344(50.29)	266	RecName: Full=Transcription factor MYBS3; AltName: Full=Myb-related protein S3; Short=OsMYBS3 [Oryza sativa Japonica Group]	3641.EOY26924	2.869999999999999e-159	457.0	K	transcription factor
agat-gene-1409	520.782	284.653	479.167	537.635	854.179	3186.49	3385.76	2682.89	3976.17	3486.65	-2.64271	1.10457e-30	1.27641e-28	agat-gene-1409	89	GO:0001101: response to acid chemical (biological_process); GO:0003674: molecular_function (molecular_function); GO:0003676: nucleic acid binding (molecular_function); GO:0003677: DNA binding (molecular_function); GO:0003700: DNA-binding transcription factor activity (molecular_function); GO:0005488: binding (molecular_function); GO:0006082: organic acid metabolic process (biological_process); GO…	--	--	gi|1137191474|ref|OMO64574.1|	6.81e-44	80/124(64.52)	149	hypothetical protein CCACVL1_21665 [Corchorus capsularis]	CDD|cd00018|AP2|AP2/ERF domain	PANTHER|PTHR31190|DNA-BINDING DOMAIN|-	Pfam|PF00847|AP2 domain|AP2/ERF domain	gi|75335673|ref|Q9LYU3.1|	1.37e-40	64/77(83.12)	136	RecName: Full=Ethylene-responsive transcription factor ERF113; AltName: Full=Protein RELATED TO AP2 6L [Arabidopsis thaliana]	3983.cassava4.1_027146m	1.26e-42	146.0	K	ethylene-responsive transcription factor
agat-gene-21371	468.939	371.007	517.872	437.611	373.632	2008.07	2106.8	1479.27	1603.81	1643.17	-2.02672	1.25344e-30	1.44211e-28	agat-gene-21371	--	--	--	--	gi|1821662233|ref|KAF3433661.1|	7.63e-257	337/488(69.06)	715	hypothetical protein FNV43_RR24764 [Rhamnella rubrinervis]	-	PANTHER|PTHR10811|FRINGE-RELATED|-	Pfam|PF04646|Protein of unknown function, DUF604|Protein of unknown function DUF604	--	--	--	--	--	225117.XP_009343841.1	9.189999999999995e-240	673.0	G	Protein of unknown function, DUF604
agat-gene-2504	6275.14	5864.78	4560.56	7375.01	6209.5	1362.63	1015.47	1085.86	524.144	633.419	2.71171	1.35031e-30	1.5468e-28	agat-gene-2504	12	GO:0005524: ATP binding (molecular_function); GO:0008150: biological_process (biological_process); GO:0009719: response to endogenous stimulus (biological_process); GO:0009725: response to hormone (biological_process); GO:0010033: response to organic substance (biological_process); GO:0014070: response to organic cyclic compound (biological_process); GO:0016887: ATP hydrolysis activity (molecular…	--	--	gi|1821661988|ref|KAF3433416.1|	0.0	711/1114(63.82)	1300	hypothetical protein FNV43_RR24518 [Rhamnella rubrinervis]	-	PANTHER|PTHR43572|CHAPERONE PROTEIN CLPD, CHLOROPLASTIC|-	Pfam|PF07724|AAA domain (Cdc48 subfamily)|ATPase, AAA-type, core	gi|75099964|ref|O80875.1|	4.66e-204	445/1119(39.77)	618	RecName: Full=Protein SMAX1-LIKE 7; Short=AtSMXL7; AltName: Full=Protein D53-like 1; Short=AtD53-like 1; AltName: Full=Protein D53-like SMXL 7 [Arabidopsis thaliana]	981085.XP_010101423.1	0.0	1207.0	O	AAA domain (Cdc48 subfamily)
agat-gene-16484	72.8785	79.6174	32.7204	59.6093	85.4494	1065.91	677.418	545.495	624.527	814.905	-3.49371	1.36872e-30	1.56111e-28	agat-gene-16484	29	GO:0003674: molecular_function (molecular_function); GO:0003824: catalytic activity (molecular_function); GO:0006082: organic acid metabolic process (biological_process); GO:0006629: lipid metabolic process (biological_process); GO:0006720: isoprenoid metabolic process (biological_process); GO:0006721: terpenoid metabolic process (biological_process); GO:0008150: biological_process (biological_pr…	K04125(E1.14.11.13)	ko00904//Diterpenoid biosynthesis	gi|1821680249|ref|KAF3451667.1|	9.94e-179	250/331(75.53)	504	hypothetical protein FNV43_RR07763 [Rhamnella rubrinervis]	-	PANTHER|PTHR47990|2-OXOGLUTARATE (2OG) AND FE(II)-DEPENDENT OXYGENASE SUPERFAMILY PROTEIN-RELATED|-	Pfam|PF03171|2OG-Fe(II) oxygenase superfamily|Oxoglutarate/iron-dependent dioxygenase	gi|259016235|ref|O49561.2|	4.81e-149	212/335(63.28)	426	RecName: Full=Gibberellin 2-beta-dioxygenase 8; AltName: Full=GA 2-oxidase 8; AltName: Full=Gibberellin 2-beta-hydroxylase 8; AltName: Full=Gibberellin 2-oxidase 8 [Arabidopsis thaliana]	3694.POPTR_0004s02200.1	2.4599999999999996e-171	486.0	Q	Belongs to the iron ascorbate-dependent oxidoreductase family
agat-gene-25375	38.1676	41.2055	21.8083	44.2336	82.6149	476.019	838.789	623.685	1035.62	691.648	-4.00303	1.42048e-30	1.61316e-28	agat-gene-25375	64	GO:0001101: response to acid chemical (biological_process); GO:0003674: molecular_function (molecular_function); GO:0003824: catalytic activity (molecular_function); GO:0004175: endopeptidase activity (molecular_function); GO:0004222: metalloendopeptidase activity (molecular_function); GO:0005575: cellular_component (cellular_component); GO:0005623: obsolete cell (cellular_component); GO:0005886:…	--	--	gi|1821659911|ref|KAF3431340.1|	4.13e-195	276/377(73.21)	549	hypothetical protein FNV43_RR26071 [Rhamnella rubrinervis]	CDD|cd04278|ZnMc_MMP|Peptidase M10A, catalytic domain	PANTHER|PTHR10201|MATRIX METALLOPROTEINASE|-	Pfam|PF00413|Matrixin|Peptidase M10, metallopeptidase	gi|75218984|ref|O04529.1|	3.94e-143	201/346(58.09)	414	RecName: Full=Metalloendoproteinase 2-MMP; Short=At2-MMP; Flags: Precursor [Arabidopsis thaliana]	225117.XP_009360449.1	9.029999999999996e-182	516.0	O	Belongs to the peptidase M10A family
agat-gene-25615	1067.04	1266.54	1071.44	1064.67	1540.29	4166.25	4060.97	3565.13	4280.4	4454.66	-1.77196	1.45728e-30	1.64785e-28	agat-gene-25615	66	GO:0000165: MAPK cascade (biological_process); GO:0003674: molecular_function (molecular_function); GO:0003824: catalytic activity (molecular_function); GO:0004672: protein kinase activity (molecular_function); GO:0004674: protein serine/threonine kinase activity (molecular_function); GO:0004707: MAP kinase activity (molecular_function); GO:0005524: ATP binding (molecular_function); GO:0005575: c…	--	--	gi|1730927537|ref|TYI82205.1|	1.61e-244	322/370(87.03)	674	hypothetical protein E1A91_D05G206000v1 [Gossypium mustelinum]	CDD|cd07858|STKc_TEY_MAPK|-	PANTHER|PTHR24055|MITOGEN-ACTIVATED PROTEIN KINASE|-	Pfam|PF00069|Protein kinase domain|Protein kinase domain	gi|2499614|ref|Q40517.1|	2.37e-226	309/370(83.51)	624	RecName: Full=Mitogen-activated protein kinase homolog NTF3; AltName: Full=P43 [Nicotiana tabacum]	3760.EMJ26972	6.639999999999997e-242	667.0	T	mitogen-activated protein kinase
agat-gene-2438	513.524	597.355	437.499	453.939	506.62	2346.9	2339.84	1602.99	1638.59	2394.11	-2.04014	1.55129e-30	1.74667e-28	agat-gene-2438	--	--	--	--	gi|1338470453|ref|PON92426.1|	2.50e-219	301/359(83.84)	609	Alpha/Beta hydrolase fold containing protein [Trema orientale]	-	PANTHER|PTHR12482|UNCHARACTERIZED|Lipase-like	Pfam|PF05057|Putative serine esterase (DUF676)|Domain of unknown function DUF676, lipase-like	gi|1723926|ref|P53118.1|	4.01e-12	71/231(30.74)	70	RecName: Full=Putative lipase ROG1; AltName: Full=Revertant of glycogen synthase kinase mutation protein 1 [Saccharomyces cerevisiae S288C]	3649.evm.model.supercontig_13.256	8.709999999999995e-210	585.0	S	Putative serine esterase (DUF676)
agat-gene-26461	263.824	249.174	205.337	473.186	1279.47	19218	16324	11245.4	17235	17498.3	-5.04369	1.63508e-30	1.83317e-28	agat-gene-26461	50	GO:0001101: response to acid chemical (biological_process); GO:0003674: molecular_function (molecular_function); GO:0003677: DNA binding (molecular_function); GO:0003700: DNA-binding transcription factor activity (molecular_function); GO:0006355: regulation of transcription, DNA-templated (biological_process); GO:0006950: response to stress (biological_process); GO:0007154: cell communication (bi…	--	--	gi|1338422362|ref|PON45671.1|	4.62e-186	271/353(76.77)	524	NAC domain containing protein [Trema orientale]	-	PANTHER|PTHR31719|NAC TRANSCRIPTION FACTOR 56|-	Pfam|PF02365|No apical meristem (NAM) protein|NAC domain	gi|1698227587|ref|A0A3Q7HH64.1|	8.08e-146	225/356(63.20)	418	RecName: Full=NAC domain-containing protein JA2L; AltName: Full=Protein JASMONIC ACID 2-LIKE; Short=Protein JA2-LIKE [Solanum lycopersicum]	102107.XP_008226676.1	2.7699999999999987e-180	509.0	K	NAC domain-containing protein
agat-gene-6674	1603.31	1661.52	1962.33	2114.04	1777.05	277.45	475.691	352.923	509.652	361.279	2.2057	1.66252e-30	1.85604e-28	agat-gene-6674	1	GO:0046872: metal ion binding (molecular_function);	--	--	gi|1130825592|ref|GAV89447.1|	8.01e-104	211/282(74.82)	313	HMA domain-containing protein [Cephalotus follicularis]	CDD|cd00371|HMA|Heavy metal-associated domain, HMA	PANTHER|PTHR46195|HEAVY METAL-ASSOCIATED ISOPRENYLATED PLANT PROTEIN 7|-	Pfam|PF00403|Heavy-metal-associated domain|Heavy metal-associated domain, HMA	gi|75268158|ref|Q9C5D3.1|	4.18e-70	174/283(61.48)	224	RecName: Full=Heavy metal-associated isoprenylated plant protein 7; Short=AtHIP07; AltName: Full=Farnesylated protein 3; Short=AtFP3; Flags: Precursor [Arabidopsis thaliana]	3641.EOY22529	2.6099999999999997e-98	301.0	P	Heavy-metal-associated domain
agat-gene-1728	2.7406	1.90778	0	0	6.85597	172.682	272.884	171.043	175.799	125.718	-6.24638	1.78622e-30	1.98572e-28	agat-gene-1728	42	GO:0001101: response to acid chemical (biological_process); GO:0003674: molecular_function (molecular_function); GO:0003700: DNA-binding transcription factor activity (molecular_function); GO:0005575: cellular_component (cellular_component); GO:0005622: intracellular anatomical structure (cellular_component); GO:0005623: obsolete cell (cellular_component); GO:0005634: nucleus (cellular_component)…	--	--	gi|1338461164|ref|PON83312.1|	1.38e-39	100/199(50.25)	142	Basic helix-loop-helix transcription factor [Trema orientale]	-	PANTHER|PTHR46665|TRANSCRIPTION FACTOR BHLH041-RELATED-RELATED|-	Pfam|PF00010|Helix-loop-helix DNA-binding domain|Myc-type, basic helix-loop-helix (bHLH) domain	gi|75309129|ref|Q9FIX5.1|	2.68e-17	55/148(37.16)	80	RecName: Full=Transcription factor bHLH92; AltName: Full=Basic helix-loop-helix protein 92; Short=AtbHLH92; Short=bHLH 92; AltName: Full=Transcription factor EN 22; AltName: Full=bHLH transcription factor bHLH092 [Arabidopsis thaliana]	981085.XP_010087781.1	4.82e-32	124.0	K	Transcription factor
agat-gene-20479	3885.05	3811.08	4206.4	5180.23	3557	719.842	772.832	1350.28	944.665	927.301	2.12931	1.84749e-30	2.0452e-28	agat-gene-20479	39	GO:0003674: molecular_function (molecular_function); GO:0003824: catalytic activity (molecular_function); GO:0005575: cellular_component (cellular_component); GO:0005622: intracellular anatomical structure (cellular_component); GO:0005623: obsolete cell (cellular_component); GO:0005737: cytoplasm (cellular_component); GO:0005975: carbohydrate metabolic process (biological_process); GO:0005984: di…	K16055(TPS)	ko00500//Starch and sucrose metabolism	gi|595852746|ref|XP_007210367.1|	0.0	767/859(89.29)	1565	alpha,alpha-trehalose-phosphate synthase [UDP-forming] 5 [Prunus persica]	CDD|cd03788|GT20_TPS|-	PANTHER|PTHR10788|TREHALOSE-6-PHOSPHATE SYNTHASE|-	Pfam|PF00982|Glycosyltransferase family 20|Glycosyl transferase, family 20	gi|172044488|ref|O23617.2|	0.0	686/842(81.47)	1413	RecName: Full=Alpha,alpha-trehalose-phosphate synthase [UDP-forming] 5; AltName: Full=Trehalose-6-phosphate synthase 5; Short=AtTPS5 [Arabidopsis thaliana]	3760.EMJ11566	0.0	1565.0	G	alpha,alpha-trehalose-phosphate synthase UDP-forming
agat-gene-16710	7.28776	0	0	9.64931	17.5806	567.684	1319.62	587.934	542.503	584.896	-6.68426	2.01501e-30	2.22132e-28	agat-gene-16710	74	GO:0000160: phosphorelay signal transduction system (biological_process); GO:0001101: response to acid chemical (biological_process); GO:0003674: molecular_function (molecular_function); GO:0003676: nucleic acid binding (molecular_function); GO:0003677: DNA binding (molecular_function); GO:0003700: DNA-binding transcription factor activity (molecular_function); GO:0005488: binding (molecular_func…	K14516(ERF1)	ko04075//Plant hormone signal transduction	gi|1821685377|ref|KAF3456793.1|	3.85e-105	173/230(75.22)	309	hypothetical protein FNV43_RR01447 [Rhamnella rubrinervis]	CDD|cd00018|AP2|AP2/ERF domain	PANTHER|PTHR31190|DNA-BINDING DOMAIN|-	Pfam|PF00847|AP2 domain|AP2/ERF domain	gi|57012702|ref|Q8LDC8.2|	1.42e-69	130/224(58.04)	215	RecName: Full=Ethylene-responsive transcription factor 1B; Short=AtERF1B; AltName: Full=Ethylene-responsive element-binding factor 1B; Short=EREBP-1B [Arabidopsis thaliana]	981085.XP_010093429.1	7.72e-93	278.0	K	ethylene-responsive transcription factor
agat-gene-7579	660.97	553.153	711.317	555.86	1124.95	5191.3	4587.68	2804.01	4201.89	6114.14	-2.66647	2.1115e-30	2.31444e-28	agat-gene-7579	90	GO:0003674: molecular_function (molecular_function); GO:0003824: catalytic activity (molecular_function); GO:0004478: methionine adenosyltransferase activity (molecular_function); GO:0005488: binding (molecular_function); GO:0005507: copper ion binding (molecular_function); GO:0005524: ATP binding (molecular_function); GO:0005575: cellular_component (cellular_component); GO:0005576: extracellular…	K00789(metK)	ko01230//Biosynthesis of amino acids; ko00270//Cysteine and methionine metabolism	gi|1216937335|ref|XP_021664714.1|	8.19e-278	371/392(94.64)	759	S-adenosylmethionine synthase 1-like [Hevea brasiliensis]	CDD|cd18079|S-AdoMet_synt|-	PANTHER|PTHR11964|S-ADENOSYLMETHIONINE SYNTHETASE|S-adenosylmethionine synthetase	Pfam|PF02773|S-adenosylmethionine synthetase, C-terminal domain|S-adenosylmethionine synthetase, C-terminal	gi|3024126|ref|Q96551.1|	1.28e-277	368/390(94.36)	755	RecName: Full=S-adenosylmethionine synthase 1; Short=AdoMet synthase 1; AltName: Full=Methionine adenosyltransferase 1; Short=MAT 1 [Catharanthus roseus]	3988.XP_002515204.1	3.539999999999998e-277	758.0	H	Catalyzes the formation of S-adenosylmethionine from methionine and ATP
agat-gene-14523	91.7248	61.2319	168.646	198.127	457.368	4307.76	4861.99	7090.76	6150.13	9686.6	-5.03705	2.11705e-30	2.31444e-28	agat-gene-14523	93	GO:0001101: response to acid chemical (biological_process); GO:0003674: molecular_function (molecular_function); GO:0003676: nucleic acid binding (molecular_function); GO:0003677: DNA binding (molecular_function); GO:0003700: DNA-binding transcription factor activity (molecular_function); GO:0005488: binding (molecular_function); GO:0005575: cellular_component (cellular_component); GO:0005622: in…	--	--	gi|1770274797|ref|KAE8008091.1|	9.51e-76	166/255(65.10)	236	hypothetical protein FH972_004638 [Carpinus fangiana]	-	PANTHER|PTHR45988|C2H2 TYPE ZINC FINGER TRANSCRIPTION FACTOR FAMILY-RELATED|-	Pfam|PF13912|C2H2-type zinc finger|-	gi|75332918|ref|Q96289.1|	1.01e-51	129/247(52.23)	171	RecName: Full=Zinc finger protein ZAT10; AltName: Full=Salt-tolerance zinc finger [Arabidopsis thaliana]	102107.XP_008236445.1	1.0199999999999998e-68	219.0	K	ZINC FINGER protein
agat-gene-8216	3675.54	4745.89	5429.63	4127.94	6537.6	215.947	416.02	583.197	240.705	108.24	3.96913	2.19109e-30	2.38548e-28	agat-gene-8216	13	GO:0005575: cellular_component (cellular_component); GO:0005622: intracellular anatomical structure (cellular_component); GO:0005623: obsolete cell (cellular_component); GO:0005737: cytoplasm (cellular_component); GO:0009507: chloroplast (cellular_component); GO:0009536: plastid (cellular_component); GO:0043226: organelle (cellular_component); GO:0043227: membrane-bounded organelle (cellular_comp…	--	--	gi|1338422458|ref|PON45761.1|	4.16e-59	89/105(84.76)	183	Stress responsive alpha-beta barrel [Parasponia andersonii]	-	PANTHER|PTHR33178|-|-	Pfam|PF07876|Stress responsive A/B Barrel Domain|Stress responsive alpha-beta barrel	gi|73921138|ref|Q9FK81.1|	5.82e-45	71/100(71.00)	144	RecName: Full=Stress-response A/B barrel domain-containing protein At5g22580; AltName: Full=Uncharacterized protein At5g22580 [Arabidopsis thaliana]	71139.XP_010031463.1	1.66e-54	172.0	S	at5g22580
agat-gene-22934	51.8465	43.0928	35.7006	71.213	87.4238	556.866	789.984	473.222	775.68	664.073	-3.49117	2.72301e-30	2.95239e-28	agat-gene-22934	59	GO:0002376: immune system process (biological_process); GO:0003674: molecular_function (molecular_function); GO:0003824: catalytic activity (molecular_function); GO:0004842: ubiquitin-protein transferase activity (molecular_function); GO:0005575: cellular_component (cellular_component); GO:0005911: cell-cell junction (cellular_component); GO:0006464: cellular protein modification process (biologi…	--	--	gi|1821677011|ref|KAF3448431.1|	2.80e-70	109/168(64.88)	216	hypothetical protein FNV43_RR09144 [Rhamnella rubrinervis]	-	PANTHER|PTHR10634|AN1-TYPE ZINC FINGER PROTEIN|-	Pfam|PF01428|AN1-like Zinc finger|Zinc finger, AN1-type	gi|73921294|ref|Q6NNI8.1|	1.61e-58	100/175(57.14)	182	RecName: Full=Zinc finger A20 and AN1 domain-containing stress-associated protein 1; Short=AtSAP1 [Arabidopsis thaliana]	3983.cassava4.1_017352m	3.2399999999999997e-65	204.0	S	AN1-like Zinc finger
agat-gene-9742	2282.52	2600.16	2506.97	2782.44	3644.42	9263.8	11402.5	8643.02	12983.3	10941.3	-1.94588	4.30552e-30	4.64908e-28	agat-gene-9742	66	GO:0003674: molecular_function (molecular_function); GO:0003824: catalytic activity (molecular_function); GO:0005575: cellular_component (cellular_component); GO:0005622: intracellular anatomical structure (cellular_component); GO:0005623: obsolete cell (cellular_component); GO:0005737: cytoplasm (cellular_component); GO:0005794: Golgi apparatus (cellular_component); GO:0005886: plasma membrane (…	K13447(RBOH)	ko04626//Plant-pathogen interaction	gi|1216279427|ref|XP_021624267.1|	0.0	747/933(80.06)	1438	respiratory burst oxidase homolog protein D-like [Manihot esculenta]	CDD|cd06186|NOX_Duox_like_FAD_NADP|-	PANTHER|PTHR11972|NADPH OXIDASE|-	Pfam|PF08030|Ferric reductase NAD binding domain|Ferric reductase, NAD binding domain	gi|75170840|ref|Q9FIJ0.1|	0.0	666/945(70.48)	1285	RecName: Full=Respiratory burst oxidase homolog protein D; AltName: Full=NADPH oxidase RBOHD; Short=AtRBOHD [Arabidopsis thaliana]	3983.cassava4.1_001270m	0.0	1438.0	PQ	Respiratory burst oxidase homolog protein
agat-gene-24625	123.716	115.95	128.961	121.134	306.852	1921.89	1964.99	1118.46	3450.96	3331.14	-3.88621	5.31115e-30	5.71155e-28	agat-gene-24625	22	GO:0003674: molecular_function (molecular_function); GO:0003700: DNA-binding transcription factor activity (molecular_function); GO:0006355: regulation of transcription, DNA-templated (biological_process); GO:0008150: biological_process (biological_process); GO:0009889: regulation of biosynthetic process (biological_process); GO:0010468: regulation of gene expression (biological_process); GO:0010…	--	--	gi|1009116651|ref|XP_015874890.1|	3.81e-46	91/170(53.53)	156	transcription factor bHLH149 [Ziziphus jujuba]	CDD|cd11444|bHLH_AtIBH1_like|-	PANTHER|PTHR33124|TRANSCRIPTION FACTOR IBH1-LIKE 1|-	-	gi|75278846|ref|O80482.1|	7.97e-38	88/160(55.00)	131	RecName: Full=Transcription factor bHLH149; AltName: Full=ATBS1 interacting factor 4; AltName: Full=Basic helix-loop-helix protein 149; Short=AtbHLH149; Short=bHLH 149; AltName: Full=Transcription factor EN 144; AltName: Full=bHLH transcription factor bHLH149 [Arabidopsis thaliana]	102107.XP_008246092.1	7.819999999999999e-41	143.0	K	transcription factor
agat-gene-3778	18.0842	10.4551	23.8047	33.6943	52.5262	811.424	1202.7	373.36	627.998	744.483	-4.75637	5.78668e-30	6.19763e-28	agat-gene-3778	67	GO:0003674: molecular_function (molecular_function); GO:0003676: nucleic acid binding (molecular_function); GO:0003677: DNA binding (molecular_function); GO:0003700: DNA-binding transcription factor activity (molecular_function); GO:0005488: binding (molecular_function); GO:0005575: cellular_component (cellular_component); GO:0005622: intracellular anatomical structure (cellular_component); GO:00…	--	--	gi|1821682409|ref|KAF3453826.1|	1.75e-36	99/168(58.93)	130	hypothetical protein FNV43_RR04267 [Rhamnella rubrinervis]	-	PANTHER|PTHR26374|ZINC FINGER PROTEIN ZAT5|-	Pfam|PF13912|C2H2-type zinc finger|-	gi|75319670|ref|Q42453.1|	1.34e-18	75/152(49.34)	80	RecName: Full=Zinc finger protein ZAT7 [Arabidopsis thaliana]	71139.XP_010043590.1	8.379999999999999e-34	124.0	S	Zinc finger protein
agat-gene-29431	424.158	432.347	340.265	612.67	1048.33	9261.37	8374.29	3819.08	5323.53	5490	-3.49687	5.95956e-30	6.35694e-28	agat-gene-29431	69	GO:0001067: transcription regulatory region nucleic acid binding (molecular_function); GO:0001101: response to acid chemical (biological_process); GO:0003674: molecular_function (molecular_function); GO:0003676: nucleic acid binding (molecular_function); GO:0003677: DNA binding (molecular_function); GO:0003700: DNA-binding transcription factor activity (molecular_function); GO:0005488: binding (m…	--	--	gi|1009121505|ref|XP_015877493.1|	1.62e-133	246/392(62.76)	394	dehydration-responsive element-binding protein 2C-like [Ziziphus jujuba]	CDD|cd00018|AP2|AP2/ERF domain	PANTHER|PTHR31241|DEHYDRATION-RESPONSIVE ELEMENT-BINDING PROTEIN 2C|-	Pfam|PF00847|AP2 domain|AP2/ERF domain	gi|48428078|ref|Q8LFR2.2|	5.01e-61	147/352(41.76)	202	RecName: Full=Dehydration-responsive element-binding protein 2C; Short=Protein DREB2C [Arabidopsis thaliana]	981085.XP_010087025.1	1.0299999999999998e-123	368.0	K	Dehydration-responsive element-binding protein
agat-gene-29642	368.748	381.597	331.348	347.191	396.962	1286.42	1915.12	1833.96	3471.66	2529.57	-2.59509	6.09843e-30	6.4584e-28	agat-gene-29642	17	GO:0006139: nucleobase-containing compound metabolic process (biological_process); GO:0006725: cellular aromatic compound metabolic process (biological_process); GO:0006807: nitrogen compound metabolic process (biological_process); GO:0008150: biological_process (biological_process); GO:0008152: metabolic process (biological_process); GO:0009451: RNA modification (biological_process); GO:0009987:…	--	--	gi|703076165|ref|XP_010090272.1|	1.44e-118	162/186(87.10)	340	uncharacterized protein LOC21389618 [Morus notabilis]	CDD|cd01285|nucleoside_deaminase|-	PANTHER|PTHR11079|CYTOSINE DEAMINASE FAMILY MEMBER|-	Pfam|PF00383|Cytidine and deoxycytidylate deaminase zinc-binding region|Cytidine and deoxycytidylate deaminase domain	gi|75249951|ref|Q94BU8.1|	7.47e-110	154/186(82.80)	314	RecName: Full=Guanosine deaminase; AltName: Full=tRNA-specific adenosine deaminase TAD4; Short=AtTAD4 [Arabidopsis thaliana]	981085.XP_010090272.1	2.179999999999999e-118	340.0	F	deaminase
agat-gene-26264	3028.35	2950.14	2698.44	2866.12	2239.97	451.113	636.083	748.872	467.228	305.282	2.4003	6.1037e-30	6.4584e-28	agat-gene-26264	54	GO:0003674: molecular_function (molecular_function); GO:0003774: cytoskeletal motor activity (molecular_function); GO:0003777: microtubule motor activity (molecular_function); GO:0003779: actin binding (molecular_function); GO:0003824: catalytic activity (molecular_function); GO:0005488: binding (molecular_function); GO:0005515: protein binding (molecular_function); GO:0005524: ATP binding (molec…	--	--	gi|1821665069|ref|KAF3436496.1|	0.0	785/1032(76.07)	1451	hypothetical protein FNV43_RR23588 [Rhamnella rubrinervis]	-	PANTHER|PTHR47972|KINESIN-LIKE PROTEIN KLP-3|-	Pfam|PF00225|Kinesin motor domain|Kinesin motor domain	gi|1100162412|ref|F4IL57.1|	0.0	621/1023(60.70)	1085	RecName: Full=Kinesin-like protein KIN-14I [Arabidopsis thaliana]	102107.XP_008235137.1	0.0	1403.0	Z	Belongs to the TRAFAC class myosin-kinesin ATPase superfamily. Kinesin family
agat-gene-17097	29.9596	52.8057	24.79	16.2641	65.1269	498.64	686.031	519.787	768.776	856.636	-4.13506	6.74003e-30	7.10318e-28	agat-gene-17097	--	--	--	--	gi|719977986|ref|XP_010249022.1|	1.75e-50	77/95(81.05)	162	PREDICTED: uncharacterized protein LOC104591728 [Nelumbo nucifera]	-	PANTHER|PTHR34687|CHAPERONE PROTEIN DNAJ-LIKE PROTEIN|-	-	--	--	--	--	--	4432.XP_010249022.1	2.6499999999999996e-50	162.0	S	drought-induced protein
agat-gene-11570	2658.52	4050.83	2291.68	4096.28	4450.93	736.885	696.791	630.543	505.413	365.835	2.57919	8.65214e-30	9.08199e-28	agat-gene-11570	158	GO:0001736: establishment of planar polarity (biological_process); GO:0001738: morphogenesis of a polarized epithelium (biological_process); GO:0002009: morphogenesis of an epithelium (biological_process); GO:0003333: amino acid transmembrane transport (biological_process); GO:0003674: molecular_function (molecular_function); GO:0005215: transporter activity (molecular_function); GO:0005342: orga…	K13946(AUX1, LAX)	ko04075//Plant hormone signal transduction	gi|508715367|ref|EOY07264.1|	0.0	427/475(89.89)	890	Transmembrane amino acid transporter family protein isoform 1 [Theobroma cacao]	-	PANTHER|PTHR48017|OS05G0424000 PROTEIN-RELATED|-	Pfam|PF01490|Transmembrane amino acid transporter protein|Amino acid transporter, transmembrane domain	gi|75245781|ref|Q8L884.1|	0.0	419/473(88.58)	867	RecName: Full=Auxin transporter-like protein 4; AltName: Full=AUX1-like protein 4; AltName: Full=MtLAX4 [Medicago truncatula]	3641.EOY07265	0.0	890.0	E	Auxin transporter-like protein
agat-gene-28691	0	0	3.98187	0	0	84.3053	163.527	99.4776	146.727	143.108	-7.15541	9.25401e-30	9.67521e-28	agat-gene-28691	--	--	--	--	gi|1338441203|ref|PON63901.1|	3.35e-35	77/162(47.53)	127	Bifunctional inhibitor/plant lipid transfer protein/seed storage helical domain containing protein [Trema orientale]	-	PANTHER|PTHR34377|TETRATRICOPEPTIDE REPEAT (TPR)-LIKE SUPERFAMILY PROTEIN|-	-	--	--	--	--	--	981085.XP_010090376.1	4.26e-33	122.0	S	Plant lipid transfer protein / seed storage protein / trypsin-alpha amylase inhibitor domain family
agat-gene-21810	0	3.86897	0	1.92033	3.90686	98.3087	157.08	114.488	175.498	127.785	-6.0429	9.76003e-30	1.01639e-27	agat-gene-21810	117	GO:0001101: response to acid chemical (biological_process); GO:0002218: activation of innate immune response (biological_process); GO:0002252: immune effector process (biological_process); GO:0002253: activation of immune response (biological_process); GO:0002376: immune system process (biological_process); GO:0002682: regulation of immune system process (biological_process); GO:0002684: positive…	--	--	gi|1009158435|ref|XP_015897288.1|	3.03e-31	116/368(31.52)	127	probable WRKY transcription factor 70 [Ziziphus jujuba]	-	PANTHER|PTHR31282|WRKY TRANSCRIPTION FACTOR 21-RELATED|-	Pfam|PF03106|WRKY DNA -binding domain|WRKY domain	gi|1492454962|ref|K4BIZ9.1|	1.81e-17	44/79(55.70)	84	RecName: Full=WRKY DNA-binding transcription factor 70; Short=SlWRKY70 [Solanum lycopersicum]	3983.cassava4.1_011680m	9.77e-31	127.0	K	WRKY transcription factor
agat-gene-2524	128.227	149.52	122.011	192.359	346.63	1497.81	2527.18	1302.24	1697.42	1845.74	-3.23941	1.03137e-29	1.06983e-27	agat-gene-2524	1	GO:0016757: glycosyltransferase activity (molecular_function);	K18134(EOGT)	ko00514//Other types of O-glycan biosynthesis	gi|645278485|ref|XP_008244253.1|	5.92e-259	363/533(68.11)	723	PREDICTED: uncharacterized protein LOC103342409 [Prunus mume]	-	PANTHER|PTHR20961|GLYCOSYLTRANSFERASE|Glycosyltransferase 61	Pfam|PF04577|Protein of unknown function (DUF563)|Glycosyltransferase 61	gi|75207446|ref|Q9SS43.1|	5.02e-180	268/488(54.92)	518	RecName: Full=Xylan glycosyltransferase MUCI21; AltName: Full=Protein MUCILAGE-MODIFIED 5; AltName: Full=Protein MUCILAGE-RELATED 21; AltName: Full=Putative xylan xylosyltransgerase MUCI21 [Arabidopsis thaliana]	102107.XP_008244253.1	8.929999999999996e-259	723.0	S	Protein of unknown function (DUF563)
agat-gene-5730	1890.07	2225.28	1710.32	3256.68	2966.97	524.332	516.879	433.602	404.756	283.222	2.47753	1.13416e-29	1.17183e-27	agat-gene-5730	--	--	K13946(AUX1, LAX)	ko04075//Plant hormone signal transduction	gi|1338473249|ref|PON95203.1|	0.0	430/475(90.53)	887	Amino acid transporter [Trema orientale]	-	PANTHER|PTHR48017|OS05G0424000 PROTEIN-RELATED|-	Pfam|PF01490|Transmembrane amino acid transporter protein|Amino acid transporter, transmembrane domain	gi|75262336|ref|Q9FEL7.1|	4.81e-315	413/481(85.86)	857	RecName: Full=Auxin transporter-like protein 2; AltName: Full=AUX1-like protein 2; AltName: Full=MtLAX2 [Medicago truncatula]	3760.EMJ19143	0.0	880.0	E	Auxin transporter-like protein
agat-gene-6154	7.12483	8.56445	7.92353	12.4684	47.773	738.076	1044.56	608.722	541.352	694.944	-5.4259	1.28656e-29	1.3241e-27	agat-gene-6154	--	--	--	--	gi|1755842674|ref|KAB1211265.1|	3.04e-50	80/108(74.07)	163	hypothetical protein CJ030_MR6G021545 [Morella rubra]	-	PANTHER|PTHR33782|OS01G0121600 PROTEIN|-	-	--	--	--	--	--	85681.XP_006430669.1	5.799999999999999e-48	157.0	-	-
agat-gene-28837	1516.85	1605.94	1645.85	1372.43	1827.55	6200.25	5648.72	4160.6	5481.81	7116.37	-1.84384	1.37111e-29	1.40563e-27	agat-gene-28837	--	--	--	--	gi|1562663407|ref|RXI03783.1|	1.44e-160	234/337(69.44)	462	hypothetical protein DVH24_038057 [Malus domestica]	-	PANTHER|PTHR21495|NUCLEOPORIN-RELATED|-	Pfam|PF03018|Dirigent-like protein|Dirigent protein	gi|75168881|ref|Q9C523.1|	5.80e-65	98/152(64.47)	207	RecName: Full=Dirigent protein 19; Short=AtDIR19; Flags: Precursor [Arabidopsis thaliana]	77586.LPERR11G04260.1	1.7199999999999998e-90	297.0	S	Dirigent proteins impart stereoselectivity on the phenoxy radical-coupling reaction, yielding optically active lignans from two molecules of coniferyl alcohol in the biosynthesis of lignans, flavonolignans, and alkaloids and thus plays a central role in plant secondary metabolism
agat-gene-5610	1.72293	0	7.94318	5.77249	11.7151	452.009	567.611	298.88	207.315	256.758	-6.01204	1.56998e-29	1.60327e-27	agat-gene-5610	2	GO:0003700: DNA-binding transcription factor activity (molecular_function); GO:0006355: regulation of transcription, DNA-templated (biological_process);	--	--	gi|1389642242|ref|XP_024927151.1|	8.03e-77	142/237(59.92)	241	ethylene-responsive transcription factor 2-like isoform X1 [Ziziphus jujuba]	CDD|cd00018|AP2|AP2/ERF domain	PANTHER|PTHR31190|DNA-BINDING DOMAIN|-	Pfam|PF00847|AP2 domain|AP2/ERF domain	gi|57012759|ref|Q40479.1|	2.97e-61	110/234(47.01)	196	RecName: Full=Ethylene-responsive transcription factor 2; Short=NtERF2; AltName: Full=Ethylene-responsive element-binding factor 2; Short=EREBP-2 [Nicotiana tabacum]	981085.XP_010109127.1	2.31e-65	212.0	K	ethylene-responsive transcription factor
agat-gene-26516	69.9478	116.024	123.023	142.409	87.3177	905.295	831.27	607.799	745.878	1044.97	-2.93912	1.5813e-29	1.60859e-27	agat-gene-26516	3	GO:0004568: chitinase activity (molecular_function); GO:0006032: chitin catabolic process (biological_process); GO:0016998: cell wall macromolecule catabolic process (biological_process);	--	--	gi|1269897303|ref|XP_022759639.1|	2.46e-160	207/270(76.67)	452	chitinase 10-like [Durio zibethinus]	CDD|cd00325|chitinase_GH19|-	PANTHER|PTHR22595|CHITINASE-RELATED|-	Pfam|PF00182|Chitinase class I|Glycoside hydrolase, family 19, catalytic	gi|75107490|ref|Q5NB11.1|	4.63e-137	173/242(71.49)	390	RecName: Full=Chitinase 10; AltName: Full=Pathogenesis related (PR)-3 chitinase 10; Flags: Precursor [Oryza sativa Japonica Group]	3641.EOX95466	1.0099999999999996e-157	446.0	S	chitinase
agat-gene-24699	1026.05	1043.11	879.959	1258.02	1733.46	7929.89	6081.15	3990.24	6315.42	6726.61	-2.38542	1.90242e-29	1.92781e-27	agat-gene-24699	86	GO:0001067: transcription regulatory region nucleic acid binding (molecular_function); GO:0001101: response to acid chemical (biological_process); GO:0002237: response to molecule of bacterial origin (biological_process); GO:0003674: molecular_function (molecular_function); GO:0003676: nucleic acid binding (molecular_function); GO:0003677: DNA binding (molecular_function); GO:0003700: DNA-binding…	--	--	gi|1009176827|ref|XP_015869638.1|	1.47e-96	193/270(71.48)	292	probable WRKY transcription factor 40 [Ziziphus jujuba]	-	PANTHER|PTHR31429|WRKY TRANSCRIPTION FACTOR 36-RELATED|-	Pfam|PF03106|WRKY DNA -binding domain|WRKY domain	gi|20978791|ref|Q9SAH7.1|	1.35e-76	142/266(53.38)	237	RecName: Full=Probable WRKY transcription factor 40; AltName: Full=WRKY DNA-binding protein 40 [Arabidopsis thaliana]	3983.cassava4.1_012109m	1.0999999999999999e-91	280.0	K	WRKY transcription factor
agat-gene-29586	26.341	27.7829	22.8087	41.41	36.9021	799.448	1043.33	495.722	307.967	421.97	-4.29937	2.06596e-29	2.08552e-27	agat-gene-29586	1	GO:0043531: ADP binding (molecular_function);	--	--	gi|1755856835|ref|KAB1225421.1|	4.54e-55	208/539(38.59)	209	putative disease resistance protein RGA3 [Morella rubra]	-	PANTHER|PTHR16083|LEUCINE RICH REPEAT CONTAINING PROTEIN|-	Pfam|PF00931|NB-ARC domain|NB-ARC	gi|110825741|ref|Q7XA40.2|	1.56e-20	57/134(42.54)	100	RecName: Full=Putative disease resistance protein RGA3; AltName: Full=Blight resistance protein B149; AltName: Full=RGA1-blb [Solanum bulbocastanum]	225117.XP_009354721.1	2.5399999999999997e-43	177.0	T	Belongs to the disease resistance NB-LRR family
agat-gene-9794	343.257	310.619	301.586	295.238	439.703	1266.91	1689.6	1284.87	2097.14	1567.14	-2.22484	2.09596e-29	2.10772e-27	agat-gene-9794	7	GO:0005575: cellular_component (cellular_component); GO:0005623: obsolete cell (cellular_component); GO:0005886: plasma membrane (cellular_component); GO:0016020: membrane (cellular_component); GO:0030246: carbohydrate binding (molecular_function); GO:0044464: obsolete cell part (cellular_component); GO:0071944: cell periphery (cellular_component);	--	--	gi|1841625874|ref|XP_034213689.1|	0.0	521/681(76.51)	1040	L-type lectin-domain containing receptor kinase VII.1 [Prunus dulcis]	CDD|cd06899|lectin_legume_LecRK_Arcelin_ConA|Legume lectin domain	PANTHER|PTHR27007|-|-	Pfam|PF00139|Legume lectin domain|Legume lectin domain	gi|75336881|ref|Q9S9U1.1|	4.22e-288	426/692(61.56)	807	RecName: Full=L-type lectin-domain containing receptor kinase VII.1; Short=LecRK-VII.1; Flags: Precursor [Arabidopsis thaliana]	225117.XP_009352912.1	0.0	1030.0	T	L-type lectin-domain containing receptor kinase
agat-gene-4440	579.085	556.081	468.252	619.41	574.561	3025.54	2346.4	1622.86	1942.64	2511.98	-2.03262	2.18102e-29	2.18492e-27	agat-gene-4440	47	GO:0003674: molecular_function (molecular_function); GO:0003824: catalytic activity (molecular_function); GO:0004672: protein kinase activity (molecular_function); GO:0004674: protein serine/threonine kinase activity (molecular_function); GO:0005524: ATP binding (molecular_function); GO:0005575: cellular_component (cellular_component); GO:0005622: intracellular anatomical structure (cellular_comp…	K07198(PRKAA, AMPK)	ko04140//Autophagy - animal	gi|255553349|ref|XP_002517716.1|	6.64e-240	332/440(75.45)	669	CBL-interacting serine/threonine-protein kinase 10 [Ricinus communis]	CDD|cd12195|CIPK_C|-	PANTHER|PTHR43895|-|-	Pfam|PF00069|Protein kinase domain|Protein kinase domain	gi|75333352|ref|Q9C562.1|	3.51e-222	306/453(67.55)	621	RecName: Full=CBL-interacting serine/threonine-protein kinase 10; AltName: Full=SNF1-related kinase 3.8; AltName: Full=SOS2-like protein kinase PKS2; AltName: Full=SOS3-interacting protein 1 [Arabidopsis thaliana]	3988.XP_002517716.1	9.999999999999994e-240	669.0	T	CBL-interacting serine threonine-protein kinase
agat-gene-8298	198.496	163.913	218.262	163.469	218.391	1139.49	1387.14	694.923	1135.44	1247.7	-2.54067	2.31727e-29	2.31261e-27	agat-gene-8298	115	GO:0000175: 3'-5'-exoribonuclease activity (molecular_function); GO:0000288: nuclear-transcribed mRNA catabolic process, deadenylation-dependent decay (biological_process); GO:0000289: nuclear-transcribed mRNA poly(A) tail shortening (biological_process); GO:0000291: nuclear-transcribed mRNA catabolic process, exonucleolytic (biological_process); GO:0000932: P-body (cellular_component); GO:000095…	K12581(CNOT7_8, CAF1, POP2)	ko03018//RNA degradation	gi|2031618616|ref|XP_040992678.1|	2.17e-161	222/285(77.89)	456	LOW QUALITY PROTEIN: probable CCR4-associated factor 1 homolog 11 [Juglans microcarpa x Juglans regia]	-	PANTHER|PTHR10797|CCR4-NOT TRANSCRIPTION COMPLEX SUBUNIT|CCR4-NOT transcription complex subunit 7/8/Pop2	Pfam|PF04857|CAF1 family ribonuclease|Ribonuclease CAF1	gi|75334084|ref|Q9FMS6.1|	2.13e-143	196/270(72.59)	406	RecName: Full=Probable CCR4-associated factor 1 homolog 11 [Arabidopsis thaliana]	3983.cassava4.1_013476m	6.239999999999998e-157	445.0	A	CCR4-associated factor 1 homolog
agat-gene-5617	0	5.78851	8.947	0	2.90309	349.458	343.406	154.146	209.451	233.533	-6.16291	2.49881e-29	2.48438e-27	agat-gene-5617	--	--	--	--	gi|645256908|ref|XP_008234167.1|	7.10e-42	84/155(54.19)	143	PREDICTED: uncharacterized protein LOC103333150 [Prunus mume]	-	PANTHER|PTHR37758|OS03G0334300 PROTEIN|-	-	--	--	--	--	--	102107.XP_008234167.1	1.0699999999999999e-41	143.0	-	-
agat-gene-19937	1179.05	1241.6	1169.65	1104.1	1581.05	4577.39	4795.76	3329.91	5611.09	5126.44	-1.90099	2.53892e-29	2.51477e-27	agat-gene-19937	85	GO:0003674: molecular_function (molecular_function); GO:0003676: nucleic acid binding (molecular_function); GO:0003677: DNA binding (molecular_function); GO:0003700: DNA-binding transcription factor activity (molecular_function); GO:0005488: binding (molecular_function); GO:0005515: protein binding (molecular_function); GO:0005575: cellular_component (cellular_component); GO:0005622: intracellula…	--	--	gi|1338449856|ref|PON72394.1|	8.65e-54	99/126(78.57)	175	Basic-leucine zipper transcription factor [Trema orientale]	CDD|cd14702|bZIP_plant_GBF1|-	PANTHER|PTHR45764|BZIP TRANSCRIPTION FACTOR 44|-	Pfam|PF00170|bZIP transcription factor|Basic-leucine zipper domain	gi|75311731|ref|Q9LZP8.1|	1.30e-33	75/133(56.39)	120	RecName: Full=bZIP transcription factor 53; Short=AtbZIP53 [Arabidopsis thaliana]	981085.XP_010087242.1	4.79e-51	168.0	K	Ocs element-binding factor
agat-gene-4239	8.86779	15.2484	26.7773	19.1635	108.038	1682.39	3236.01	1666.05	2503.24	2763.03	-6.05207	2.75364e-29	2.71724e-27	agat-gene-4239	33	GO:0000302: response to reactive oxygen species (biological_process); GO:0001101: response to acid chemical (biological_process); GO:0003674: molecular_function (molecular_function); GO:0005488: binding (molecular_function); GO:0005509: calcium ion binding (molecular_function); GO:0005575: cellular_component (cellular_component); GO:0005622: intracellular anatomical structure (cellular_component)…	K13448(CML)	ko04626//Plant-pathogen interaction	gi|764589342|ref|XP_011464987.1|	1.48e-68	111/180(61.67)	214	PREDICTED: putative calcium-binding protein CML19 [Fragaria vesca subsp. vesca]	CDD|cd00051|EFh|EF-hand domain	PANTHER|PTHR23050|CALCIUM BINDING PROTEIN|-	Pfam|PF13499|EF-hand domain pair|EF-hand domain	gi|75333912|ref|Q9FIH9.1|	2.87e-55	99/181(54.70)	177	RecName: Full=Calcium-binding protein CML37; AltName: Full=Calmodulin-like protein 37 [Arabidopsis thaliana]	102107.XP_008233410.1	4.909999999999999e-66	208.0	T	calcium-binding protein
agat-gene-14575	1535.17	1688.45	1480.18	813.588	1132.59	17013.2	8356.08	7404.43	8646.52	7254.32	-2.8716	4.12188e-29	4.05221e-27	agat-gene-14575	5	GO:0004601: peroxidase activity (molecular_function); GO:0006979: response to oxidative stress (biological_process); GO:0020037: heme binding (molecular_function); GO:0042744: hydrogen peroxide catabolic process (biological_process); GO:0055114: obsolete oxidation-reduction process (biological_process);	K00430(E1.11.1.7)	ko00940//Phenylpropanoid biosynthesis	gi|1344004991|ref|XP_023884904.1|	1.36e-170	240/316(75.95)	483	cationic peroxidase 2-like [Quercus suber]	CDD|cd00693|secretory_peroxidase|Secretory peroxidase	PANTHER|PTHR31235|PEROXIDASE 25-RELATED|-	Pfam|PF00141|Peroxidase|Haem peroxidase	gi|129808|ref|P22196.1|	3.18e-156	219/312(70.19)	443	RecName: Full=Cationic peroxidase 2; AltName: Full=PNPC2; Flags: Precursor [Arachis hypogaea]	3641.EOX98840	3.049999999999999e-165	470.0	Q	Belongs to the peroxidase family. Classical plant (class III) peroxidase subfamily
agat-gene-25628	1871.77	4098.8	1675.6	4957.16	3562.86	307.582	228.831	299.748	436.818	432.655	3.2444	4.88419e-29	4.78379e-27	agat-gene-25628	42	GO:0003674: molecular_function (molecular_function); GO:0003824: catalytic activity (molecular_function); GO:0004497: monooxygenase activity (molecular_function); GO:0005506: iron ion binding (molecular_function); GO:0006629: lipid metabolic process (biological_process); GO:0006694: steroid biosynthetic process (biological_process); GO:0007275: multicellular organism development (biological_proce…	--	--	gi|1389667107|ref|XP_024930370.1|	3.31e-245	345/478(72.18)	686	abscisic acid 8&apos;-hydroxylase 2-like isoform X2 [Ziziphus jujuba]	-	PANTHER|PTHR24286|CYTOCHROME P450 26|-	Pfam|PF00067|Cytochrome P450|Cytochrome P450	gi|148872479|ref|Q9LJK2.2|	1.38e-71	142/455(31.21)	238	RecName: Full=Abscisic acid 8&apos;-hydroxylase 4; Short=ABA 8&apos;-hydroxylase 4; AltName: Full=Cytochrome P450 707A4 [Arabidopsis thaliana]	981085.XP_010110046.1	1.8099999999999992e-242	680.0	Q	Belongs to the cytochrome P450 family
agat-gene-1999	1497.71	1781.41	1852.21	1450.34	1606.23	6647.98	4665.77	4794.57	5347.65	5143.03	-1.69973	4.91407e-29	4.79522e-27	agat-gene-1999	58	GO:0002376: immune system process (biological_process); GO:0003674: molecular_function (molecular_function); GO:0003824: catalytic activity (molecular_function); GO:0006082: organic acid metabolic process (biological_process); GO:0006725: cellular aromatic compound metabolic process (biological_process); GO:0006950: response to stress (biological_process); GO:0006952: defense response (biological…	--	--	gi|1009171315|ref|XP_015866677.1|	1.63e-125	172/257(66.93)	364	salicylic acid-binding protein 2-like [Ziziphus jujuba]	-	PANTHER|PTHR10992|METHYLESTERASE FAMILY MEMBER|-	Pfam|PF12697|Alpha/beta hydrolase family|Alpha/beta hydrolase fold-1	gi|75324631|ref|Q6RYA0.1|	1.11e-115	156/257(60.70)	335	RecName: Full=Salicylic acid-binding protein 2; Short=NtSABP2; AltName: Full=Methyl salicylate esterase [Nicotiana tabacum]	981085.XP_010088990.1	2.6399999999999997e-120	355.0	S	salicylic acid-binding protein 2-like
agat-gene-22787	219.282	324.069	202.368	320.277	494.105	2779.53	2204.42	1384.4	2449.98	1985.67	-2.79131	5.35977e-29	5.21084e-27	agat-gene-22787	54	GO:0000272: polysaccharide catabolic process (biological_process); GO:0001101: response to acid chemical (biological_process); GO:0003674: molecular_function (molecular_function); GO:0003824: catalytic activity (molecular_function); GO:0004553: hydrolase activity, hydrolyzing O-glycosyl compounds (molecular_function); GO:0005575: cellular_component (cellular_component); GO:0005622: intracellular …	K01177(E3.2.1.2)	ko00500//Starch and sucrose metabolism	gi|1338481201|ref|POO03113.1|	3.32e-74	120/174(68.97)	238	Glycoside hydrolase [Trema orientale]	-	PANTHER|PTHR31352|-|Glycoside hydrolase, family 14	Pfam|PF01373|Glycosyl hydrolase family 14|Glycoside hydrolase, family 14	gi|294956518|ref|O23553.3|	1.71e-67	107/173(61.85)	217	RecName: Full=Beta-amylase 3, chloroplastic; AltName: Full=1,4-alpha-D-glucan maltohydrolase; AltName: Full=Beta-amylase 8; AltName: Full=Chloroplast beta-amylase; Short=CT-BMY; Flags: Precursor [Arabidopsis thaliana]	57918.XP_004300297.1	1.0199999999999996e-71	233.0	G	Beta-amylase
agat-gene-6455	1694.42	1376.74	1821.45	1673.5	1965.36	479.104	418.403	453.496	459.07	557.155	1.8495	6.5776e-29	6.37133e-27	agat-gene-6455	87	GO:0000902: cell morphogenesis (biological_process); GO:0000904: cell morphogenesis involved in differentiation (biological_process); GO:0001101: response to acid chemical (biological_process); GO:0001708: cell fate specification (biological_process); GO:0003674: molecular_function (molecular_function); GO:0003700: DNA-binding transcription factor activity (molecular_function); GO:0005575: cellul…	--	--	gi|1841630987|ref|XP_034216344.1|	1.32e-268	411/639(64.32)	756	transcription factor EGL1-like [Prunus dulcis]	-	PANTHER|PTHR46266|TRANSCRIPTION FACTOR TT8|-	Pfam|PF14215|bHLH-MYC and R2R3-MYB transcription factors N-terminal|Transcription factor MYC/MYB N-terminal	gi|75309232|ref|Q9FN69.1|	1.45e-178	313/655(47.79)	523	RecName: Full=Transcription factor GLABRA 3; AltName: Full=Basic helix-loop-helix protein 1; Short=AtMYC6; Short=AtbHLH1; Short=bHLH 1; AltName: Full=Protein SHAPESHIFTER; AltName: Full=Transcription factor EN 31; AltName: Full=bHLH transcription factor bHLH001 [Arabidopsis thaliana]	102107.XP_008238828.1	5.349999999999997e-266	750.0	K	transcription factor
agat-gene-11002	198.33	359.589	213.284	280.829	410.605	1898.12	2663.82	1140.94	2476.52	2303.84	-2.84084	6.95119e-29	6.70854e-27	agat-gene-11002	14	GO:0005575: cellular_component (cellular_component); GO:0005622: intracellular anatomical structure (cellular_component); GO:0005623: obsolete cell (cellular_component); GO:0005634: nucleus (cellular_component); GO:0005737: cytoplasm (cellular_component); GO:0009507: chloroplast (cellular_component); GO:0009536: plastid (cellular_component); GO:0043226: organelle (cellular_component); GO:0043227:…	--	--	gi|1009135199|ref|XP_015884858.1|	9.82e-51	102/173(58.96)	166	chaperone protein dnaJ 11, chloroplastic-like [Ziziphus jujuba]	CDD|cd06257|DnaJ|DnaJ domain	PANTHER|PTHR44240|DNAJ DOMAIN (PROKARYOTIC HEAT SHOCK PROTEIN)-RELATED|-	Pfam|PF00226|DnaJ domain|DnaJ domain	gi|66774118|ref|Q9FYB5.2|	2.28e-32	63/134(47.01)	115	RecName: Full=Chaperone protein dnaJ 11, chloroplastic; Short=AtDjC11; Short=AtJ11; Flags: Precursor [Arabidopsis thaliana]	981085.XP_010104467.1	1.49e-48	161.0	O	Chaperone protein dnaJ 11
agat-gene-5728	7688.31	5618.35	7419.74	5572.55	6171.64	25832.7	25188.3	16667.3	27895.5	27264.5	-1.91962	8.41034e-29	8.08713e-27	agat-gene-5728	48	GO:0003674: molecular_function (molecular_function); GO:0005215: transporter activity (molecular_function); GO:0005372: water transmembrane transporter activity (molecular_function); GO:0005575: cellular_component (cellular_component); GO:0005622: intracellular anatomical structure (cellular_component); GO:0005623: obsolete cell (cellular_component); GO:0005737: cytoplasm (cellular_component); GO…	--	--	gi|747075765|ref|XP_011084932.1|	5.13e-196	269/287(93.73)	544	probable aquaporin PIP1-2 [Sesamum indicum]	CDD|cd00333|MIP|Major intrinsic protein	PANTHER|PTHR45687|AQUAPORIN OR AQUAGLYCEROPORIN RELATED|Aquaporin transporter	Pfam|PF00230|Major intrinsic protein|Major intrinsic protein	A0A804KTT0.1	1.32e-192	264/287(91.99)	531	RecName: Full=Aquaporin PIP1-2; AltName: Full=Plasma membrane intrinsic protein 1-2; Short=MusaPIP1-2; Short=MusaPIP1;2 [Musa acuminata subsp. malaccensis]	981085.XP_010095072.1	1.6799999999999993e-195	543.0	P	Belongs to the MIP aquaporin (TC 1.A.8) family
agat-gene-14532	506.007	752.578	653.763	640.475	2338.29	16575.5	16935.3	11368.3	23210.2	18262.6	-4.14185	9.38579e-29	8.99227e-27	agat-gene-14532	91	GO:0003674: molecular_function (molecular_function); GO:0005215: transporter activity (molecular_function); GO:0005351: carbohydrate:proton symporter activity (molecular_function); GO:0005354: galactose transmembrane transporter activity (molecular_function); GO:0005355: glucose transmembrane transporter activity (molecular_function); GO:0005365: myo-inositol transmembrane transporter activity (m…	--	--	gi|1338462845|ref|PON84909.1|	3.10e-315	442/531(83.24)	866	Sugar/inositol transporter [Trema orientale]	CDD|cd17437|MFS_PLT|-	PANTHER|PTHR23500|SOLUTE CARRIER FAMILY 2, FACILITATED GLUCOSE TRANSPORTER|-	Pfam|PF00083|Sugar (and other) transporter|Major facilitator, sugar transporter-like	gi|118573108|ref|Q8VZ80.2|	1.25e-255	358/484(73.97)	712	RecName: Full=Polyol transporter 5; AltName: Full=Protein POLYOL TRANSPORTER 5; Short=AtPLT5; AltName: Full=Sugar-proton symporter PLT5 [Arabidopsis thaliana]	102107.XP_008236795.1	1.49e-312	860.0	U	Belongs to the major facilitator superfamily. Sugar transporter (TC 2.A.1.1) family
agat-gene-2251	651.006	693.206	736.126	587.63	529.883	1914.32	1941.13	2128.15	2389.9	2692.52	-1.7907	1.04299e-28	9.95642e-27	agat-gene-2251	17	GO:0003674: molecular_function (molecular_function); GO:0004857: enzyme inhibitor activity (molecular_function); GO:0005575: cellular_component (cellular_component); GO:0005576: extracellular region (cellular_component); GO:0008150: biological_process (biological_process); GO:0009987: cellular process (biological_process); GO:0030234: enzyme regulator activity (molecular_function); GO:0043086: ne…	--	--	gi|1220073735|ref|XP_021823377.1|	8.10e-79	128/197(64.97)	240	21 kDa protein-like [Prunus avium]	CDD|cd15798|PMEI-like_3|-	PANTHER|PTHR31080|PECTINESTERASE INHIBITOR-LIKE|-	Pfam|PF04043|Plant invertase/pectin methylesterase inhibitor|Pectinesterase inhibitor domain	gi|112717|ref|P17407.1|	4.00e-65	100/173(57.80)	201	RecName: Full=21 kDa protein; AltName: Full=1.2 protein; Flags: Precursor [Daucus carota]	3750.XP_008376261.1	3.4899999999999995e-78	239.0	S	21 kDa protein-like
agat-gene-7126	381.31	439.048	361.098	638.629	1279.37	5619.83	7268.94	5427.45	8952.52	6503.12	-3.44551	1.24154e-28	1.17745e-26	agat-gene-7126	115	GO:0001101: response to acid chemical (biological_process); GO:0003674: molecular_function (molecular_function); GO:0003824: catalytic activity (molecular_function); GO:0004497: monooxygenase activity (molecular_function); GO:0005575: cellular_component (cellular_component); GO:0005622: intracellular anatomical structure (cellular_component); GO:0005623: obsolete cell (cellular_component); GO:000…	--	--	gi|645218623|ref|XP_008231570.1|	3.88e-206	282/401(70.32)	580	PREDICTED: FAD-dependent urate hydroxylase-like [Prunus mume]	-	PANTHER|PTHR45934|FAD/NAD(P)-BINDING OXIDOREDUCTASE FAMILY PROTEIN|-	Pfam|PF01494|FAD binding domain|FAD-binding domain	gi|75100426|ref|O81816.1|	1.65e-96	166/409(40.59)	297	RecName: Full=Monooxygenase 2; Short=AtMO2 [Arabidopsis thaliana]	102107.XP_008231570.1	5.849999999999998e-206	580.0	C	Zeaxanthin epoxidase, chloroplastic-like
agat-gene-20757	7.25594	13.4909	7.93568	5.74322	5.80251	155.49	223.224	143.432	215.03	285.009	-4.64547	1.24239e-28	1.17745e-26	agat-gene-20757	2	GO:0006508: proteolysis (biological_process); GO:0008236: serine-type peptidase activity (molecular_function);	--	--	gi|1220051217|ref|XP_021811614.1|	0.0	520/749(69.43)	1063	subtilisin-like protease SBT5.4 [Prunus avium]	CDD|cd04852|Peptidases_S8_3|Cucumisin-like catalytic domain	PANTHER|PTHR43806|PEPTIDASE S8|-	Pfam|PF00082|Subtilase family|Peptidase S8/S53 domain	gi|657341243|ref|F4JXC5.1|	0.0	458/752(60.90)	901	RecName: Full=Subtilisin-like protease SBT5.4; AltName: Full=Subtilase subfamily 5 member 4; Short=AtSBT5.4; Flags: Precursor [Arabidopsis thaliana]	102107.XP_008218932.1	0.0	1061.0	O	subtilisin-like protease
agat-gene-1923	1.77254	1.89699	5.96159	0	5.85591	164.037	252.291	112.671	158.472	158.627	-5.72418	1.33831e-28	1.26382e-26	agat-gene-1923	33	GO:0002213: defense response to insect (biological_process); GO:0003674: molecular_function (molecular_function); GO:0003700: DNA-binding transcription factor activity (molecular_function); GO:0006355: regulation of transcription, DNA-templated (biological_process); GO:0006950: response to stress (biological_process); GO:0006952: defense response (biological_process); GO:0008150: biological_proce…	--	--	gi|1338443364|ref|PON66029.1|	1.01e-91	144/210(68.57)	273	AP2/ERF domain containing protein [Parasponia andersonii]	CDD|cd00018|AP2|AP2/ERF domain	PANTHER|PTHR31985|ETHYLENE-RESPONSIVE TRANSCRIPTION FACTOR ERF042-RELATED|-	Pfam|PF00847|AP2 domain|AP2/ERF domain	gi|75243159|ref|Q84QC2.1|	1.62e-65	116/199(58.29)	202	RecName: Full=Ethylene-responsive transcription factor ERF017 [Arabidopsis thaliana]	2711.XP_006474695.1	1.3299999999999999e-79	243.0	K	transcription factor
agat-gene-5441	449.661	391.1	506.944	654.034	948.323	2736.59	3211.3	2869	4215.47	4025.1	-2.53135	1.7925e-28	1.68668e-26	agat-gene-5441	3	GO:0004722: protein serine/threonine phosphatase activity (molecular_function); GO:0006470: protein dephosphorylation (biological_process); GO:0016791: phosphatase activity (molecular_function);	--	--	gi|596108911|ref|XP_007221485.1|	8.54e-211	302/397(76.07)	593	probable protein phosphatase 2C 49 [Prunus persica]	CDD|cd00143|PP2Cc|PPM-type phosphatase domain	PANTHER|PTHR13832|PROTEIN PHOSPHATASE 2C|Protein phosphatase 2C family	Pfam|PF00481|Protein phosphatase 2C|PPM-type phosphatase domain	gi|122214683|ref|Q3EAF9.1|	8.24e-153	232/391(59.34)	442	RecName: Full=Probable protein phosphatase 2C 49; Short=AtPP2C49 [Arabidopsis thaliana]	3760.EMJ22684	1.2899999999999995e-210	593.0	T	phosphatase 2c
agat-gene-19980	476.084	499.479	360.106	675.2	956.088	3639.69	3821.43	2514.98	4529.99	4146.28	-2.65198	2.00602e-28	1.88088e-26	agat-gene-19980	42	GO:0003674: molecular_function (molecular_function); GO:0003700: DNA-binding transcription factor activity (molecular_function); GO:0005575: cellular_component (cellular_component); GO:0005622: intracellular anatomical structure (cellular_component); GO:0005623: obsolete cell (cellular_component); GO:0005634: nucleus (cellular_component); GO:0006355: regulation of transcription, DNA-templated (bi…	--	--	gi|1009148309|ref|XP_015891869.1|	4.69e-107	195/328(59.45)	321	ethylene-responsive transcription factor ERF071 [Ziziphus jujuba]	CDD|cd00018|AP2|AP2/ERF domain	PANTHER|PTHR31190|DNA-BINDING DOMAIN|-	Pfam|PF00847|AP2 domain|AP2/ERF domain	gi|27735162|ref|P42736.2|	1.28e-35	74/139(53.24)	131	RecName: Full=Ethylene-responsive transcription factor RAP2-3; AltName: Full=Cadmium-induced protein AS30; AltName: Full=Ethylene response factor 72; Short=ERF72; AltName: Full=Ethylene-responsive element binding protein; Short=AtEBP; AltName: Full=Protein RELATED TO APETALA2 3; Short=Related to AP2 3 [Arabidopsis thaliana]	3760.EMJ01617	7.499999999999998e-93	285.0	K	transcription factor
agat-gene-27769	126.408	151.444	120.027	203.918	317.491	1614.32	1497.88	1043.78	2458.98	2273.99	-3.27253	2.13818e-28	1.99768e-26	agat-gene-27769	41	GO:0003674: molecular_function (molecular_function); GO:0003676: nucleic acid binding (molecular_function); GO:0003677: DNA binding (molecular_function); GO:0003680: minor groove of adenine-thymine-rich DNA binding (molecular_function); GO:0003690: double-stranded DNA binding (molecular_function); GO:0003700: DNA-binding transcription factor activity (molecular_function); GO:0005488: binding (mol…	--	--	gi|1338456940|ref|PON79328.1|	3.94e-141	241/322(74.84)	407	AT-hook motif nuclear-localised protein [Trema orientale]	CDD|cd11378|DUF296|PPC domain	PANTHER|PTHR31100|AT-HOOK MOTIF NUCLEAR-LOCALIZED PROTEIN 15|AT-hook motif nuclear-localized protein 15-29	Pfam|PF03479|Plants and Prokaryotes Conserved (PCC) domain|PPC domain	gi|75264222|ref|Q9LTA2.1|	5.04e-97	157/239(65.69)	290	RecName: Full=AT-hook motif nuclear-localized protein 17 [Arabidopsis thaliana]	102107.XP_008219285.1	1.0399999999999999e-129	379.0	K	Transcription factor that specifically binds AT-rich DNA sequences related to the nuclear matrix attachment regions (MARs)
agat-gene-5432	143.742	162.959	152.771	243.394	231.996	881.696	1400.14	933.501	1400.01	1059.48	-2.6009	2.17631e-28	2.02613e-26	agat-gene-5432	87	GO:0001101: response to acid chemical (biological_process); GO:0003674: molecular_function (molecular_function); GO:0004888: transmembrane signaling receptor activity (molecular_function); GO:0005215: transporter activity (molecular_function); GO:0005216: ion channel activity (molecular_function); GO:0005261: cation channel activity (molecular_function); GO:0005262: calcium channel activity (mole…	--	--	gi|1866826784|ref|CAB4269248.1|	7.62e-299	466/859(54.25)	853	unnamed protein product [Prunus armeniaca]	CDD|cd19990|PBP1_GABAb_receptor_plant|Plant glutamate receptor, periplasmic ligand-binding domain	PANTHER|PTHR18966|IONOTROPIC GLUTAMATE RECEPTOR|-	Pfam|PF01094|Receptor family ligand binding region|Receptor, ligand binding region	gi|41017233|ref|Q9LV72.1|	7.63e-199	350/839(41.72)	593	RecName: Full=Glutamate receptor 1.2; AltName: Full=Ligand-gated ion channel 1.2; Flags: Precursor [Arabidopsis thaliana]	3760.EMJ20952	2.239999999999999e-280	804.0	EPT	Glutamate-gated receptor that probably acts as non- selective cation channel
agat-gene-3337	88.1665	123.667	48.5889	206.91	183.497	2.77556e-17	2.77556e-17	2.77556e-17	2.77556e-17	2.77556e-17	10.0321	2.49835e-28	2.31775e-26	agat-gene-3337	81	GO:0003333: amino acid transmembrane transport (biological_process); GO:0003674: molecular_function (molecular_function); GO:0005215: transporter activity (molecular_function); GO:0005342: organic acid transmembrane transporter activity (molecular_function); GO:0005575: cellular_component (cellular_component); GO:0005622: intracellular anatomical structure (cellular_component); GO:0005623: obsole…	--	--	gi|1009172122|ref|XP_015867100.1|	7.30e-176	277/376(73.67)	501	WAT1-related protein At1g21890-like isoform X3 [Ziziphus jujuba]	-	PANTHER|PTHR31218|WAT1-RELATED PROTEIN|WAT1-related protein	Pfam|PF00892|EamA-like transporter family|EamA domain	gi|460425444|ref|F4HZQ7.1|	1.01e-142	230/374(61.50)	414	RecName: Full=WAT1-related protein At1g21890 [Arabidopsis thaliana]	57918.XP_004290852.1	2.0299999999999995e-166	478.0	S	WAT1-related protein
agat-gene-22994	942.196	1595.42	1073.41	1267.61	2166.34	16869.8	12784.3	8036.56	6688.06	10226.6	-2.95428	2.60583e-28	2.40897e-26	agat-gene-22994	--	--	--	--	gi|1009142119|ref|XP_015888551.1|	5.71e-47	95/163(58.28)	156	uncharacterized protein LOC107423498 isoform X1 [Ziziphus jujuba]	-	PANTHER|PTHR33919|OS09G0127700 PROTEIN|-	-	--	--	--	--	--	3656.XP_008439275.1	1.6799999999999998e-43	148.0	-	-
agat-gene-25779	89.2505	80.5247	92.2665	82.7075	74.7128	678.67	730.367	450.822	480.02	632.109	-2.82266	2.85796e-28	2.62667e-26	agat-gene-25779	44	GO:0003674: molecular_function (molecular_function); GO:0003700: DNA-binding transcription factor activity (molecular_function); GO:0005515: protein binding (molecular_function); GO:0005575: cellular_component (cellular_component); GO:0005622: intracellular anatomical structure (cellular_component); GO:0005623: obsolete cell (cellular_component); GO:0005634: nucleus (cellular_component); GO:00063…	--	--	gi|1389653207|ref|XP_024928544.1|	3.32e-106	243/377(64.46)	322	zinc finger protein CONSTANS-LIKE 5 [Ziziphus jujuba]	CDD|cd19821|Bbox1_BBX-like|-	PANTHER|PTHR31319|ZINC FINGER PROTEIN CONSTANS-LIKE 4|-	Pfam|PF06203|CCT motif|CCT domain	gi|52788296|ref|Q9FHH8.2|	2.21e-52	163/368(44.29)	179	RecName: Full=Zinc finger protein CONSTANS-LIKE 5 [Arabidopsis thaliana]	3659.XP_004167377.1	1.7e-89	280.0	K	ZINC FINGER protein
agat-gene-1335	434.388	301.967	462.318	284.637	369.772	1534.56	1503.37	2048.37	2997.83	2997.49	-2.57968	2.86125e-28	2.62667e-26	agat-gene-1335	97	GO:0000003: reproduction (biological_process); GO:0001101: response to acid chemical (biological_process); GO:0003006: developmental process involved in reproduction (biological_process); GO:0003674: molecular_function (molecular_function); GO:0003677: DNA binding (molecular_function); GO:0003700: DNA-binding transcription factor activity (molecular_function); GO:0005575: cellular_component (cell…	--	--	gi|1009129473|ref|XP_015881782.1|	6.82e-149	208/257(80.93)	422	NAC domain-containing protein 83-like [Ziziphus jujuba]	-	PANTHER|PTHR31989|NAC DOMAIN-CONTAINING PROTEIN 82-RELATED|-	Pfam|PF02365|No apical meristem (NAM) protein|NAC domain	gi|75173208|ref|Q9FY93.1|	3.78e-99	158/268(58.96)	292	RecName: Full=NAC domain-containing protein 83; Short=ANAC083; AltName: Full=Protein VND-INTERACTING 2 [Arabidopsis thaliana]	3983.cassava4.1_014492m	1.0499999999999996e-143	409.0	K	NAC transcription factor
agat-gene-12103	679.006	1053.64	886.902	1416.73	2358.56	10468.1	13395.7	10377.4	24634.4	16609.5	-3.5611	3.30174e-28	3.02052e-26	agat-gene-12103	33	GO:0003674: molecular_function (molecular_function); GO:0004857: enzyme inhibitor activity (molecular_function); GO:0005575: cellular_component (cellular_component); GO:0005618: cell wall (cellular_component); GO:0005622: intracellular anatomical structure (cellular_component); GO:0005623: obsolete cell (cellular_component); GO:0005737: cytoplasm (cellular_component); GO:0005794: Golgi apparatus …	--	--	gi|1029201520|ref|NP_001313444.1|	2.81e-108	257/326(78.83)	325	polygalacturonase inhibitor-like precursor [Prunus mume]	-	PANTHER|PTHR48059|POLYGALACTURONASE INHIBITOR 1|-	Pfam|PF08263|Leucine rich repeat N-terminal domain|Leucine-rich repeat-containing N-terminal, plant-type	gi|464367|ref|Q05091.1|	1.05e-103	252/327(77.06)	310	RecName: Full=Polygalacturonase inhibitor; AltName: Full=Polygalacturonase-inhibiting protein; Short=PGIG; Flags: Precursor [Pyrus communis]	102107.XP_008240965.1	4.599999999999999e-106	321.0	S	Polygalacturonase
agat-gene-5704	833.993	849.463	460.304	1034.92	1103.55	5851.72	4481.56	4537.82	4049.41	8316.58	-2.6689	4.1085e-28	3.74556e-26	agat-gene-5704	11	GO:0008150: biological_process (biological_process); GO:0009605: response to external stimulus (biological_process); GO:0009607: response to biotic stimulus (biological_process); GO:0009624: response to nematode (biological_process); GO:0016020: membrane (cellular_component); GO:0022857: transmembrane transporter activity (molecular_function); GO:0043207: response to external biotic stimulus (bio…	--	--	gi|1821661875|ref|KAF3433303.1|	0.0	479/586(81.74)	988	hypothetical protein FNV43_RR24405 [Rhamnella rubrinervis]	CDD|cd17417|MFS_NPF5|-	PANTHER|PTHR11654|OLIGOPEPTIDE TRANSPORTER-RELATED|Proton-dependent oligopeptide transporter family	Pfam|PF00854|POT family|Proton-dependent oligopeptide transporter family	gi|310947333|ref|Q8VZR7.2|	5.30e-316	425/585(72.65)	868	RecName: Full=Protein NRT1/ PTR FAMILY 5.1; Short=AtNPF5.1 [Arabidopsis thaliana]	3760.EMJ21757	0.0	961.0	E	Protein NRT1 PTR FAMILY
agat-gene-26499	2.77556e-17	2.77556e-17	2.77556e-17	2.77556e-17	2.77556e-17	64.7343	59.632	48.8243	54.4489	83.5284	-8.96882	4.55664e-28	4.13978e-26	agat-gene-26499	22	GO:0003674: molecular_function (molecular_function); GO:0003700: DNA-binding transcription factor activity (molecular_function); GO:0006355: regulation of transcription, DNA-templated (biological_process); GO:0008150: biological_process (biological_process); GO:0009889: regulation of biosynthetic process (biological_process); GO:0010468: regulation of gene expression (biological_process); GO:0010…	--	--	gi|1981987616|ref|KAG2678378.1|	1.47e-40	103/182(56.59)	147	hypothetical protein I3760_11G000500 [Carya illinoinensis]	CDD|cd00018|AP2|AP2/ERF domain	PANTHER|PTHR31190|DNA-BINDING DOMAIN|-	Pfam|PF00847|AP2 domain|AP2/ERF domain	gi|75262469|ref|Q9FH54.1|	1.05e-36	77/132(58.33)	133	RecName: Full=Ethylene-responsive transcription factor ERF114; AltName: Full=ERF bud enhancer [Arabidopsis thaliana]	102107.XP_008239644.1	2.3600000000000002e-39	145.0	K	ethylene-responsive transcription factor
agat-gene-4764	112.072	68.9732	72.4117	112.564	106.777	560.126	878.833	649.506	839.267	578.281	-2.88842	5.08482e-28	4.60378e-26	agat-gene-4764	47	GO:0003674: molecular_function (molecular_function); GO:0003824: catalytic activity (molecular_function); GO:0005524: ATP binding (molecular_function); GO:0005575: cellular_component (cellular_component); GO:0005622: intracellular anatomical structure (cellular_component); GO:0005623: obsolete cell (cellular_component); GO:0005737: cytoplasm (cellular_component); GO:0005739: mitochondrion (cellul…	--	--	gi|1009123600|ref|XP_015878624.1|	7.03e-233	344/452(76.11)	653	AAA-ATPase At2g46620-like [Ziziphus jujuba]	CDD|cd00009|AAA|-	PANTHER|PTHR23070|BCS1 AAA-TYPE ATPASE|-	Pfam|PF00004|ATPase family associated with various cellular activities (AAA)|ATPase, AAA-type, core	gi|952543406|ref|F4IJ77.1|	3.33e-165	265/456(58.11)	478	RecName: Full=AAA-ATPase At2g46620 [Arabidopsis thaliana]	102107.XP_008234685.1	2.119999999999999e-226	638.0	O	mitochondrial chaperone
agat-gene-21624	139.181	77.5445	110.104	153.848	448.647	3057.03	3658.84	2262.45	4350.7	3574.75	-4.1842	7.91109e-28	7.13813e-26	agat-gene-21624	112	GO:0000160: phosphorelay signal transduction system (biological_process); GO:0001101: response to acid chemical (biological_process); GO:0002218: activation of innate immune response (biological_process); GO:0002252: immune effector process (biological_process); GO:0002253: activation of immune response (biological_process); GO:0002376: immune system process (biological_process); GO:0002682: regu…	--	--	gi|1338442431|ref|PON65111.1|	6.84e-118	200/295(67.80)	346	AP2/ERF transcription factor [Trema orientale]	CDD|cd00018|AP2|AP2/ERF domain	PANTHER|PTHR31190|DNA-BINDING DOMAIN|-	Pfam|PF00847|AP2 domain|AP2/ERF domain	gi|21264420|ref|O80337.2|	1.52e-80	148/284(52.11)	246	RecName: Full=Ethylene-responsive transcription factor 1A; Short=AtERF1A; AltName: Full=Ethylene-responsive element-binding factor 1A; Short=EREBP-1A [Arabidopsis thaliana]	3760.EMJ10648	4.679999999999999e-112	331.0	K	ethylene-responsive transcription factor
agat-gene-16741	506.071	1072.97	520.826	1055.17	607.523	47.5297	96.1239	46.3914	37.2287	43.0528	3.79589	8.74754e-28	7.86592e-26	agat-gene-16741	2	GO:0030410: nicotianamine synthase activity (molecular_function); GO:0030418: nicotianamine biosynthetic process (biological_process);	--	--	gi|1338442290|ref|PON64973.1|	5.30e-172	241/317(76.03)	486	Nicotianamine synthase [Parasponia andersonii]	-	PANTHER|PTHR32266|NICOTIANAMINE SYNTHASE 3|Nicotianamine synthase	Pfam|PF03059|Nicotianamine synthase protein|Nicotianamine synthase	gi|27151627|ref|Q9XGI7.1|	4.71e-131	188/315(59.68)	378	RecName: Full=Nicotianamine synthase; AltName: Full=Chloronerva; AltName: Full=S-adenosyl-L-methionine:S-adenosyl-L-methionine:S-adenosyl-methionine 3-amino-3-carboxypropyltransferase [Solanum lycopersicum]	3885.XP_007147357.1	8.079999999999997e-157	447.0	S	Nicotianamine synthase protein
agat-gene-6416	17.1539	15.2649	38.7019	4.71032	69.0995	663.82	1275.62	1440.53	1441.72	1460.22	-5.43249	9.40833e-28	8.43133e-26	agat-gene-6416	105	GO:0000003: reproduction (biological_process); GO:0001691: pseudophosphatase activity (molecular_function); GO:0003006: developmental process involved in reproduction (biological_process); GO:0003674: molecular_function (molecular_function); GO:0003824: catalytic activity (molecular_function); GO:0004721: phosphoprotein phosphatase activity (molecular_function); GO:0004722: protein serine/threoni…	K14497(PP2C)	ko04075//Plant hormone signal transduction	gi|1009156790|ref|XP_015896427.1|	1.45e-121	189/281(67.26)	362	probable protein phosphatase 2C 51 [Ziziphus jujuba]	CDD|cd00143|PP2Cc|PPM-type phosphatase domain	PANTHER|PTHR47992|ALPHABET, ISOFORM E-RELATED|-	Pfam|PF00481|Protein phosphatase 2C|PPM-type phosphatase domain	gi|75286811|ref|Q5SN75.1|	9.83e-108	180/304(59.21)	322	RecName: Full=Probable protein phosphatase 2C 8; Short=OsPP2C08 [Oryza sativa Japonica Group]	3760.EMJ12011	3.72e-119	351.0	T	phosphatase 2C
agat-gene-28649	0	0.932116	1.9814	0	10.7901	178.122	258.932	192.612	243.858	196.083	-6.24478	1.0093e-27	9.01424e-26	agat-gene-28649	--	--	--	--	gi|587846558|ref|EXB37028.1|	5.57e-22	40/61(65.57)	86	hypothetical protein L484_020814 [Morus notabilis]	-	PANTHER|PTHR33374|ARABINOGALACTAN PROTEIN 20|Arabinogalactan protein 16/20/22/41	Pfam|PF06376|Arabinogalactan peptide|Arabinogalactan protein 16/20/22/41	gi|75100629|ref|O82337.1|	1.28e-13	31/56(55.36)	61	RecName: Full=Arabinogalactan protein 16; Short=AtAGP16; AltName: Full=Arabinogalactan peptide 16; Short=AG-peptide 16; Flags: Precursor [Arabidopsis thaliana]	981085.XP_010088831.1	8.410000000000001e-22	86.3	S	Arabinogalactan peptide
agat-gene-2518	1536.99	973.086	1354.18	1016.55	1780.02	8685.46	10842.2	4964.48	17325.8	13835.3	-3.06253	1.23692e-27	1.10098e-25	agat-gene-2518	48	GO:0003674: molecular_function (molecular_function); GO:0005215: transporter activity (molecular_function); GO:0005372: water transmembrane transporter activity (molecular_function); GO:0005575: cellular_component (cellular_component); GO:0005622: intracellular anatomical structure (cellular_component); GO:0005623: obsolete cell (cellular_component); GO:0005737: cytoplasm (cellular_component); GO…	--	--	gi|747075765|ref|XP_011084932.1|	1.47e-195	271/287(94.43)	543	probable aquaporin PIP1-2 [Sesamum indicum]	CDD|cd00333|MIP|Major intrinsic protein	PANTHER|PTHR45687|AQUAPORIN OR AQUAGLYCEROPORIN RELATED|Aquaporin transporter	Pfam|PF00230|Major intrinsic protein|Major intrinsic protein	A0A804KTT0.1	3.11e-191	265/287(92.33)	528	RecName: Full=Aquaporin PIP1-2; AltName: Full=Plasma membrane intrinsic protein 1-2; Short=MusaPIP1-2; Short=MusaPIP1;2 [Musa acuminata subsp. malaccensis]	981085.XP_010095072.1	6.559999999999997e-193	536.0	P	Belongs to the MIP aquaporin (TC 1.A.8) family
agat-gene-21150	41.838	21.9607	30.7423	40.3705	95.2742	890.121	632.997	496.449	826.595	758.763	-3.96553	1.34794e-27	1.19576e-25	agat-gene-21150	40	GO:0000003: reproduction (biological_process); GO:0003006: developmental process involved in reproduction (biological_process); GO:0003674: molecular_function (molecular_function); GO:0003824: catalytic activity (molecular_function); GO:0004553: hydrolase activity, hydrolyzing O-glycosyl compounds (molecular_function); GO:0004568: chitinase activity (molecular_function); GO:0005575: cellular_comp…	K01183(E3.2.1.14)	ko00520//Amino sugar and nucleotide sugar metabolism	gi|1338480087|ref|POO02002.1|	3.02e-166	218/277(78.70)	468	Glycoside hydrolase [Trema orientale]	CDD|cd00325|chitinase_GH19|-	PANTHER|PTHR22595|CHITINASE-RELATED|-	Pfam|PF00182|Chitinase class I|Glycoside hydrolase, family 19, catalytic	gi|75311812|ref|Q9M2U5.1|	6.47e-144	185/249(74.30)	407	RecName: Full=Endochitinase EP3; AltName: Full=Chitinase class IV; Short=AtchitIV; AltName: Full=Protein HOMOLOG OF CARROT EP3-3 CHITINASE; Short=AtEP3; Flags: Precursor [Arabidopsis thaliana]	981085.XP_010094107.1	1.7899999999999996e-156	444.0	S	Endochitinase
agat-gene-1086	1361.15	1161.98	1447.44	1340.71	1986.75	5447.1	5798.25	4031.02	6017.03	6054.81	-1.90571	1.3574e-27	1.20011e-25	agat-gene-1086	47	GO:0001676: long-chain fatty acid metabolic process (biological_process); GO:0003674: molecular_function (molecular_function); GO:0003824: catalytic activity (molecular_function); GO:0004467: long-chain fatty acid-CoA ligase activity (molecular_function); GO:0005575: cellular_component (cellular_component); GO:0005622: intracellular anatomical structure (cellular_component); GO:0005623: obsolete …	K01897(ACSL, fadD)	ko00071//Fatty acid degradation; ko00061//Fatty acid biosynthesis; ko04146//Peroxisome; ko01212//Fatty acid metabolism	gi|1770286258|ref|KAE8075495.1|	0.0	576/734(78.47)	1182	hypothetical protein FH972_014209 [Carpinus fangiana]	-	PANTHER|PTHR43272|LONG-CHAIN-FATTY-ACID--COA LIGASE|-	Pfam|PF00501|AMP-binding enzyme|AMP-dependent synthetase/ligase	gi|75206264|ref|Q9SJD4.1|	0.0	513/701(73.18)	1066	RecName: Full=Long chain acyl-CoA synthetase 8 [Arabidopsis thaliana]	225117.XP_009361532.1	0.0	1141.0	I	Long chain acyl-CoA synthetase
agat-gene-13410	512.423	756.446	665.674	758.828	1419.06	4306.6	5349.55	3717.86	5653.94	5980.97	-2.60423	1.42225e-27	1.25324e-25	agat-gene-13410	25	GO:0003674: molecular_function (molecular_function); GO:0005215: transporter activity (molecular_function); GO:0005575: cellular_component (cellular_component); GO:0005623: obsolete cell (cellular_component); GO:0005886: plasma membrane (cellular_component); GO:0005887: integral component of plasma membrane (cellular_component); GO:0006810: transport (biological_process); GO:0008150: biological_p…	--	--	gi|1009154114|ref|XP_015894994.1|	1.09e-115	179/231(77.49)	336	bidirectional sugar transporter SWEET2-like [Ziziphus jujuba]	-	PANTHER|PTHR10791|RAG1-ACTIVATING PROTEIN 1|-	Pfam|PF03083|Sugar efflux transporter for intercellular exchange|SWEET sugar transporter	gi|75273203|ref|Q9LH79.1|	8.65e-102	157/228(68.86)	297	RecName: Full=Bidirectional sugar transporter SWEET2; Short=AtSWEET2; AltName: Full=Protein SUGARS WILL EVENTUALLY BE EXPORTED TRANSPORTERS 2 [Arabidopsis thaliana]	225117.XP_009376722.1	5.199999999999998e-112	327.0	U	Mediates both low-affinity uptake and efflux of sugar across the membrane
agat-gene-30023	495.228	518.665	483.133	654.038	760.953	1952.08	2247.78	1819	2505.48	2585.73	-1.93143	1.43266e-27	1.25821e-25	agat-gene-30023	28	GO:0005575: cellular_component (cellular_component); GO:0005622: intracellular anatomical structure (cellular_component); GO:0005623: obsolete cell (cellular_component); GO:0005634: nucleus (cellular_component); GO:0008150: biological_process (biological_process); GO:0009733: response to auxin (biological_process); GO:0010029: regulation of seed germination (biological_process); GO:0043226: organ…	K14488(SAUR)	ko04075//Plant hormone signal transduction	gi|1338439170|ref|PON61906.1|	3.79e-87	127/168(75.60)	259	Small auxin-up RNA [Trema orientale]	-	PANTHER|PTHR31374|AUXIN-INDUCED PROTEIN-LIKE-RELATED|-	Pfam|PF02519|Auxin responsive protein|Small auxin-up RNA	gi|75097353|ref|O22150.1|	6.09e-55	90/169(53.25)	173	RecName: Full=Auxin-responsive protein SAUR36; AltName: Full=Protein RESPONSE TO AUXINS AND GIBBERELLINS 1; AltName: Full=Protein SENESCENCE-ASSOCIATED GENE 201; AltName: Full=Protein SMALL AUXIN UP RNA 36 [Arabidopsis thaliana]	981085.XP_010088880.1	2.2499999999999995e-86	257.0	S	Auxin responsive protein
agat-gene-7815	1174.48	1236.79	1275.81	1317.64	1577.16	4267.69	4121.68	3290.08	4895.44	5010.76	-1.7133	1.45925e-27	1.2773e-25	agat-gene-7815	16	GO:0005575: cellular_component (cellular_component); GO:0005622: intracellular anatomical structure (cellular_component); GO:0005623: obsolete cell (cellular_component); GO:0005737: cytoplasm (cellular_component); GO:0006631: fatty acid metabolic process (biological_process); GO:0009507: chloroplast (cellular_component); GO:0009536: plastid (cellular_component); GO:0043226: organelle (cellular_co…	K03921(FAB2, SSI2, desA1)	ko00061//Fatty acid biosynthesis; ko01212//Fatty acid metabolism; ko01040//Biosynthesis of unsaturated fatty acids	gi|1344087738|ref|XP_023927985.1|	1.13e-248	336/393(85.50)	686	stearoyl-[acyl-carrier-protein] 9-desaturase, chloroplastic isoform X1 [Quercus suber]	CDD|cd01050|Acyl_ACP_Desat|Fatty acid desaturase, type 2	PANTHER|PTHR31155|ACYL- ACYL-CARRIER-PROTEIN DESATURASE-RELATED|Fatty acid desaturase, type 2	Pfam|PF03405|Fatty acid desaturase|Fatty acid desaturase, type 2	gi|134945|ref|P22337.1|	2.33e-240	325/396(82.07)	661	RecName: Full=Stearoyl-[acyl-carrier-protein] 9-desaturase, chloroplastic; Short=Stearoyl-ACP desaturase; AltName: Full=Acyl-[acyl-carrier-protein] desaturase; AltName: Full=Delta(9) stearoyl-acyl carrier protein desaturase; Flags: Precursor [Ricinus communis]	3760.EMJ06515	8.069999999999996e-247	682.0	C	Introduction of a cis double bond between carbons of the acyl chain
agat-gene-30277	1701.69	1608.79	1680.57	1925.51	1976.03	390.656	503.87	337.061	557.019	307.412	2.08549	1.4822e-27	1.2931e-25	agat-gene-30277	13	GO:0003674: molecular_function (molecular_function); GO:0005488: binding (molecular_function); GO:0005515: protein binding (molecular_function); GO:0008150: biological_process (biological_process); GO:0009888: tissue development (biological_process); GO:0010087: phloem or xylem histogenesis (biological_process); GO:0010088: phloem development (biological_process); GO:0032502: developmental proces…	--	--	gi|1338452167|ref|PON74660.1|	1.51e-276	387/701(55.21)	790	Sieve element occlusion [Trema orientale]	-	PANTHER|PTHR33232|PROTEIN SIEVE ELEMENT OCCLUSION B-LIKE|Protein SIEVE ELEMENT OCCLUSION	Pfam|PF14577|Sieve element occlusion C-terminus|Sieve element occlusion, C-terminal	gi|75207469|ref|Q9SS87.1|	1.13e-132	254/709(35.83)	414	RecName: Full=Protein SIEVE ELEMENT OCCLUSION B; Short=AtSEOb; AltName: Full=Protein SIEVE ELEMENT OCCLUSION-RELATED 1; Short=AtSEOR1 [Arabidopsis thaliana]	225117.XP_009359246.1	2.309999999999999e-235	686.0	S	Sieve element occlusion C-terminus
agat-gene-5912	39.0431	20.0294	41.6593	15.2828	143.926	2545.46	2967.28	1220.67	2846.48	2006.63	-5.47514	1.51186e-27	1.31462e-25	agat-gene-5912	92	GO:0001101: response to acid chemical (biological_process); GO:0002229: defense response to oomycetes (biological_process); GO:0002239: response to oomycetes (biological_process); GO:0003674: molecular_function (molecular_function); GO:0003824: catalytic activity (molecular_function); GO:0004497: monooxygenase activity (molecular_function); GO:0006082: organic acid metabolic process (biological_p…	--	--	gi|508776459|ref|EOY23715.1|	1.86e-215	283/336(84.23)	597	2-oxoglutarate (2OG) and Fe(II)-dependent oxygenase superfamily protein [Theobroma cacao]	-	PANTHER|PTHR47990|2-OXOGLUTARATE (2OG) AND FE(II)-DEPENDENT OXYGENASE SUPERFAMILY PROTEIN-RELATED|-	Pfam|PF03171|2OG-Fe(II) oxygenase superfamily|Oxoglutarate/iron-dependent dioxygenase	gi|75309197|ref|Q9FLV0.1|	1.76e-180	235/338(69.53)	505	RecName: Full=Protein DOWNY MILDEW RESISTANCE 6; Short=AtDMR6; AltName: Full=2-oxoglutarate (2OG)-Fe(II) oxygenase-like protein DMR6; AltName: Full=Salicylate 3-hydroxylase DMR6; Short=S3H DMR6; Short=SA 3-hydroxylase DMR6; Short=Salicylic acid 3-hydroxylase DMR6 [Arabidopsis thaliana]	3641.EOY23715	2.8099999999999984e-215	597.0	Q	Belongs to the iron ascorbate-dependent oxidoreductase family
agat-gene-4182	402.444	395.97	345.236	444.37	374.618	1388.77	1813.06	1246.7	1364.43	1401.96	-1.8776	1.61618e-27	1.40071e-25	agat-gene-4182	55	GO:0001067: transcription regulatory region nucleic acid binding (molecular_function); GO:0001101: response to acid chemical (biological_process); GO:0003674: molecular_function (molecular_function); GO:0003676: nucleic acid binding (molecular_function); GO:0003677: DNA binding (molecular_function); GO:0003700: DNA-binding transcription factor activity (molecular_function); GO:0005488: binding (m…	--	--	gi|1009142440|ref|XP_015888724.1|	3.95e-301	446/614(72.64)	837	transcription factor bHLH13 [Ziziphus jujuba]	CDD|cd11449|bHLH_AtAIB_like|-	PANTHER|PTHR11514|MYC|-	Pfam|PF14215|bHLH-MYC and R2R3-MYB transcription factors N-terminal|Transcription factor MYC/MYB N-terminal	gi|1698227594|ref|A0A3Q7ELQ2.1|	1.64e-228	355/602(58.97)	649	RecName: Full=Transcription factor MTB1; AltName: Full=Basic helix-loop-helix protein 113; AltName: Full=Protein MYC2-TARGETED BHLH 1; AltName: Full=Transcription factor bHLH113; AltName: Full=bHLH transcription factor bHLH113 [Solanum lycopersicum]	3760.EMJ21403	4.929999999999997e-284	794.0	K	transcription factor
agat-gene-10650	1061.77	602.04	756.949	664.546	1111.32	5222.56	4911.67	2715.97	3864.28	4940.29	-2.36707	1.96073e-27	1.69375e-25	agat-gene-10650	5	GO:0004601: peroxidase activity (molecular_function); GO:0006979: response to oxidative stress (biological_process); GO:0020037: heme binding (molecular_function); GO:0042744: hydrogen peroxide catabolic process (biological_process); GO:0055114: obsolete oxidation-reduction process (biological_process);	K00430(E1.11.1.7)	ko00940//Phenylpropanoid biosynthesis	gi|1269959845|ref|XP_022730035.1|	6.44e-168	235/302(77.81)	476	peroxidase 4-like [Durio zibethinus]	CDD|cd00693|secretory_peroxidase|Secretory peroxidase	PANTHER|PTHR31388|PEROXIDASE 72-RELATED|-	Pfam|PF00141|Peroxidase|Haem peroxidase	gi|223635590|ref|A7NY33.1|	1.32e-155	219/301(72.76)	441	RecName: Full=Peroxidase 4; Flags: Precursor [Vitis vinifera]	2711.XP_006468162.1	2.959999999999999e-164	468.0	Q	Belongs to the peroxidase family. Classical plant (class III) peroxidase subfamily
agat-gene-24406	285.694	308.639	315.464	452.018	1106.65	5945.76	8347.36	4917.22	11195.7	12935.4	-4.13376	1.98884e-27	1.71242e-25	agat-gene-24406	--	--	--	--	gi|1338446274|ref|PON68868.1|	2.39e-149	229/373(61.39)	432	GRAM domain containing protein [Parasponia andersonii]	CDD|cd13222|PH-GRAM_GEM|-	PANTHER|PTHR31969|GEM-LIKE PROTEIN 2|GEM-like protein	Pfam|PF02893|GRAM domain|GRAM domain	gi|75181135|ref|Q9LYV6.1|	1.38e-108	156/270(57.78)	322	RecName: Full=GEM-like protein 5 [Arabidopsis thaliana]	102107.XP_008231046.1	3.679999999999999e-141	413.0	S	GEM-like protein
agat-gene-23881	4098.13	4211.87	4254.02	3569.15	4407.22	11029.1	16083.3	11721.6	11705.9	14775.9	-1.66893	2.54944e-27	2.18795e-25	agat-gene-23881	81	GO:0000096: sulfur amino acid metabolic process (biological_process); GO:0003674: molecular_function (molecular_function); GO:0003676: nucleic acid binding (molecular_function); GO:0003723: RNA binding (molecular_function); GO:0003729: mRNA binding (molecular_function); GO:0003824: catalytic activity (molecular_function); GO:0004478: methionine adenosyltransferase activity (molecular_function); G…	K00789(metK)	ko01230//Biosynthesis of amino acids; ko00270//Cysteine and methionine metabolism	gi|1098736121|ref|XP_018833868.1|	2.12e-285	377/393(95.93)	779	S-adenosylmethionine synthase 2 [Juglans regia]	CDD|cd18079|S-AdoMet_synt|-	PANTHER|PTHR11964|S-ADENOSYLMETHIONINE SYNTHETASE|S-adenosylmethionine synthetase	Pfam|PF02773|S-adenosylmethionine synthetase, C-terminal domain|S-adenosylmethionine synthetase, C-terminal	gi|1775786195|ref|P50303.2|	3.18e-283	372/392(94.90)	769	RecName: Full=S-adenosylmethionine synthase 3; Short=AdoMet synthase 3; AltName: Full=Methionine adenosyltransferase 3; Short=MAT 3 [Actinidia chinensis var. chinensis]	102107.XP_008223483.1	5.3099999999999966e-284	776.0	H	Catalyzes the formation of S-adenosylmethionine from methionine and ATP
agat-gene-30239	260.329	415.236	38.6635	353.973	433.906	0.0110297	2.11111	0.833053	0.0207368	0.0139244	8.66197	2.92362e-27	2.48747e-25	agat-gene-30239	69	GO:0001763: morphogenesis of a branching structure (biological_process); GO:0003674: molecular_function (molecular_function); GO:0003824: catalytic activity (molecular_function); GO:0006629: lipid metabolic process (biological_process); GO:0006714: sesquiterpenoid metabolic process (biological_process); GO:0006720: isoprenoid metabolic process (biological_process); GO:0006721: terpenoid metabolic…	K17912(CCD7)	ko00906//Carotenoid biosynthesis	gi|1375902118|ref|XP_024440560.1|	0.0	440/620(70.97)	905	carotenoid cleavage dioxygenase 7, chloroplastic [Populus trichocarpa]	-	PANTHER|PTHR10543|BETA-CAROTENE DIOXYGENASE|Carotenoid oxygenase	Pfam|PF03055|Retinal pigment epithelial membrane protein|Carotenoid oxygenase	gi|75276025|ref|Q7XJM2.1|	1.41e-278	374/624(59.94)	776	RecName: Full=Carotenoid cleavage dioxygenase 7, chloroplastic; Short=AtCCD7; AltName: Full=AtNCED7; AltName: Full=Beta,beta-carotene 9&apos;,10&apos;-oxygenase; AltName: Full=Protein MORE AXILLARY BRANCHING 3; AltName: Full=Protein MORE AXILLARY GROWTH 3; Flags: Precursor [Arabidopsis thaliana]	3760.EMJ22307	0.0	892.0	Q	Carotenoid cleavage dioxygenase 7
agat-gene-18757	879.45	922.303	760.909	1088.75	1601.48	8991.61	7991.73	4426.39	4498.06	5928.27	-2.59932	2.92524e-27	2.48747e-25	agat-gene-18757	96	GO:0000151: ubiquitin ligase complex (cellular_component); GO:0000302: response to reactive oxygen species (biological_process); GO:0001101: response to acid chemical (biological_process); GO:0003674: molecular_function (molecular_function); GO:0005488: binding (molecular_function); GO:0005515: protein binding (molecular_function); GO:0005516: calmodulin binding (molecular_function); GO:0005575: …	--	--	gi|1338427547|ref|PON50569.1|	9.99e-214	299/406(73.65)	601	Voltage dependent potassium channel [Trema orientale]	CDD|cd14733|BACK|-	PANTHER|PTHR46287|BTB/POZ AND TAZ DOMAIN-CONTAINING PROTEIN 3-RELATED|-	Pfam|PF02135|TAZ zinc finger|Zinc finger, TAZ-type	gi|327507746|ref|Q9SYL0.2|	3.21e-144	207/361(57.34)	419	RecName: Full=BTB/POZ and TAZ domain-containing protein 3; AltName: Full=BTB and TAZ domain protein 3 [Arabidopsis thaliana]	29760.VIT_05s0094g00950.t01	1.999999999999999e-204	578.0	K	BTB POZ and TAZ domain-containing protein
agat-gene-22216	107.27	145.701	156.745	161.57	264.084	1176.16	1369.8	837.081	1000.25	1170.64	-2.7323	2.92677e-27	2.48747e-25	agat-gene-22216	50	GO:0003674: molecular_function (molecular_function); GO:0003779: actin binding (molecular_function); GO:0005488: binding (molecular_function); GO:0005515: protein binding (molecular_function); GO:0005575: cellular_component (cellular_component); GO:0005622: intracellular anatomical structure (cellular_component); GO:0005623: obsolete cell (cellular_component); GO:0005737: cytoplasm (cellular_comp…	--	--	gi|1338472181|ref|PON94143.1|	0.0	569/679(83.80)	1110	Dystrophin [Trema orientale]	CDD|cd00014|CH|Calponin homology domain	PANTHER|PTHR19961|FIMBRIN/PLASTIN|Fimbrin/Plastin	Pfam|PF00307|Calponin homology (CH) domain|Calponin homology domain	gi|59797940|ref|Q7G188.2|	0.0	489/688(71.08)	948	RecName: Full=Fimbrin-1; Short=AtFIM1; AltName: Full=Fimbrin1 [Arabidopsis thaliana]	981085.XP_010099979.1	0.0	1103.0	Z	Fimbrin-1-like
agat-gene-16511	363.385	254.994	319.45	283.71	289.211	1047.89	1208.51	1296.58	1909.83	1776.24	-2.25977	3.10993e-27	2.63464e-25	agat-gene-16511	91	GO:0003674: molecular_function (molecular_function); GO:0003824: catalytic activity (molecular_function); GO:0003954: NADH dehydrogenase activity (molecular_function); GO:0005575: cellular_component (cellular_component); GO:0005622: intracellular anatomical structure (cellular_component); GO:0005623: obsolete cell (cellular_component); GO:0005737: cytoplasm (cellular_component); GO:0005739: mitoc…	--	--	gi|1338448376|ref|PON70934.1|	0.0	481/554(86.82)	972	Parvalbumin [Parasponia andersonii]	-	PANTHER|PTHR43706|NADH DEHYDROGENASE|-	Pfam|PF07992|Pyridine nucleotide-disulphide oxidoreductase|FAD/NAD(P)-binding domain	gi|408407680|ref|F4JJJ3.1|	8.00e-306	416/556(74.82)	842	RecName: Full=External alternative NAD(P)H-ubiquinone oxidoreductase B3, mitochondrial; AltName: Full=External alternative NADH dehydrogenase NDB3; AltName: Full=NADH:ubiquinone reductase (non-electrogenic) NDB3; Flags: Precursor [Arabidopsis thaliana]	981085.XP_010087909.1	0.0	957.0	C	External alternative NAD(P)H-ubiquinone oxidoreductase
agat-gene-7464	438.664	663.443	429.551	654.95	1471.52	5395.42	7031.64	5620.14	8676.31	9866.21	-3.32207	3.33579e-27	2.81692e-25	agat-gene-7464	--	--	--	--	gi|1768502544|ref|XP_031269500.1|	1.83e-54	80/98(81.63)	171	uncharacterized protein LOC116127977 [Pistacia vera]	-	PANTHER|PTHR28018|RESPIRATORY SUPERCOMPLEX FACTOR 2, MITOCHONDRIAL|Respiratory supercomplex factor 2, mitochondrial	Pfam|PF04588|Hypoxia induced protein conserved region|Hypoxia induced protein, domain	--	--	--	--	--	3641.EOY11518	3.22e-53	168.0	S	Hypoxia-responsive family
agat-gene-9006	119.277	59.345	84.3147	123.116	199.077	1325.09	913.78	879.372	2042.57	1431.63	-3.49247	3.51914e-27	2.96226e-25	agat-gene-9006	64	GO:0000003: reproduction (biological_process); GO:0003006: developmental process involved in reproduction (biological_process); GO:0003674: molecular_function (molecular_function); GO:0003677: DNA binding (molecular_function); GO:0003700: DNA-binding transcription factor activity (molecular_function); GO:0005575: cellular_component (cellular_component); GO:0005622: intracellular anatomical struct…	--	--	gi|1338413026|ref|PON36886.1|	2.61e-140	238/374(63.64)	409	NAC domain containing protein [Parasponia andersonii]	-	PANTHER|PTHR31719|NAC TRANSCRIPTION FACTOR 56|-	Pfam|PF02365|No apical meristem (NAM) protein|NAC domain	gi|75148193|ref|Q84TD6.1|	1.07e-105	199/379(52.51)	317	RecName: Full=NAC transcription factor 47; AltName: Full=NAC domain-containing protein 47; Short=ANAC047; AltName: Full=Protein SPEEDY HYPONASTIC GROWTH [Arabidopsis thaliana]	981085.XP_010088481.1	1.1199999999999998e-132	389.0	K	NAC transcription factor
agat-gene-15608	654.692	527.293	688.507	741.589	356.124	48.4118	23.9502	57.0154	13.0753	26.5306	4.12563	3.66044e-27	3.07139e-25	agat-gene-15608	12	GO:0006950: response to stress (biological_process); GO:0006952: defense response (biological_process); GO:0008150: biological_process (biological_process); GO:0009605: response to external stimulus (biological_process); GO:0009607: response to biotic stimulus (biological_process); GO:0009617: response to bacterium (biological_process); GO:0042742: defense response to bacterium (biological_proces…	--	--	gi|1350185202|ref|XP_010086959.2|	0.0	513/627(81.82)	972	BTB/POZ domain-containing protein SR1IP1 [Morus notabilis]	-	PANTHER|PTHR32370|OS12G0117600 PROTEIN|NPH3/RPT2-like family	Pfam|PF03000|NPH3 family|NPH3 domain	gi|338819811|ref|Q66GP0.2|	1.03e-270	416/621(66.99)	756	RecName: Full=BTB/POZ domain-containing protein SR1IP1; AltName: Full=Protein ATSR1-INTERACTION PROTEIN 1 [Arabidopsis thaliana]	981085.XP_010086959.1	0.0	972.0	S	Belongs to the NPH3 family
agat-gene-25359	106.43	136.148	149.808	116.349	153.368	842.761	739.215	554.561	1026.58	1126.43	-2.69445	5.09359e-27	4.26035e-25	agat-gene-25359	65	GO:0001101: response to acid chemical (biological_process); GO:0003674: molecular_function (molecular_function); GO:0003676: nucleic acid binding (molecular_function); GO:0003677: DNA binding (molecular_function); GO:0003700: DNA-binding transcription factor activity (molecular_function); GO:0005488: binding (molecular_function); GO:0005515: protein binding (molecular_function); GO:0005575: cellu…	--	--	gi|1009154296|ref|XP_015895093.1|	1.55e-93	183/346(52.89)	288	zinc-finger homeodomain protein 11-like [Ziziphus jujuba]	-	PANTHER|PTHR31948|ZINC-FINGER HOMEODOMAIN PROTEIN 2|-	Pfam|PF04770|ZF-HD protein dimerisation region|ZF-HD homeobox protein, Cys/His-rich dimerisation domain	gi|75337152|ref|Q9SEZ1.1|	4.03e-54	121/239(50.63)	180	RecName: Full=Zinc-finger homeodomain protein 11; Short=AtZHD11; AltName: Full=Transcription factor HB29; Short=AtHB-29; AltName: Full=Zinc finger homeodomain transcription factor 1 [Arabidopsis thaliana]	3760.EMJ25964	3.5999999999999994e-88	275.0	K	Zinc-finger homeodomain protein
agat-gene-21825	0.834409	1.89233	4.96445	0	9.78575	152.302	393.102	171.683	233.599	251.076	-6.06378	5.46427e-27	4.55592e-25	agat-gene-21825	53	GO:0003674: molecular_function (molecular_function); GO:0003700: DNA-binding transcription factor activity (molecular_function); GO:0005575: cellular_component (cellular_component); GO:0005622: intracellular anatomical structure (cellular_component); GO:0005623: obsolete cell (cellular_component); GO:0005634: nucleus (cellular_component); GO:0006355: regulation of transcription, DNA-templated (bi…	--	--	gi|2048045299|ref|KAG6643115.1|	2.17e-34	86/170(50.59)	125	hypothetical protein CIPAW_09G188000 [Carya illinoinensis]	-	PANTHER|PTHR26374|ZINC FINGER PROTEIN ZAT5|-	Pfam|PF13912|C2H2-type zinc finger|-	gi|75334937|ref|Q9LFG0.1|	9.77e-25	81/178(45.51)	97	RecName: Full=Zinc finger protein ZAT18 [Arabidopsis thaliana]	102107.XP_008241560.1	1.4299999999999997e-32	121.0	S	Zinc finger protein
agat-gene-10645	533.42	583.845	538.686	798.305	1106.51	3366.73	3550.53	2764.22	4916.11	4642.9	-2.43364	5.69007e-27	4.72922e-25	agat-gene-10645	116	GO:0001067: transcription regulatory region nucleic acid binding (molecular_function); GO:0001101: response to acid chemical (biological_process); GO:0003674: molecular_function (molecular_function); GO:0003676: nucleic acid binding (molecular_function); GO:0003677: DNA binding (molecular_function); GO:0003700: DNA-binding transcription factor activity (molecular_function); GO:0005488: binding (m…	K13424(WRKY33)	ko04626//Plant-pathogen interaction	gi|1821683424|ref|KAF3454841.1|	3.03e-248	403/601(67.05)	701	hypothetical protein FNV43_RR05289 [Rhamnella rubrinervis]	-	PANTHER|PTHR31221|WRKY TRANSCRIPTION FACTOR PROTEIN 1-RELATED|-	Pfam|PF03106|WRKY DNA -binding domain|WRKY domain	gi|75120448|ref|Q6B6R4.1|	2.31e-128	256/492(52.03)	390	RecName: Full=WRKY transcription factor WRKY24; Short=OsWRKY24 [Oryza sativa Indica Group]	3641.EOY34631	9.409999999999996e-231	657.0	K	WRKY transcription factor
agat-gene-9509	1291.11	1415.18	1144.85	1131.04	1074.36	5817.06	4713.36	4113.45	3142.93	4064.89	-1.85104	5.86052e-27	4.85557e-25	agat-gene-9509	80	GO:0003674: molecular_function (molecular_function); GO:0003824: catalytic activity (molecular_function); GO:0003883: CTP synthase activity (molecular_function); GO:0006139: nucleobase-containing compound metabolic process (biological_process); GO:0006206: pyrimidine nucleobase metabolic process (biological_process); GO:0006213: pyrimidine nucleoside metabolic process (biological_process); GO:000…	K01937(pyrG, CTPS)	ko00240//Pyrimidine metabolism	gi|1821677404|ref|KAF3448824.1|	0.0	533/711(74.96)	1040	hypothetical protein FNV43_RR09537 [Rhamnella rubrinervis]	CDD|cd03113|CTPS_N|CTP synthase, N-terminal	PANTHER|PTHR11550|CTP SYNTHASE|CTP synthase	Pfam|PF06418|CTP synthase N-terminus|CTP synthase, N-terminal	gi|74855811|ref|Q54V77.1|	1.88e-241	346/561(61.68)	685	RecName: Full=CTP synthase; AltName: Full=CTP synthetase; AltName: Full=UTP--ammonia ligase [Dictyostelium discoideum]	981085.XP_010105176.1	0.0	1009.0	F	Catalyzes the ATP-dependent amination of UTP to CTP with either L-glutamine or ammonia as the source of nitrogen
agat-gene-27012	326.806	309.643	372.028	396.269	430.946	1307.87	1674.37	1138.66	1399.09	1618.82	-1.95888	6.52204e-27	5.38671e-25	agat-gene-27012	31	GO:0003674: molecular_function (molecular_function); GO:0003824: catalytic activity (molecular_function); GO:0004842: ubiquitin-protein transferase activity (molecular_function); GO:0005515: protein binding (molecular_function); GO:0005575: cellular_component (cellular_component); GO:0005622: intracellular anatomical structure (cellular_component); GO:0005623: obsolete cell (cellular_component); …	--	--	gi|1350241422|ref|XP_024020644.1|	1.67e-203	315/534(58.99)	586	F-box protein SKIP2 [Morus notabilis]	-	PANTHER|PTHR13318|UNCHARACTERIZED|-	Pfam|PF00646|F-box domain|F-box domain	gi|75272932|ref|Q9FE83.1|	1.18e-174	279/526(53.04)	508	RecName: Full=F-box protein SKIP2; AltName: Full=SKP1-interacting partner 2 [Arabidopsis thaliana]	57918.XP_004289192.1	1.0899999999999995e-199	577.0	G	f-box protein
agat-gene-23797	268.42	237.68	206.331	338.505	1050.41	9427.76	8362.57	4898.91	13015.5	11542.4	-4.49047	7.0511e-27	5.80548e-25	agat-gene-23797	28	GO:0000166: nucleotide binding (molecular_function); GO:0003674: molecular_function (molecular_function); GO:0005488: binding (molecular_function); GO:0005515: protein binding (molecular_function); GO:0005575: cellular_component (cellular_component); GO:0005622: intracellular anatomical structure (cellular_component); GO:0005623: obsolete cell (cellular_component); GO:0005737: cytoplasm (cellular…	--	--	gi|470107831|ref|XP_004290243.1|	1.79e-141	327/475(68.84)	421	PREDICTED: leucine-rich repeat receptor-like serine/threonine-protein kinase BAM3 [Fragaria vesca subsp. vesca]	-	PANTHER|PTHR27004|RECEPTOR-LIKE PROTEIN 12 ISOFORM X1|-	Pfam|PF13855|Leucine rich repeat|Leucine-rich repeat	--	--	--	--	--	57918.XP_004290243.1	2.7099999999999994e-141	421.0	S	Leucine-rich repeat receptor-like protein kinase
agat-gene-24813	179.163	203.179	146.806	243.281	810.695	5324.13	6527.61	4488.75	6621.72	6557	-4.22034	7.31942e-27	6.00762e-25	agat-gene-24813	116	GO:0001067: transcription regulatory region nucleic acid binding (molecular_function); GO:0001101: response to acid chemical (biological_process); GO:0003674: molecular_function (molecular_function); GO:0003676: nucleic acid binding (molecular_function); GO:0003677: DNA binding (molecular_function); GO:0003700: DNA-binding transcription factor activity (molecular_function); GO:0005488: binding (m…	K13424(WRKY33)	ko04626//Plant-pathogen interaction	gi|1821683424|ref|KAF3454841.1|	1.23e-268	425/610(69.67)	753	hypothetical protein FNV43_RR05289 [Rhamnella rubrinervis]	-	PANTHER|PTHR31221|WRKY TRANSCRIPTION FACTOR PROTEIN 1-RELATED|-	Pfam|PF03106|WRKY DNA -binding domain|WRKY domain	gi|75120448|ref|Q6B6R4.1|	1.50e-145	269/494(54.45)	435	RecName: Full=WRKY transcription factor WRKY24; Short=OsWRKY24 [Oryza sativa Indica Group]	3641.EOY34631	1.7699999999999995e-242	688.0	K	WRKY transcription factor
agat-gene-24040	192.095	208.062	136.893	180.796	265.985	1590.56	1062.28	894.227	2598.69	2062.56	-3.05956	8.60178e-27	7.02578e-25	agat-gene-24040	32	GO:0003674: molecular_function (molecular_function); GO:0005215: transporter activity (molecular_function); GO:0005575: cellular_component (cellular_component); GO:0005623: obsolete cell (cellular_component); GO:0005886: plasma membrane (cellular_component); GO:0005911: cell-cell junction (cellular_component); GO:0006807: nitrogen compound metabolic process (biological_process); GO:0006810: trans…	--	--	gi|1821668114|ref|KAF3439538.1|	0.0	477/571(83.54)	969	hypothetical protein FNV43_RR17816 [Rhamnella rubrinervis]	-	PANTHER|PTHR11654|OLIGOPEPTIDE TRANSPORTER-RELATED|Proton-dependent oligopeptide transporter family	Pfam|PF00854|POT family|Proton-dependent oligopeptide transporter family	gi|75311821|ref|Q9M390.1|	2.73e-293	396/569(69.60)	810	RecName: Full=Protein NRT1/ PTR FAMILY 8.1; Short=AtNPF8.1; AltName: Full=Peptide transporter PTR1 [Arabidopsis thaliana]	71139.XP_010033028.1	0.0	942.0	E	Protein NRT1 PTR FAMILY
agat-gene-2161	87.382	51.6871	92.2629	80.7651	142.76	702.595	1577.68	864.614	1100.64	630.134	-3.4204	8.61323e-27	7.02578e-25	agat-gene-2161	109	GO:0000226: microtubule cytoskeleton organization (biological_process); GO:0001932: regulation of protein phosphorylation (biological_process); GO:0001934: positive regulation of protein phosphorylation (biological_process); GO:0003674: molecular_function (molecular_function); GO:0003824: catalytic activity (molecular_function); GO:0004672: protein kinase activity (molecular_function); GO:0004674…	--	--	gi|1939215188|ref|KAF9682387.1|	1.30e-247	408/821(49.70)	716	hypothetical protein SADUNF_Sadunf05G0103700 [Salix dunnii]	CDD|cd06606|STKc_MAPKKK|-	PANTHER|PTHR48011|CCR4-NOT TRANSCRIPTIONAL COMPLEX SUBUNIT CAF120-RELATED|-	Pfam|PF00069|Protein kinase domain|Protein kinase domain	gi|75313650|ref|Q9SND6.1|	3.12e-121	195/362(53.87)	372	RecName: Full=Mitogen-activated protein kinase kinase kinase 20; Short=MAPKK kinase 20; AltName: Full=Protein ABA-INSENSITIVE PROTEIN KINASE 1 [Arabidopsis thaliana]	3983.cassava4.1_010778m	3.2399999999999995e-141	428.0	T	Mitogen-activated protein kinase kinase kinase
agat-gene-18249	48.1801	44.0552	55.5542	69.284	70.8808	424.159	596.022	337.757	642.674	611.121	-3.17815	9.62841e-27	7.82962e-25	agat-gene-18249	--	--	--	--	gi|1869111369|ref|KAF5788889.1|	8.30e-07	25/38(65.79)	48	hypothetical protein HanXRQr2_Chr09g0364421 [Helianthus annuus]	-	-	Pfam|PF08137|DVL family|DVL	--	--	--	--	--	3656.XP_008458082.1	3.2299999999999997e-07	49.7	S	DVL family
agat-gene-10233	409.673	523.525	290.663	551.151	462.95	57.0311	33.6584	41.5595	22.2545	42.9195	3.49737	1.0338e-26	8.38074e-25	agat-gene-10233	46	GO:0005575: cellular_component (cellular_component); GO:0005622: intracellular anatomical structure (cellular_component); GO:0005623: obsolete cell (cellular_component); GO:0005737: cytoplasm (cellular_component); GO:0005794: Golgi apparatus (cellular_component); GO:0005802: trans-Golgi network (cellular_component); GO:0005886: plasma membrane (cellular_component); GO:0006810: transport (biologic…	--	--	gi|1338465929|ref|PON87948.1|	0.0	643/811(79.28)	1196	SPX domain containing protein [Trema orientale]	CDD|cd14476|SPX_PHO1_like|PHO1, SPX domain	PANTHER|PTHR10783|XENOTROPIC AND POLYTROPIC RETROVIRUS RECEPTOR 1-RELATED|-	Pfam|PF03124|EXS family|EXS, C-terminal	gi|75163762|ref|Q93ZF5.1|	0.0	545/801(68.04)	1034	RecName: Full=Phosphate transporter PHO1 homolog 1; AltName: Full=Protein PHO1 homolog 1; Short=AtPHO1;H1 [Arabidopsis thaliana]	3641.EOY02189	0.0	1178.0	U	phosphate transporter
agat-gene-26431	5683.34	5114.06	5593.32	5613.95	4767.26	1453.58	1660.4	2194.06	1861.52	1644.27	1.60251	1.1026e-26	8.91108e-25	agat-gene-26431	--	--	--	--	gi|1009172810|ref|XP_015867477.1|	2.15e-110	177/252(70.24)	325	uncharacterized protein LOC107404979 isoform X1 [Ziziphus jujuba]	-	PANTHER|PTHR47208|OS02G0174800 PROTEIN|-	Pfam|PF04570|zinc-finger of the FCS-type, C2-C2|Zf-FLZ domain	gi|75150180|ref|Q8GRN0.1|	6.59e-45	106/253(41.90)	153	RecName: Full=FCS-Like Zinc finger 13 [Arabidopsis thaliana]	981085.XP_010099092.1	3.679999999999999e-92	278.0	S	zinc-finger of the FCS-type, C2-C2
agat-gene-25445	870.529	713.315	841.287	628.975	588.112	5701.49	4164.94	2598.91	2716.26	3170.69	-2.33278	1.15975e-26	9.3443e-25	agat-gene-25445	--	--	--	--	gi|1821659991|ref|KAF3431420.1|	9.10e-229	354/444(79.73)	640	hypothetical protein FNV43_RR26151 [Rhamnella rubrinervis]	CDD|cd02205|CBS_pair_SF|-	PANTHER|PTHR13780|AMP-ACTIVATED PROTEIN KINASE, GAMMA REGULATORY SUBUNIT|-	Pfam|PF00571|CBS domain|CBS domain	gi|75262290|ref|Q9CAR3.1|	6.16e-183	298/434(68.66)	520	RecName: Full=SNF1-related protein kinase regulatory subunit gamma-1-like; AltName: Full=AKIN subunit gamma-1-like; AltName: Full=CBS domain-containing protein CBSCBS2 [Arabidopsis thaliana]	3760.EMJ25797	1.1399999999999998e-218	615.0	C	SNF1-related protein kinase regulatory subunit gamma-1-like
agat-gene-22420	304.932	283.744	303.568	328.908	584.372	1753.54	2284.57	1349.54	2555.07	2168.4	-2.48494	1.22622e-26	9.84978e-25	agat-gene-22420	4	GO:0005506: iron ion binding (molecular_function); GO:0016705: oxidoreductase activity, acting on paired donors, with incorporation or reduction of molecular oxygen (molecular_function); GO:0020037: heme binding (molecular_function); GO:0055114: obsolete oxidation-reduction process (biological_process);	K13260(CYP81E1_7)	ko00943//Isoflavonoid biosynthesis	gi|1009135477|ref|XP_015885011.1|	3.85e-211	308/513(60.04)	600	isoflavone 2&apos;-hydroxylase-like [Ziziphus jujuba]	-	PANTHER|PTHR47947|CYTOCHROME P450 82C3-RELATED|-	Pfam|PF00067|Cytochrome P450|Cytochrome P450	gi|1613905446|ref|W8JIS9.1|	1.43e-171	253/487(51.95)	496	RecName: Full=Cytochrome P450 81C13; Short=CrCYP81C13; Flags: Precursor [Catharanthus roseus]	981085.XP_010101691.1	6.359999999999997e-205	587.0	Q	Cytochrome P450
agat-gene-27437	80.1952	85.3798	17.834	111.694	46.5397	929.228	2034.07	772.941	2060.04	1440.49	-4.40211	1.26185e-26	1.01051e-24	agat-gene-27437	24	GO:0005575: cellular_component (cellular_component); GO:0005618: cell wall (cellular_component); GO:0005623: obsolete cell (cellular_component); GO:0006950: response to stress (biological_process); GO:0006952: defense response (biological_process); GO:0008150: biological_process (biological_process); GO:0009605: response to external stimulus (biological_process); GO:0009607: response to biotic st…	K01193(INV, sacA)	ko00500//Starch and sucrose metabolism; ko00052//Galactose metabolism	gi|1009155393|ref|XP_015895689.1|	2.21e-269	367/562(65.30)	752	beta-fructofuranosidase, insoluble isoenzyme 1-like [Ziziphus jujuba]	CDD|cd18624|GH32_Fruct1-like|-	PANTHER|PTHR31953|BETA-FRUCTOFURANOSIDASE, INSOLUBLE ISOENZYME CWINV1-RELATED|-	Pfam|PF00251|Glycosyl hydrolases family 32 N-terminal domain|Glycosyl hydrolase family 32, N-terminal	gi|124712|ref|P26792.1|	8.45e-237	337/555(60.72)	666	RecName: Full=Beta-fructofuranosidase, insoluble isoenzyme 1; AltName: Full=Cell wall beta-fructosidase 1; AltName: Full=Invertase 1; AltName: Full=Sucrose hydrolase 1; Flags: Precursor [Daucus carota]	3988.XP_002530337.1	5.849999999999997e-260	729.0	G	Belongs to the glycosyl hydrolase 32 family
agat-gene-14755	90.9313	55.5026	101.185	90.3565	264.195	1317.71	2089.59	1324.55	3460.15	3182.48	-4.23819	1.28291e-26	1.02427e-24	agat-gene-14755	24	GO:0001101: response to acid chemical (biological_process); GO:0003674: molecular_function (molecular_function); GO:0003824: catalytic activity (molecular_function); GO:0004553: hydrolase activity, hydrolyzing O-glycosyl compounds (molecular_function); GO:0004556: alpha-amylase activity (molecular_function); GO:0005509: calcium ion binding (molecular_function); GO:0005575: cellular_component (cel…	K01176(AMY, amyA, malS)	ko00500//Starch and sucrose metabolism	gi|1829227829|ref|KAF3971504.1|	1.11e-106	157/238(65.97)	320	hypothetical protein CMV_004904 [Castanea mollissima]	-	PANTHER|PTHR43447|ALPHA-AMYLASE|-	Pfam|PF07821|Alpha-amylase C-terminal beta-sheet domain|Alpha-amylase, C-terminal beta-sheet	gi|113781|ref|P17859.1|	3.53e-102	146/237(61.60)	305	RecName: Full=Alpha-amylase; AltName: Full=1,4-alpha-D-glucan glucanohydrolase; Flags: Precursor [Vigna mungo]	3847.GLYMA17G36090.1	1.6199999999999995e-101	307.0	G	Belongs to the glycosyl hydrolase 13 family
agat-gene-30716	769.311	743.971	875.011	804.036	1072.49	3311.67	3203.73	2263.26	4335.71	4398.39	-2.03756	1.31514e-26	1.04683e-24	agat-gene-30716	--	--	--	--	gi|658015033|ref|XP_008342847.1|	8.09e-50	80/101(79.21)	159	uncharacterized protein LOC103405610 isoform X2 [Malus domestica]	-	PANTHER|PTHR33882|PATHOGENIC TYPE III EFFECTOR AVIRULENCE FACTOR AVR AVRRPT-CLEAVAGE: CLEAVAGE SITE PROTEIN|-	-	--	--	--	--	--	3750.XP_008342847.1	1.22e-49	159.0	-	-
agat-gene-11885	212.01	306.816	136.885	382.858	413.521	2131.14	1841.42	1489.97	2223.41	2648.43	-2.83063	1.42025e-26	1.12709e-24	agat-gene-11885	1	GO:0016746: acyltransferase activity (molecular_function);	K13513(LCLAT1, AGPAT8)	ko00564//Glycerophospholipid metabolism; ko00561//Glycerolipid metabolism	gi|1375841659|ref|XP_024450476.1|	2.87e-101	237/758(31.27)	322	probable 1-acyl-sn-glycerol-3-phosphate acyltransferase 4 isoform X1 [Populus trichocarpa]	CDD|cd07990|LPLAT_LCLAT1-like|-	PANTHER|PTHR10983|1-ACYLGLYCEROL-3-PHOSPHATE ACYLTRANSFERASE-RELATED|-	Pfam|PF01553|Acyltransferase|Phospholipid/glycerol acyltransferase	gi|83287832|ref|Q8L4Y2.1|	5.24e-87	144/231(62.34)	281	RecName: Full=Probable 1-acyl-sn-glycerol-3-phosphate acyltransferase 4; AltName: Full=Lysophosphatidyl acyltransferase 4 [Arabidopsis thaliana]	3694.POPTR_0002s13420.1	4.339999999999999e-101	322.0	I	1-acyl-sn-glycerol-3-phosphate acyltransferase 4
agat-gene-27837	1666.19	1806.33	1863.12	1616.75	1546.05	6102.01	5583.65	5102.83	4003.13	5053.82	-1.60461	1.46187e-26	1.15663e-24	agat-gene-27837	65	GO:0003674: molecular_function (molecular_function); GO:0005488: binding (molecular_function); GO:0005575: cellular_component (cellular_component); GO:0005622: intracellular anatomical structure (cellular_component); GO:0005623: obsolete cell (cellular_component); GO:0005634: nucleus (cellular_component); GO:0005730: nucleolus (cellular_component); GO:0005737: cytoplasm (cellular_component); GO:0…	--	--	gi|1562643217|ref|RXH83600.1|	6.42e-72	189/311(60.77)	231	hypothetical protein DVH24_005853 [Malus domestica]	CDD|cd00371|HMA|Heavy metal-associated domain, HMA	PANTHER|PTHR46413|HEAVY METAL-ASSOCIATED ISOPRENYLATED PLANT PROTEIN 6|-	Pfam|PF00403|Heavy-metal-associated domain|Heavy metal-associated domain, HMA	gi|75262551|ref|Q9FJH5.1|	3.78e-51	171/306(55.88)	173	RecName: Full=Heavy metal-associated isoprenylated plant protein 3; Short=AtHIP03; Short=AtHIPP3; Flags: Precursor [Arabidopsis thaliana]	3750.XP_008385370.1	9.979999999999999e-72	231.0	P	Heavy-metal-associated domain
agat-gene-2327	1294.72	1115.97	837.297	1583.15	1543.19	77.8547	143.026	239.214	112.285	81.6903	3.28138	1.6388e-26	1.29273e-24	-	-	-	-	-	-	-	-	-	-	-	-	-	-	-	-	-	-	-	-	-	-	-
agat-gene-11703	118.508	95.8867	93.2558	110.648	32.9156	2.77556e-17	2.77556e-17	2.77556e-17	2.77556e-17	2.77556e-17	9.5042	1.70468e-26	1.34069e-24	agat-gene-11703	--	--	--	--	gi|1821664877|ref|KAF3436304.1|	3.30e-69	185/360(51.39)	227	hypothetical protein FNV43_RR23396 [Rhamnella rubrinervis]	-	PANTHER|PTHR33155|FANTASTIC FOUR-LIKE PROTEIN (DUF3049)|-	Pfam|PF11250|Fantastic Four meristem regulator|The fantastic four family	gi|75127072|ref|Q6NMR8.1|	1.52e-18	59/130(45.38)	87	RecName: Full=Protein FANTASTIC FOUR 3 [Arabidopsis thaliana]	3641.EOX94784	5.0899999999999994e-52	182.0	S	Protein FANTASTIC FOUR
agat-gene-6569	301.233	277.008	528.788	340.43	640.648	6514.32	3599.47	2589.53	9463.53	12191.8	-4.04002	1.72338e-26	1.34823e-24	agat-gene-6569	2	GO:0004553: hydrolase activity, hydrolyzing O-glycosyl compounds (molecular_function); GO:0005975: carbohydrate metabolic process (biological_process);	--	--	gi|1338469917|ref|PON91895.1|	4.40e-252	349/464(75.22)	704	Glycoside hydrolase [Trema orientale]	-	PANTHER|PTHR32227|GLUCAN ENDO-1,3-BETA-GLUCOSIDASE BG1-RELATED-RELATED|-	Pfam|PF00332|Glycosyl hydrolases family 17|Glycoside hydrolase family 17	gi|259016223|ref|Q9M069.2|	3.86e-117	182/444(40.99)	358	RecName: Full=Glucan endo-1,3-beta-glucosidase 7; AltName: Full=(1-	3983.cassava4.1_006863m	4.219999999999999e-244	684.0	G	Belongs to the glycosyl hydrolase 17 family
agat-gene-18902	3.62781	6.75688	1.97875	2.86931	3.8802	217.811	234.959	114.375	102.042	126.763	-5.33314	1.7245e-26	1.34823e-24	agat-gene-18902	1	GO:0005509: calcium ion binding (molecular_function);	--	--	gi|1220058538|ref|XP_021815456.1|	2.62e-46	72/97(74.23)	150	calcium-binding protein PBP1-like [Prunus avium]	-	PANTHER|PTHR47319|CALCIUM-BINDING PROTEIN KIC|Calcium-binding protein KIC/PBP1/KRP1	Pfam|PF13833|EF-hand domain pair|EF-hand domain	gi|75335414|ref|Q9LSQ6.1|	1.87e-35	59/101(58.42)	120	RecName: Full=Calcium-binding protein PBP1; AltName: Full=KIC-related protein 2; AltName: Full=PINOID-binding protein 1 [Arabidopsis thaliana]	3760.EMJ15182	3.96e-46	150.0	DZ	Calcium-binding protein PBP1-like
agat-gene-4371	940.388	1077.61	1139.89	1326.29	2241.09	5673.82	8121.89	6128.54	10459.1	8284.94	-2.52338	1.77316e-26	1.38217e-24	agat-gene-4371	46	GO:0003674: molecular_function (molecular_function); GO:0003824: catalytic activity (molecular_function); GO:0005575: cellular_component (cellular_component); GO:0005622: intracellular anatomical structure (cellular_component); GO:0005623: obsolete cell (cellular_component); GO:0005737: cytoplasm (cellular_component); GO:0005739: mitochondrion (cellular_component); GO:0005829: cytosol (cellular_c…	K16055(TPS)	ko00500//Starch and sucrose metabolism	gi|1436048595|ref|AXH37644.1|	0.0	662/847(78.16)	1390	trehalose-6-phosphate synthase [Moringa oleifera]	CDD|cd03788|GT20_TPS|-	PANTHER|PTHR10788|TREHALOSE-6-PHOSPHATE SYNTHASE|-	Pfam|PF00982|Glycosyltransferase family 20|Glycosyl transferase, family 20	gi|75180323|ref|Q9LRA7.1|	0.0	558/851(65.57)	1171	RecName: Full=Probable alpha,alpha-trehalose-phosphate synthase [UDP-forming] 9; AltName: Full=Trehalose-6-phosphate synthase 9; Short=AtTPS9 [Arabidopsis thaliana]	3760.EMJ28208	0.0	1367.0	G	Glycosyltransferase family 20
agat-gene-22928	41.7352	78.6658	67.4629	49.9713	79.6198	844.801	602.649	400.839	536.696	1036	-3.4274	1.90089e-26	1.47736e-24	agat-gene-22928	81	GO:0001067: transcription regulatory region nucleic acid binding (molecular_function); GO:0001101: response to acid chemical (biological_process); GO:0001558: regulation of cell growth (biological_process); GO:0003674: molecular_function (molecular_function); GO:0003676: nucleic acid binding (molecular_function); GO:0003677: DNA binding (molecular_function); GO:0003700: DNA-binding transcription …	--	--	gi|595848573|ref|XP_007209556.1|	2.06e-76	131/222(59.01)	236	dehydration-responsive element-binding protein 1E [Prunus persica]	CDD|cd00018|AP2|AP2/ERF domain	PANTHER|PTHR31839|DEHYDRATION-RESPONSIVE ELEMENT-BINDING PROTEIN 1D|-	Pfam|PF00847|AP2 domain|AP2/ERF domain	gi|47605751|ref|Q9SGJ6.1|	1.21e-54	96/199(48.24)	176	RecName: Full=Dehydration-responsive element-binding protein 1E; Short=Protein DREB1E [Arabidopsis thaliana]	3760.EMJ10755	3.109999999999999e-76	236.0	K	Dehydration-responsive element-binding protein
agat-gene-15770	10332.3	10000.9	10637	8695.47	10176.1	3122.83	3154.93	3375.9	4060.52	2633.29	1.60827	1.96587e-26	1.52338e-24	agat-gene-15770	111	GO:0001505: regulation of neurotransmitter levels (biological_process); GO:0002376: immune system process (biological_process); GO:0003674: molecular_function (molecular_function); GO:0003676: nucleic acid binding (molecular_function); GO:0003723: RNA binding (molecular_function); GO:0003727: single-stranded RNA binding (molecular_function); GO:0003824: catalytic activity (molecular_function); GO…	K00600(glyA, SHMT)	ko00260//Glycine, serine and threonine metabolism; ko01200//Carbon metabolism; ko01230//Biosynthesis of amino acids; ko00630//Glyoxylate and dicarboxylate metabolism; ko00460//Cyanoamino acid metabolism; ko00670//One carbon pool by folate	gi|1009145807|ref|XP_015890538.1|	0.0	481/538(89.41)	955	serine hydroxymethyltransferase, mitochondrial [Ziziphus jujuba]	CDD|cd00378|SHMT|Serine hydroxymethyltransferase	PANTHER|PTHR11680|SERINE HYDROXYMETHYLTRANSFERASE|Serine hydroxymethyltransferase	Pfam|PF00464|Serine hydroxymethyltransferase|Serine hydroxymethyltransferase-like domain	gi|1707998|ref|P50433.1|	0.0	467/539(86.64)	931	RecName: Full=Serine hydroxymethyltransferase, mitochondrial; Short=SHMT; AltName: Full=Glycine hydroxymethyltransferase; AltName: Full=Serine methylase; Flags: Precursor [Solanum tuberosum]	4098.XP_009604710.1	0.0	946.0	E	Serine hydroxymethyltransferase
agat-gene-2008	27.349	20.1025	23.8082	13.4006	37.9165	506.953	360.894	253.926	285.761	342.52	-3.82861	2.09099e-26	1.61558e-24	agat-gene-2008	--	--	--	--	gi|1982004905|ref|KAG2695221.1|	1.64e-310	428/533(80.30)	854	hypothetical protein I3760_07G004700 [Carya illinoinensis]	-	PANTHER|PTHR48017|OS05G0424000 PROTEIN-RELATED|-	Pfam|PF01490|Transmembrane amino acid transporter protein|Amino acid transporter, transmembrane domain	gi|75266609|ref|Q9SX98.1|	4.26e-186	261/471(55.41)	535	RecName: Full=Lysine histidine transporter-like 8; AltName: Full=Amino acid transporter-like protein 1 [Arabidopsis thaliana]	102107.XP_008241984.1	2.3399999999999985e-301	832.0	E	Lysine histidine transporter-like
agat-gene-13303	2977.31	3002.86	3041.7	2966.14	2864.05	9111.58	8974.85	6601.15	10028	9830.02	-1.58449	2.31443e-26	1.78299e-24	agat-gene-13303	57	GO:0003674: molecular_function (molecular_function); GO:0005215: transporter activity (molecular_function); GO:0005575: cellular_component (cellular_component); GO:0005622: intracellular anatomical structure (cellular_component); GO:0005623: obsolete cell (cellular_component); GO:0005737: cytoplasm (cellular_component); GO:0005783: endoplasmic reticulum (cellular_component); GO:0006605: protein t…	K10956(SEC61A)	ko04145//Phagosome; ko04141//Protein processing in endoplasmic reticulum; ko03060//Protein export	gi|1936225691|ref|KAF9625872.1|	0.0	469/475(98.74)	907	hypothetical protein IFM89_027649 [Coptis chinensis]	-	PANTHER|PTHR10906|SECY/SEC61-ALPHA FAMILY MEMBER|SecY/SEC61-alpha family	Pfam|PF00344|SecY translocase|SecY/SEC61-alpha family	gi|74897245|ref|Q54XK2.1|	1.16e-246	341/472(72.25)	684	RecName: Full=Protein transport protein Sec61 subunit alpha; AltName: Full=Secretory 61 complex subunit alpha [Dictyostelium discoideum]	85681.XP_006442428.1	0.0	907.0	OU	Belongs to the SecY SEC61-alpha family
agat-gene-16777	99.1333	123.67	115.076	150.071	152.403	752.108	903.782	567.118	839.334	668.548	-2.54132	2.33559e-26	1.79405e-24	agat-gene-16777	--	--	--	--	gi|1338421521|ref|PON44879.1|	1.31e-311	399/457(87.31)	851	Alpha/Beta hydrolase fold containing protein [Parasponia andersonii]	-	PANTHER|PTHR34043|ALPHA/BETA-HYDROLASES SUPERFAMILY PROTEIN|-	-	gi|126334|ref|P04635.1|	7.36e-31	116/406(28.57)	129	RecName: Full=Lipase; AltName: Full=Phospholipase A1; AltName: Full=Triacylglycerol lipase; Contains: RecName: Full=Lipase 86 kDa form; Contains: RecName: Full=Lipase 46 kDa form; Flags: Precursor [Staphylococcus hyicus]	981085.XP_010100378.1	2.8699999999999986e-307	840.0	S	palmitoyl-(protein) hydrolase activity
agat-gene-6024	183.738	180.163	195.424	314.514	602.894	2780.82	2912.21	2122.87	4764.49	4092.25	-3.4965	2.8657e-26	2.19484e-24	agat-gene-6024	6	GO:0003674: molecular_function (molecular_function); GO:0003824: catalytic activity (molecular_function); GO:0016740: transferase activity (molecular_function); GO:0016746: acyltransferase activity (molecular_function); GO:0016747: acyltransferase activity, transferring groups other than amino-acyl groups (molecular_function); GO:0047634: agmatine N4-coumaroyltransferase activity (molecular_funct…	K13264(IF7MAT)	ko00944//Flavone and flavonol biosynthesis; ko00943//Isoflavonoid biosynthesis	gi|1338451113|ref|PON73627.1|	2.57e-163	258/477(54.09)	476	Transferase [Trema orientale]	-	PANTHER|PTHR31625|-|-	Pfam|PF02458|Transferase family|Transferase	gi|75163973|ref|Q940Z5.1|	6.86e-113	196/467(41.97)	343	RecName: Full=Phenolic glucoside malonyltransferase 1 [Arabidopsis thaliana]	981085.XP_010089639.1	1.5899999999999996e-150	443.0	H	Isoflavonoid malonyl transferase
agat-gene-20886	225.631	259.767	299.6	392.433	565.933	1436.4	2543.63	2084.04	3344.65	2518.62	-2.77396	3.40859e-26	2.60308e-24	agat-gene-20886	10	GO:0000145: exocyst (cellular_component); GO:0006810: transport (biological_process); GO:0006887: exocytosis (biological_process); GO:0008150: biological_process (biological_process); GO:0009987: cellular process (biological_process); GO:0016192: vesicle-mediated transport (biological_process); GO:0032940: secretion by cell (biological_process); GO:0046903: secretion (biological_process); GO:0051…	--	--	gi|703158428|ref|XP_010111987.1|	0.0	518/610(84.92)	999	exocyst complex component EXO70A1 [Morus notabilis]	-	PANTHER|PTHR12542|EXOCYST COMPLEX PROTEIN EXO70|Exocyst complex component Exo70	Pfam|PF03081|Exo70 exocyst complex subunit|Exocyst complex component Exo70	gi|75181250|ref|Q9LZD3.1|	4.86e-120	222/611(36.33)	372	RecName: Full=Exocyst complex component EXO70A1; Short=AtExo70a1; AltName: Full=Exocyst subunit Exo70 family protein A1 [Arabidopsis thaliana]	981085.XP_010111987.1	0.0	999.0	U	exocyst complex component
agat-gene-29003	996.05	961.623	1077.39	1063.73	1125.83	2955.61	3158.19	2623.06	4158.81	3890.75	-1.68361	3.51834e-26	2.67913e-24	agat-gene-29003	22	GO:0003674: molecular_function (molecular_function); GO:0003824: catalytic activity (molecular_function); GO:0005575: cellular_component (cellular_component); GO:0005622: intracellular anatomical structure (cellular_component); GO:0005623: obsolete cell (cellular_component); GO:0005737: cytoplasm (cellular_component); GO:0005794: Golgi apparatus (cellular_component); GO:0006486: protein glycosyla…	--	--	gi|703095339|ref|XP_010095510.1|	5.06e-256	346/397(87.15)	705	beta-1,3-galactosyltransferase 7 isoform X2 [Morus notabilis]	-	PANTHER|PTHR11214|BETA-1,3-N-ACETYLGLUCOSAMINYLTRANSFERASE|Glycosyl transferase, family 31	Pfam|PF01762|Galactosyltransferase|Glycosyl transferase, family 31	gi|75127158|ref|Q6NQB7.1|	3.79e-209	297/406(73.15)	582	RecName: Full=Beta-1,3-galactosyltransferase 7 [Arabidopsis thaliana]	981085.XP_010095510.1	7.639999999999995e-256	705.0	G	Belongs to the glycosyltransferase 31 family
agat-gene-17759	988.792	969.307	940.485	1019.5	1013.24	2282.31	2707.34	3134.22	3388.81	2932.72	-1.55045	3.54905e-26	2.69472e-24	agat-gene-17759	--	--	K06617(E2.4.1.82)	ko00052//Galactose metabolism	gi|1009107837|ref|XP_015881674.1|	0.0	632/763(82.83)	1322	probable galactinol--sucrose galactosyltransferase 1 [Ziziphus jujuba]	-	PANTHER|PTHR31268|-|Glycosyl hydrolases 36	Pfam|PF05691|Raffinose synthase or seed imbibition protein Sip1|Glycosyl hydrolases 36	gi|75148619|ref|Q84VX0.1|	0.0	563/759(74.18)	1175	RecName: Full=Probable galactinol--sucrose galactosyltransferase 1; AltName: Full=Protein SEED IMBIBITION 1; AltName: Full=Raffinose synthase 1 [Arabidopsis thaliana]	57918.XP_004294897.1	0.0	1311.0	S	galactinol--sucrose galactosyltransferase
agat-gene-21113	1206.35	1395.98	1340.29	1049.26	1616.95	4751.1	4705.81	3305.82	5671.2	4904	-1.82001	3.86217e-26	2.92404e-24	agat-gene-21113	58	GO:0003674: molecular_function (molecular_function); GO:0003824: catalytic activity (molecular_function); GO:0004144: diacylglycerol O-acyltransferase activity (molecular_function); GO:0005575: cellular_component (cellular_component); GO:0005622: intracellular anatomical structure (cellular_component); GO:0005623: obsolete cell (cellular_component); GO:0005737: cytoplasm (cellular_component); GO:…	--	--	gi|1821682955|ref|KAF3454372.1|	0.0	523/712(73.46)	1058	hypothetical protein FNV43_RR04819 [Rhamnella rubrinervis]	CDD|cd07987|LPLAT_MGAT-like|-	PANTHER|PTHR22753|TRANSMEMBRANE PROTEIN 68|-	Pfam|PF12146|Serine aminopeptidase, S33|Serine aminopeptidase, S33	gi|75339094|ref|Q9ZVN2.1|	1.18e-296	418/700(59.71)	830	RecName: Full=Phytyl ester synthase 1, chloroplastic; Flags: Precursor [Arabidopsis thaliana]	981085.XP_010097361.1	0.0	1027.0	I	Acyltransferase-like protein At1g54570
agat-gene-12590	569.935	544.555	534.723	586.68	778.42	2063.16	2331.17	1720.17	2291.58	1801.78	-1.75941	4.04187e-26	3.05132e-24	agat-gene-12590	--	--	--	--	gi|1821668137|ref|KAF3439561.1|	4.32e-166	371/577(64.30)	490	hypothetical protein FNV43_RR17839 [Rhamnella rubrinervis]	-	PANTHER|PTHR26312|TETRATRICOPEPTIDE REPEAT PROTEIN 5|-	Pfam|PF13431|Tetratricopeptide repeat|-	--	--	--	--	--	3983.cassava4.1_004282m	1.0999999999999997e-148	446.0	S	Tetratricopeptide repeat (TPR)-like superfamily protein
agat-gene-17058	158.176	197.409	166.647	392.426	873.757	9467.75	9138.6	5159.7	15092.2	16988.1	-4.96427	4.97326e-26	3.74373e-24	agat-gene-17058	16	GO:0003674: molecular_function (molecular_function); GO:0003824: catalytic activity (molecular_function); GO:0004497: monooxygenase activity (molecular_function); GO:0005506: iron ion binding (molecular_function); GO:0005575: cellular_component (cellular_component); GO:0008150: biological_process (biological_process); GO:0008152: metabolic process (biological_process); GO:0009058: biosynthetic pr…	--	--	gi|1009153139|ref|XP_015894476.1|	2.42e-253	343/497(69.01)	707	cytochrome P450 71B37-like [Ziziphus jujuba]	-	PANTHER|PTHR47956|CYTOCHROME P450 71B11-RELATED|-	Pfam|PF00067|Cytochrome P450|Cytochrome P450	gi|21542404|ref|Q9LIP3.2|	1.78e-187	262/484(54.13)	536	RecName: Full=Cytochrome P450 71B37 [Arabidopsis thaliana]	981085.XP_010100350.1	7.349999999999996e-253	706.0	Q	Cytochrome p450
agat-gene-17051	66.4645	71.9241	81.3593	39.3611	68.9131	516.883	470.42	393.498	624.213	619.925	-2.99784	5.04648e-26	3.78803e-24	agat-gene-17051	--	--	--	--	gi|1009163339|ref|XP_015899913.1|	2.71e-11	30/41(73.17)	62	uncharacterized protein LOC107433170 [Ziziphus jujuba]	--	--	--	--	--	--	--	--	3760.EMJ27252	4.2999999999999996e-10	59.3	S	Belongs to the endosulfine family
agat-gene-6279	1116.17	1250.21	1229.18	1395.55	1867.38	4863.33	4665.74	3866.59	5099.02	6052.53	-1.83947	5.07187e-26	3.79627e-24	agat-gene-6279	--	--	--	--	gi|1821677624|ref|KAF3449044.1|	2.53e-68	114/153(74.51)	213	hypothetical protein FNV43_RR09768 [Rhamnella rubrinervis]	-	PANTHER|PTHR33738|EMB|CAB82975.1|-	-	--	--	--	--	--	102107.XP_008240135.1	7.67e-61	194.0	S	expressed protein
agat-gene-7584	70.9975	69.9775	70.4352	60.5572	94.1838	390.782	532.217	553.108	705.208	947.897	-3.093	6.92754e-26	5.17054e-24	agat-gene-7584	153	GO:0000003: reproduction (biological_process); GO:0000165: MAPK cascade (biological_process); GO:0000186: obsolete activation of MAPKK activity (biological_process); GO:0000746: conjugation (biological_process); GO:0000747: conjugation with cellular fusion (biological_process); GO:0000749: response to pheromone triggering conjugation with cellular fusion (biological_process); GO:0000750: pheromon…	--	--	gi|1009116070|ref|XP_015874578.1|	2.77e-169	258/428(60.28)	491	mitogen-activated protein kinase kinase kinase 18 [Ziziphus jujuba]	CDD|cd06606|STKc_MAPKKK|-	PANTHER|PTHR48011|CCR4-NOT TRANSCRIPTIONAL COMPLEX SUBUNIT CAF120-RELATED|-	Pfam|PF00069|Protein kinase domain|Protein kinase domain	gi|75318714|ref|O80888.1|	1.93e-67	142/361(39.34)	222	RecName: Full=Mitogen-activated protein kinase kinase kinase 17 [Arabidopsis thaliana]	981085.XP_010102787.1	1.2599999999999999e-152	450.0	T	Belongs to the protein kinase superfamily
agat-gene-28748	128.322	146.693	125.988	119.224	197.079	938.778	747.906	611.064	1259.97	1023.03	-2.67359	6.99956e-26	5.20953e-24	agat-gene-28748	123	GO:0000981: DNA-binding transcription factor activity, RNA polymerase II-specific (molecular_function); GO:0000988: obsolete transcription factor activity, protein binding (molecular_function); GO:0000989: obsolete transcription factor activity, transcription factor binding (molecular_function); GO:0001067: transcription regulatory region nucleic acid binding (molecular_function); GO:0001076: obs…	K09422(MYBP)	-	gi|1009137979|ref|XP_015886342.1|	5.26e-123	192/299(64.21)	359	transcription repressor MYB6 isoform X3 [Ziziphus jujuba]	CDD|cd00167|SANT|SANT/Myb domain	PANTHER|PTHR47999|TRANSCRIPTION FACTOR MYB8-RELATED-RELATED|-	Pfam|PF00249|Myb-like DNA-binding domain|SANT/Myb domain	gi|75336874|ref|Q9S9K9.1|	8.23e-94	151/279(54.12)	280	RecName: Full=Transcription factor MYB3; AltName: Full=Myb-related protein 3; Short=AtMYB3 [Arabidopsis thaliana]	981085.XP_010104477.1	2.71e-113	336.0	K	transcription regulator recruiting activity
agat-gene-7722	1401.2	1575.26	1110.12	1568.67	1983.83	272.008	272.12	450.57	372.217	294.116	2.19989	7.3277e-26	5.43839e-24	agat-gene-7722	158	GO:0001736: establishment of planar polarity (biological_process); GO:0001738: morphogenesis of a polarized epithelium (biological_process); GO:0002009: morphogenesis of an epithelium (biological_process); GO:0003333: amino acid transmembrane transport (biological_process); GO:0003674: molecular_function (molecular_function); GO:0005215: transporter activity (molecular_function); GO:0005342: orga…	K13946(AUX1, LAX)	ko04075//Plant hormone signal transduction	gi|1338470666|ref|PON92637.1|	4.98e-311	414/485(85.36)	850	Auxin influx transporter [Trema orientale]	-	PANTHER|PTHR48017|OS05G0424000 PROTEIN-RELATED|-	Pfam|PF01490|Transmembrane amino acid transporter protein|Amino acid transporter, transmembrane domain	gi|75262336|ref|Q9FEL7.1|	5.36e-304	406/488(83.20)	829	RecName: Full=Auxin transporter-like protein 2; AltName: Full=AUX1-like protein 2; AltName: Full=MtLAX2 [Medicago truncatula]	3827.XP_004492419.1	9.309999999999994e-306	838.0	E	Auxin transporter-like protein
agat-gene-21711	779.44	542.61	703.381	672.277	776.448	2954.45	2410.42	1801.4	3328.68	3615.36	-2.02157	7.50659e-26	5.55551e-24	agat-gene-21711	32	GO:0003674: molecular_function (molecular_function); GO:0003824: catalytic activity (molecular_function); GO:0005575: cellular_component (cellular_component); GO:0005622: intracellular anatomical structure (cellular_component); GO:0005623: obsolete cell (cellular_component); GO:0005737: cytoplasm (cellular_component); GO:0005768: endosome (cellular_component); GO:0005794: Golgi apparatus (cellula…	--	--	gi|1821676466|ref|KAF3447886.1|	0.0	519/602(86.21)	1120	hypothetical protein FNV43_RR08593 [Rhamnella rubrinervis]	-	PANTHER|PTHR10108|SAM-DEPENDENT METHYLTRANSFERASE|Putative S-adenosyl-L-methionine-dependent methyltransferase	Pfam|PF03141|Putative S-adenosyl-L-methionine-dependent methyltransferase|Putative S-adenosyl-L-methionine-dependent methyltransferase	gi|75166193|ref|Q94II3.1|	0.0	480/603(79.60)	1031	RecName: Full=Probable methyltransferase PMT21; AltName: Full=Protein EARLY-RESPONSIVE TO DEHYDRATION 3 [Arabidopsis thaliana]	981085.XP_010092030.1	0.0	1107.0	S	Encoded by
agat-gene-26101	447.838	629.923	502.975	487.585	888.13	57.1855	85.3951	46.3732	57.7949	31.0365	3.40955	8.80142e-26	6.49555e-24	agat-gene-26101	3	GO:0009522: photosystem I (cellular_component); GO:0009538: photosystem I reaction center (cellular_component); GO:0015979: photosynthesis (biological_process);	K02693(psaE)	ko00195//Photosynthesis	gi|1821680968|ref|KAF3452385.1|	2.31e-41	89/150(59.33)	141	hypothetical protein FNV43_RR02818 [Rhamnella rubrinervis]	-	PANTHER|PTHR34549|PHOTOSYSTEM I REACTION CENTER SUBUNIT IV A, CHLOROPLASTIC-RELATED|Photosystem I PsaE, reaction centre subunit IV	Pfam|PF02427|Photosystem I reaction centre subunit IV / PsaE|Photosystem I PsaE, reaction centre subunit IV	gi|2499967|ref|Q41229.1|	7.32e-33	52/78(66.67)	116	RecName: Full=Photosystem I reaction center subunit IV B, chloroplastic; Short=PSI-E B; Contains: RecName: Full=Photosystem I reaction center subunit IV B isoform 2; Flags: Precursor [Nicotiana sylvestris]	3750.XP_008364331.1	1.18e-34	125.0	S	Photosystem I reaction center subunit IV
agat-gene-22394	14.5245	18.228	19.8464	6.66361	23.3342	185.748	327.242	400.775	241.799	273.152	-4.10299	8.86089e-26	6.52117e-24	agat-gene-22394	36	GO:0000166: nucleotide binding (molecular_function); GO:0003674: molecular_function (molecular_function); GO:0003824: catalytic activity (molecular_function); GO:0005488: binding (molecular_function); GO:0006576: cellular biogenic amine metabolic process (biological_process); GO:0006595: polyamine metabolic process (biological_process); GO:0006598: polyamine catabolic process (biological_process)…	K13366(MPAO, PAO1)	ko00330//Arginine and proline metabolism; ko00410//beta-Alanine metabolism	gi|1216954843|ref|XP_021673802.1|	2.09e-286	389/468(83.12)	789	polyamine oxidase 1-like isoform X1 [Hevea brasiliensis]	-	PANTHER|PTHR10742|FLAVIN MONOAMINE OXIDASE|-	Pfam|PF01593|Flavin containing amine oxidoreductase|Amine oxidase	gi|75171808|ref|Q9FNA2.1|	1.37e-254	357/477(74.84)	704	RecName: Full=Polyamine oxidase 1; Short=AtPAO1; AltName: Full=N(1)-acetylpolyamine oxidase; AltName: Full=Spermine oxidase [Arabidopsis thaliana]	3983.cassava4.1_032640m	5.7799999999999965e-282	778.0	Q	Polyamine oxidase
agat-gene-13969	71.116	30.5936	68.4599	30.6967	87.4246	495.417	723.957	511.443	857.729	879.774	-3.58571	1.2511e-25	9.18179e-24	agat-gene-13969	60	GO:0003674: molecular_function (molecular_function); GO:0003824: catalytic activity (molecular_function); GO:0004672: protein kinase activity (molecular_function); GO:0004674: protein serine/threonine kinase activity (molecular_function); GO:0005488: binding (molecular_function); GO:0005515: protein binding (molecular_function); GO:0005524: ATP binding (molecular_function); GO:0005575: cellular_c…	--	--	gi|703115035|ref|XP_010100801.1|	2.57e-193	289/435(66.44)	549	serine/threonine-protein kinase OXI1 [Morus notabilis]	-	PANTHER|PTHR45637|FLIPPASE KINASE 1-RELATED|-	Pfam|PF00069|Protein kinase domain|Protein kinase domain	gi|75273965|ref|Q9LSF1.1|	1.22e-171	268/432(62.04)	490	RecName: Full=Serine/threonine-protein kinase OXI1; AltName: Full=AGC serine/threonine-protein kinase subfamily 2 member 1; AltName: Full=Protein OXIDATIVE SIGNAL-INDUCIBLE 1 [Arabidopsis thaliana]	981085.XP_010100801.1	3.879999999999998e-193	549.0	T	Serine threonine-protein kinase
agat-gene-8940	657.388	603.05	683.543	685.767	547.358	2446.2	2631.36	1468.31	2241.98	2473.44	-1.8251	1.35102e-25	9.88758e-24	agat-gene-8940	68	GO:0003674: molecular_function (molecular_function); GO:0003824: catalytic activity (molecular_function); GO:0005575: cellular_component (cellular_component); GO:0005622: intracellular anatomical structure (cellular_component); GO:0005623: obsolete cell (cellular_component); GO:0005737: cytoplasm (cellular_component); GO:0005768: endosome (cellular_component); GO:0005794: Golgi apparatus (cellula…	K08679(E5.1.3.6)	ko00520//Amino sugar and nucleotide sugar metabolism	gi|596138397|ref|XP_007222381.1|	3.82e-287	379/426(88.97)	786	UDP-glucuronate 4-epimerase 1 [Prunus persica]	-	PANTHER|PTHR43574|EPIMERASE-RELATED|-	Pfam|PF16363|GDP-mannose 4,6 dehydratase|NAD(P)-binding domain	gi|75311748|ref|Q9M0B6.1|	9.56e-274	363/425(85.41)	749	RecName: Full=UDP-glucuronate 4-epimerase 1; AltName: Full=UDP-glucuronic acid epimerase 1; Short=AtUGlcAE3 [Arabidopsis thaliana]	3760.EMJ23580	5.769999999999997e-287	786.0	M	UDP-glucuronate 4-epimerase
agat-gene-17700	991.484	1118.89	911.71	1069.5	1259.79	4319.39	4438	3390.76	2861.9	3029.74	-1.75309	1.4083e-25	1.02783e-23	agat-gene-17700	82	GO:0000003: reproduction (biological_process); GO:0003006: developmental process involved in reproduction (biological_process); GO:0003674: molecular_function (molecular_function); GO:0003779: actin binding (molecular_function); GO:0005488: binding (molecular_function); GO:0005515: protein binding (molecular_function); GO:0005575: cellular_component (cellular_component); GO:0005618: cell wall (ce…	--	--	gi|595894130|ref|XP_007213677.1|	1.13e-296	572/962(59.46)	852	formin-like protein 5 isoform X1 [Prunus persica]	-	PANTHER|PTHR23213|FORMIN-RELATED|-	Pfam|PF02181|Formin Homology 2 Domain|Formin, FH2 domain	gi|160013957|ref|Q94B77.2|	7.39e-214	466/952(48.95)	634	RecName: Full=Formin-like protein 5; Short=AtFH5; Short=AtFORMIN-5; AltName: Full=Formin homology 2 domain-containing protein 5 [Arabidopsis thaliana]	3760.EMJ14876	1.699999999999999e-296	852.0	TZ	Belongs to the formin-like family
agat-gene-28059	1262.89	918.446	1480.19	1287.85	954.976	270.846	274.194	321.654	219.85	252.235	2.1393	1.44684e-25	1.05303e-23	agat-gene-28059	89	GO:0000226: microtubule cytoskeleton organization (biological_process); GO:0000271: polysaccharide biosynthetic process (biological_process); GO:0000278: mitotic cell cycle (biological_process); GO:0000281: mitotic cytokinesis (biological_process); GO:0000910: cytokinesis (biological_process); GO:0003674: molecular_function (molecular_function); GO:0003824: catalytic activity (molecular_function)…	--	--	gi|1821674071|ref|KAF3445492.1|	0.0	948/1098(86.34)	1967	hypothetical protein FNV43_RR10668 [Rhamnella rubrinervis]	CDD|cd16617|mRING-HC-C4C4_CesA_plant|-	PANTHER|PTHR13301|X-BOX TRANSCRIPTION FACTOR-RELATED|-	Pfam|PF03552|Cellulose synthase|Cellulose synthase	gi|73917710|ref|O48947.1|	0.0	854/1103(77.43)	1750	RecName: Full=Cellulose synthase A catalytic subunit 2 [UDP-forming]; Short=AtCesA2; Short=Ath-A [Arabidopsis thaliana]	102107.XP_008237530.1	0.0	1956.0	G	Belongs to the glycosyltransferase 2 family. Plant cellulose synthase subfamily
agat-gene-26192	154.737	162.98	194.453	159.642	170.814	658.318	990.484	709.261	777.053	944.817	-2.27473	1.72133e-25	1.24937e-23	agat-gene-26192	100	GO:0001505: regulation of neurotransmitter levels (biological_process); GO:0003674: molecular_function (molecular_function); GO:0005488: binding (molecular_function); GO:0005509: calcium ion binding (molecular_function); GO:0005575: cellular_component (cellular_component); GO:0005622: intracellular anatomical structure (cellular_component); GO:0005623: obsolete cell (cellular_component); GO:00057…	--	--	gi|1821669900|ref|KAF3441323.1|	0.0	840/1011(83.09)	1724	hypothetical protein FNV43_RR15237 [Rhamnella rubrinervis]	CDD|cd04019|C2C_MCTP_PRT_plant|-	PANTHER|PTHR45707|C2 CALCIUM/LIPID-BINDING PLANT PHOSPHORIBOSYLTRANSFERASE FAMILY PROTEIN|-	Pfam|PF08372|Plant phosphoribosyltransferase C-terminal|Phosphoribosyltransferase C-terminal	Q84TJ7.1	0.0	673/1029(65.40)	1387	RecName: Full=Multiple C2 domain and transmembrane region protein 7 [Arabidopsis thaliana]	3988.XP_002511838.1	0.0	1682.0	S	Multiple C2 and transmembrane domain-containing protein
agat-gene-21053	535.195	1137.19	281.724	894.474	1304.5	17.2453	36.4392	14.9105	3.77409	5.68922	5.71916	1.83565e-25	1.32868e-23	agat-gene-21053	13	GO:0005575: cellular_component (cellular_component); GO:0005622: intracellular anatomical structure (cellular_component); GO:0005623: obsolete cell (cellular_component); GO:0005634: nucleus (cellular_component); GO:0005737: cytoplasm (cellular_component); GO:0005829: cytosol (cellular_component); GO:0043226: organelle (cellular_component); GO:0043227: membrane-bounded organelle (cellular_componen…	--	--	gi|1344050026|ref|XP_023905154.1|	1.17e-130	183/213(85.92)	373	cytokinin riboside 5&apos;-monophosphate phosphoribohydrolase LOG1 [Quercus suber]	-	PANTHER|PTHR31223|LOG FAMILY PROTEIN YJL055W|-	Pfam|PF03641|Possible lysine decarboxylase|LOG family	gi|75158446|ref|Q8RUN2.1|	9.00e-123	172/209(82.30)	349	RecName: Full=Cytokinin riboside 5&apos;-monophosphate phosphoribohydrolase LOG1; AltName: Full=Protein LONELY GUY 1 [Arabidopsis thaliana]	4432.XP_010253716.1	9.749999999999997e-128	366.0	G	Cytokinin-activating enzyme working in the direct activation pathway. Phosphoribohydrolase that converts inactive cytokinin nucleotides to the biologically active free-base forms
agat-gene-13841	15.355	2.77594	25.7958	10.5044	65.2556	805.106	1409.89	823.774	1336.46	1228.99	-5.54282	1.8746e-25	1.35315e-23	agat-gene-13841	67	GO:0000981: DNA-binding transcription factor activity, RNA polymerase II-specific (molecular_function); GO:0000988: obsolete transcription factor activity, protein binding (molecular_function); GO:0000989: obsolete transcription factor activity, transcription factor binding (molecular_function); GO:0001067: transcription regulatory region nucleic acid binding (molecular_function); GO:0001076: obs…	K09422(MYBP)	-	gi|1343990165|ref|XP_023877052.1|	5.29e-132	241/398(60.55)	389	transcription factor MYB102-like [Quercus suber]	CDD|cd00167|SANT|SANT/Myb domain	PANTHER|PTHR10641| MYB FAMILY TRANSCRIPTION FACTOR|-	Pfam|PF00249|Myb-like DNA-binding domain|SANT/Myb domain	gi|75334862|ref|Q9LDR8.1|	4.11e-110	208/380(54.74)	328	RecName: Full=Transcription factor MYB102; AltName: Full=Myb-related protein 102; Short=AtMYB102; AltName: Full=Myb-related protein M4; Short=AtM4 [Arabidopsis thaliana]	29760.VIT_00s0203g00070.t01	3.849999999999999e-131	387.0	K	transcription factor
agat-gene-11546	157.585	101.573	128.967	176.066	117.411	737.093	748.993	670.09	1335.06	1134.2	-2.76101	1.95241e-25	1.40547e-23	agat-gene-11546	2	GO:0019346: transsulfuration (biological_process); GO:0030170: pyridoxal phosphate binding (molecular_function);	K01761(E4.4.1.11)	ko00270//Cysteine and methionine metabolism; ko00450//Selenocompound metabolism	gi|1220060811|ref|XP_021816642.1|	6.85e-61	97/111(87.39)	190	methionine gamma-lyase-like [Prunus avium]	-	PANTHER|PTHR11808|TRANS-SULFURATION ENZYME FAMILY MEMBER|Cys/Met metabolism, pyridoxal phosphate-dependent enzyme	Pfam|PF01053|Cys/Met metabolism PLP-dependent enzyme|Cys/Met metabolism, pyridoxal phosphate-dependent enzyme	gi|75205145|ref|Q9SGU9.1|	2.60e-47	77/99(77.78)	159	RecName: Full=Methionine gamma-lyase; Short=AtMGL; AltName: Full=L-methioninase [Arabidopsis thaliana]	3760.EMJ10322	4.39e-58	192.0	E	Methionine gamma-lyase-like
agat-gene-6419	1230.99	1162.97	1085.33	1358.06	1225.79	320.507	369.53	395.566	291.498	297.418	1.85493	2.06956e-25	1.48574e-23	agat-gene-6419	3	GO:0004672: protein kinase activity (molecular_function); GO:0005524: ATP binding (molecular_function); GO:0006468: protein phosphorylation (biological_process);	--	--	gi|595835889|ref|XP_007207150.1|	7.20e-261	798/968(82.44)	762	leucine-rich repeat receptor-like protein kinase PXC2 [Prunus persica]	CDD|cd14066|STKc_IRAK|-	PANTHER|PTHR27000|LEUCINE-RICH REPEAT RECEPTOR-LIKE PROTEIN KINASE FAMILY PROTEIN-RELATED|-	Pfam|PF00069|Protein kinase domain|Protein kinase domain	gi|75335722|ref|Q9LZV7.1|	3.14e-192	678/958(70.77)	582	RecName: Full=Leucine-rich repeat receptor-like protein kinase PXC2; AltName: Full=Protein PXY/TDR-CORRELATED 2; Flags: Precursor [Arabidopsis thaliana]	3760.EMJ08349	1.0899999999999996e-260	762.0	T	Probably inactive leucine-rich repeat receptor-like protein kinase
agat-gene-6025	408.989	287.615	363.108	227.889	228.035	1783.77	1462.19	1309.61	3240.5	3064.63	-2.84038	2.33355e-25	1.67071e-23	agat-gene-6025	1	GO:0003700: DNA-binding transcription factor activity (molecular_function);	--	--	gi|1009164177|ref|XP_015900360.1|	6.78e-80	182/347(52.45)	256	transcription factor TCP13-like isoform X1 [Ziziphus jujuba]	-	PANTHER|PTHR31072|TRANSCRIPTION FACTOR TCP4-RELATED|Transcription factor, TCP	Pfam|PF03634|TCP family transcription factor|Transcription factor TCP subgroup	gi|75194218|ref|Q9S7W5.1|	3.93e-48	85/112(75.89)	169	RecName: Full=Transcription factor TCP13; AltName: Full=Plastid transcription factor 1; AltName: Full=TFPD [Arabidopsis thaliana]	3641.EOY03699	9.979999999999998e-69	227.0	K	transcription factor
agat-gene-23505	179.277	275.226	236.117	212.547	182.433	1194.49	1186.72	739.821	986.385	1410.59	-2.34485	2.6253e-25	1.87449e-23	agat-gene-23505	81	GO:0001067: transcription regulatory region nucleic acid binding (molecular_function); GO:0001101: response to acid chemical (biological_process); GO:0001558: regulation of cell growth (biological_process); GO:0003674: molecular_function (molecular_function); GO:0003676: nucleic acid binding (molecular_function); GO:0003677: DNA binding (molecular_function); GO:0003700: DNA-binding transcription …	--	--	gi|1743066871|ref|KAA3456475.1|	1.70e-121	221/422(52.37)	365	dehydration-responsive element-binding protein 1D-like [Gossypium australe]	CDD|cd00018|AP2|AP2/ERF domain	PANTHER|PTHR31839|DEHYDRATION-RESPONSIVE ELEMENT-BINDING PROTEIN 1D|-	Pfam|PF00847|AP2 domain|AP2/ERF domain	gi|47605751|ref|Q9SGJ6.1|	2.57e-53	98/197(49.75)	179	RecName: Full=Dehydration-responsive element-binding protein 1E; Short=Protein DREB1E [Arabidopsis thaliana]	3760.EMJ10755	1.5499999999999999e-74	240.0	K	Dehydration-responsive element-binding protein
agat-gene-16637	101.811	126.513	151.786	81.6604	321.434	1179.55	1778.49	1335.51	2418.5	1918.38	-3.4611	2.66734e-25	1.89673e-23	agat-gene-16637	--	--	--	--	gi|1841603157|ref|XP_034201827.1|	1.09e-80	168/327(51.38)	253	uncharacterized protein LOC117616578 [Prunus dulcis]	-	PANTHER|PTHR33095|-|-	Pfam|PF07816|Protein of unknown function (DUF1645)|Protein of unknown function DUF1645, plant	--	--	--	--	--	981085.XP_010100458.1	3.8299999999999996e-80	253.0	S	Protein of unknown function (DUF1645)
agat-gene-17104	717.431	821.679	686.511	733.83	867.681	2541.13	2423.32	1915.39	2119.46	2190.48	-1.54756	2.67084e-25	1.89673e-23	agat-gene-17104	--	--	--	--	gi|1338478124|ref|POO00048.1|	2.22e-272	377/510(73.92)	756	Actin cross-linking [Trema orientale]	-	PANTHER|PTHR31205|ACTIN CROSS-LINKING PROTEIN (DUF569)|-	Pfam|PF04601|Domain of unknown function (DUF569)|Domain of unknown function DUF569	--	--	--	--	--	981085.XP_010096316.1	5.1599999999999973e-256	715.0	S	Domain of unknown function (DUF569)
agat-gene-1920	3.65566	0	1.98045	0	9.79477	182.368	235.052	115.134	189.605	191.605	-5.84113	2.91914e-25	2.06749e-23	agat-gene-1920	--	--	--	--	gi|1389677727|ref|XP_024932021.1|	5.87e-45	105/194(54.12)	153	uncharacterized protein LOC107425011 isoform X1 [Ziziphus jujuba]	-	PANTHER|PTHR34794|EXPRESSED PROTEIN|VQ motif-containing protein 29	Pfam|PF05678|VQ motif|VQ	gi|75213598|ref|Q9SZG3.1|	1.37e-09	28/52(53.85)	56	RecName: Full=VQ motif-containing protein 29; Short=AtVQ29 [Arabidopsis thaliana]	225117.XP_009362596.1	2.62e-38	137.0	S	VQ motif
agat-gene-6516	265.036	201.314	269.853	190.398	200.881	790.008	1523.64	1143.84	1249.82	953.811	-2.32726	3.20892e-25	2.26663e-23	agat-gene-6516	2	GO:0016491: oxidoreductase activity (molecular_function); GO:0055114: obsolete oxidation-reduction process (biological_process);	K00016(LDH, ldh)	ko00620//Pyruvate metabolism; ko00640//Propanoate metabolism; ko00270//Cysteine and methionine metabolism; ko00010//Glycolysis / Gluconeogenesis	gi|1338471027|ref|PON92996.1|	3.11e-222	313/350(89.43)	615	L-lactate dehydrogenase [Trema orientale]	CDD|cd05293|LDH_1|-	PANTHER|PTHR43128|L-2-HYDROXYCARBOXYLATE DEHYDROGENASE (NAD(P)(+))|-	Pfam|PF00056|lactate/malate dehydrogenase, NAD binding domain|Lactate/malate dehydrogenase, N-terminal	gi|126033|ref|P22988.1|	6.73e-156	234/350(66.86)	444	RecName: Full=L-lactate dehydrogenase A; Short=LDH-A [Hordeum vulgare]	3988.XP_002525902.1	7.419999999999997e-219	607.0	C	Belongs to the LDH MDH superfamily
agat-gene-13680	642.673	813.016	810.522	880.993	1222.95	3458.41	3056.36	2660.41	4358.86	4449.06	-2.04069	3.37301e-25	2.37617e-23	agat-gene-13680	19	GO:0004602: glutathione peroxidase activity (molecular_function); GO:0005575: cellular_component (cellular_component); GO:0005622: intracellular anatomical structure (cellular_component); GO:0005623: obsolete cell (cellular_component); GO:0005634: nucleus (cellular_component); GO:0005737: cytoplasm (cellular_component); GO:0005829: cytosol (cellular_component); GO:0005886: plasma membrane (cellul…	K00432(gpx)	ko00480//Glutathione metabolism; ko00590//Arachidonic acid metabolism	gi|1098726213|ref|XP_018806533.1|	8.63e-116	163/201(81.09)	334	probable glutathione peroxidase 2 [Juglans regia]	CDD|cd00340|GSH_Peroxidase|Glutathione peroxidase	PANTHER|PTHR11592|GLUTATHIONE PEROXIDASE|Glutathione peroxidase	Pfam|PF00255|Glutathione peroxidase|Glutathione peroxidase	gi|20138142|ref|O04922.1|	5.18e-92	124/164(75.61)	269	RecName: Full=Probable glutathione peroxidase 2 [Arabidopsis thaliana]	3750.XP_008380677.1	1.3999999999999994e-112	326.0	O	Belongs to the glutathione peroxidase family
agat-gene-9862	1146.27	1097.76	1066.47	1205.11	1686.86	3942.95	4500.99	3427.13	5663.08	5292.69	-1.87961	3.39698e-25	2.38667e-23	agat-gene-9862	2	GO:0003951: NAD+ kinase activity (molecular_function); GO:0006741: NADP biosynthetic process (biological_process);	K00858(ppnK, NADK)	ko00760//Nicotinate and nicotinamide metabolism	gi|645241978|ref|XP_008227335.1|	7.70e-291	411/518(79.34)	806	PREDICTED: NAD(H) kinase 1 isoform X1 [Prunus mume]	-	PANTHER|PTHR20275|NAD KINASE|-	Pfam|PF01513|ATP-NAD kinase|NAD kinase	gi|94717660|ref|Q56YN3.2|	8.51e-242	358/514(69.65)	678	RecName: Full=NAD(H) kinase 1; Short=AtNADK-1 [Arabidopsis thaliana]	102107.XP_008227335.1	1.1599999999999993e-290	806.0	G	NADH kinase
agat-gene-959	0	0	0	0	1.96409	160.628	186.144	106.225	91.5332	45.4373	-7.86071	3.44173e-25	2.41169e-23	agat-gene-959	--	--	--	--	gi|1338453886|ref|PON76338.1|	2.18e-77	111/152(73.03)	233	C2 domain containing protein [Trema orientale]	CDD|cd04049|C2_putative_Elicitor-responsive_gene|-	PANTHER|PTHR46502|C2 DOMAIN-CONTAINING|-	Pfam|PF00168|C2 domain|C2 domain	gi|75311811|ref|Q9M2T2.1|	5.16e-56	79/154(51.30)	175	RecName: Full=16 kDa phloem protein 1; Short=AtPP16-1; Short=Phloem protein 16-1; AltName: Full=Elicitor-responsive protein FIERG2 [Arabidopsis thaliana]	29760.VIT_13s0019g01490.t01	4.729999999999999e-70	215.0	G	elicitor-responsive protein
agat-gene-22355	2494.74	2258.83	2702.42	3016.19	2335.1	854.563	727.248	953.866	706.539	544.197	1.75719	3.54719e-25	2.47899e-23	agat-gene-22355	1	GO:0046872: metal ion binding (molecular_function);	--	--	gi|1913800144|ref|KAF7834005.1|	4.34e-99	207/277(74.73)	300	heavy metal-associated isoprenylated plant protein 3-like [Senna tora]	CDD|cd00371|HMA|Heavy metal-associated domain, HMA	PANTHER|PTHR46195|HEAVY METAL-ASSOCIATED ISOPRENYLATED PLANT PROTEIN 7|-	Pfam|PF00403|Heavy-metal-associated domain|Heavy metal-associated domain, HMA	gi|75268158|ref|Q9C5D3.1|	8.33e-77	185/286(64.69)	242	RecName: Full=Heavy metal-associated isoprenylated plant protein 7; Short=AtHIP07; AltName: Full=Farnesylated protein 3; Short=AtFP3; Flags: Precursor [Arabidopsis thaliana]	225117.XP_009359402.1	2.3899999999999995e-95	293.0	P	Heavy-metal-associated domain
agat-gene-10001	73.752	77.6725	72.4209	44.1708	93.2138	491.059	812.672	452.478	753.652	497.886	-3.05527	3.65873e-25	2.55017e-23	agat-gene-10001	22	GO:0003674: molecular_function (molecular_function); GO:0005488: binding (molecular_function); GO:0005509: calcium ion binding (molecular_function); GO:0005575: cellular_component (cellular_component); GO:0005622: intracellular anatomical structure (cellular_component); GO:0005623: obsolete cell (cellular_component); GO:0005737: cytoplasm (cellular_component); GO:0005829: cytosol (cellular_compon…	K02183(CALM)	ko04626//Plant-pathogen interaction; ko04070//Phosphatidylinositol signaling system	gi|1220031190|ref|XP_021807833.1|	1.14e-66	105/161(65.22)	206	calmodulin-like protein 3 [Prunus avium]	CDD|cd00051|EFh|EF-hand domain	PANTHER|PTHR23050|CALCIUM BINDING PROTEIN|-	Pfam|PF13499|EF-hand domain pair|EF-hand domain	gi|75333680|ref|Q9FDX6.1|	7.73e-53	90/158(56.96)	167	RecName: Full=Calcium-binding protein CP1; AltName: Full=NaCl-inducible Ca2+-binding protein; Short=AtCP1 [Arabidopsis thaliana]	981085.XP_010109984.1	7.479999999999999e-63	197.0	T	EF-hand domain pair
agat-gene-1327	14.3697	5.64189	50.6136	14.3425	83.6813	1109.38	1570.37	1219.28	1605.92	1624.32	-5.39719	3.98935e-25	2.77328e-23	agat-gene-1327	72	GO:0001101: response to acid chemical (biological_process); GO:0002682: regulation of immune system process (biological_process); GO:0002831: regulation of response to biotic stimulus (biological_process); GO:0003674: molecular_function (molecular_function); GO:0003712: transcription coregulator activity (molecular_function); GO:0003714: transcription corepressor activity (molecular_function); GO…	K13464(JAZ)	ko04075//Plant hormone signal transduction	gi|1731691136|ref|XP_030496247.1|	1.21e-73	129/203(63.55)	227	protein TIFY 9 [Cannabis sativa]	-	PANTHER|PTHR33077|PROTEIN TIFY 4A-RELATED-RELATED|TIFY/JAZ family	Pfam|PF09425|Jas motif|CO/COL/TOC1, conserved site	gi|75163798|ref|Q93ZM9.1|	3.76e-45	97/195(49.74)	150	RecName: Full=Protein TIFY 9; AltName: Full=Jasmonate ZIM domain-containing protein 10; AltName: Full=Protein JASMONATE-ASSOCIATED 1; AltName: Full=Protein JAZ10 [Arabidopsis thaliana]	3641.EOX99671	5.049999999999999e-64	203.0	S	TIFY 9-like
agat-gene-3012	537.185	601.173	565.485	502.997	476.513	83.103	114.731	89.7488	72.9657	64.0039	2.6575	4.11626e-25	2.85398e-23	agat-gene-3012	5	GO:0005575: cellular_component (cellular_component); GO:0005911: cell-cell junction (cellular_component); GO:0009506: plasmodesma (cellular_component); GO:0030054: cell junction (cellular_component); GO:0055044: symplast (cellular_component);	--	--	gi|1365979817|ref|XP_024188709.1|	1.22e-147	206/275(74.91)	422	plasmodesmata-located protein 7 [Rosa chinensis]	-	PANTHER|PTHR32080|ANTIFUNGAL PROTEIN GINKBILOBIN-2-LIKE|-	Pfam|PF01657|Salt stress response/antifungal|Gnk2-homologous domain	gi|122242482|ref|Q0WPN8.1|	6.51e-130	188/274(68.61)	374	RecName: Full=Plasmodesmata-located protein 7; Short=PD-located protein 7; AltName: Full=Cysteine-rich repeat secretory protein 60; Flags: Precursor [Arabidopsis thaliana]	57918.XP_004289589.1	4.979999999999999e-146	419.0	S	Cysteine-rich repeat secretory protein
agat-gene-17763	2491.05	2774.67	2804.6	2662.21	3251.33	11373.2	11366.7	6513.88	9845.42	8557.06	-1.76881	4.28192e-25	2.95394e-23	agat-gene-17763	37	GO:0003674: molecular_function (molecular_function); GO:0003824: catalytic activity (molecular_function); GO:0004842: ubiquitin-protein transferase activity (molecular_function); GO:0006464: cellular protein modification process (biological_process); GO:0006508: proteolysis (biological_process); GO:0006511: ubiquitin-dependent protein catabolic process (biological_process); GO:0006807: nitrogen c…	K06689(UBE2D, UBC4, UBC5)	ko04120//Ubiquitin mediated proteolysis; ko04141//Protein processing in endoplasmic reticulum	gi|1821681823|ref|KAF3453240.1|	3.04e-106	145/148(97.97)	305	hypothetical protein FNV43_RR03680 [Rhamnella rubrinervis]	CDD|cd00195|UBCc|Ubiquitin-conjugating enzyme E2	PANTHER|PTHR24068|UBIQUITIN-CONJUGATING ENZYME E2|-	Pfam|PF00179|Ubiquitin-conjugating enzyme|Ubiquitin-conjugating enzyme E2	gi|75332178|ref|Q94F47.1|	9.24e-104	138/148(93.24)	295	RecName: Full=Ubiquitin-conjugating enzyme E2 28; AltName: Full=AtUBC9A; AltName: Full=E2 ubiquitin-conjugating enzyme 28; AltName: Full=Ubiquitin carrier protein 28 [Arabidopsis thaliana]	102107.XP_008219163.1	3.7699999999999995e-105	303.0	O	Belongs to the ubiquitin-conjugating enzyme family
agat-gene-26514	2140.53	2387.34	2106.17	2198.63	2585.53	9041.32	7357.83	5376.74	6871.61	6815.89	-1.63488	4.28286e-25	2.95394e-23	agat-gene-26514	48	GO:0000323: lytic vacuole (cellular_component); GO:0003674: molecular_function (molecular_function); GO:0003824: catalytic activity (molecular_function); GO:0004175: endopeptidase activity (molecular_function); GO:0004197: cysteine-type endopeptidase activity (molecular_function); GO:0005575: cellular_component (cellular_component); GO:0005576: extracellular region (cellular_component); GO:000561…	--	--	gi|1768546979|ref|XP_031251076.1|	7.00e-210	275/356(77.25)	585	cathepsin B-like protease 2 [Pistacia vera]	CDD|cd02620|Peptidase_C1A_CathepsinB|-	PANTHER|PTHR12411|CYSTEINE PROTEASE FAMILY C1-RELATED|-	Pfam|PF00112|Papain family cysteine protease|Peptidase C1A, papain C-terminal	gi|75332293|ref|Q94K85.1|	1.49e-187	245/348(70.40)	525	RecName: Full=Cathepsin B-like protease 3; AltName: Full=Cathepsin B3; Short=AtCathB3; Flags: Precursor [Arabidopsis thaliana]	85681.XP_006444663.1	6.529999999999996e-206	575.0	O	Belongs to the peptidase C1 family
agat-gene-1072	2661.3	3192.71	2781.77	3059.43	3596.84	9529.16	9689.04	7153.59	9007.18	9836.64	-1.56396	4.47103e-25	3.07567e-23	agat-gene-1072	2	GO:0003824: catalytic activity (molecular_function); GO:0009058: biosynthetic process (biological_process);	K00968(PCYT1)	ko00564//Glycerophospholipid metabolism	gi|645247045|ref|XP_008229646.1|	7.96e-162	233/287(81.18)	461	PREDICTED: choline-phosphate cytidylyltransferase 2 [Prunus mume]	CDD|cd02174|CCT|CTP:phosphocholine cytidylyltransferase domain	PANTHER|PTHR10739|CYTIDYLYLTRANSFERASE|-	Pfam|PF01467|Cytidylyltransferase-like|Cytidyltransferase-like domain	gi|544602175|ref|F4JJE0.1|	3.15e-148	213/266(80.08)	422	RecName: Full=Choline-phosphate cytidylyltransferase 2; Short=AtCCT2; AltName: Full=CTP:phosphocholine cytidylyltransferase 2; AltName: Full=Phosphorylcholine transferase 2 [Arabidopsis thaliana]	102107.XP_008229646.1	1.1999999999999996e-161	461.0	I	Choline-phosphate cytidylyltransferase
agat-gene-25556	1434.88	1418.95	1212.31	1839.93	2018.76	404.643	451.877	447.02	299.683	371.176	2.00397	4.66531e-25	3.20096e-23	agat-gene-25556	--	--	--	--	gi|1229776109|ref|XP_022141162.1|	1.10e-10	40/90(44.44)	67	cyclic nucleotide-gated ion channel 1-like isoform X2 [Momordica charantia]	-	PANTHER|PTHR45651|CYCLIC NUCLEOTIDE-GATED ION CHANNEL 15-RELATED-RELATED|-	-	--	--	--	--	--	3760.EMJ28068	2.97e-10	66.2	PT	Cyclic nucleotide-gated ion channel 1-like
agat-gene-30766	236.499	286.585	228.156	249.008	1342.62	10948.2	14180.2	10688.2	13565	10551.5	-4.67669	4.7213e-25	3.23096e-23	agat-gene-30766	27	GO:0003674: molecular_function (molecular_function); GO:0003824: catalytic activity (molecular_function); GO:0005215: transporter activity (molecular_function); GO:0005575: cellular_component (cellular_component); GO:0005623: obsolete cell (cellular_component); GO:0005886: plasma membrane (cellular_component); GO:0006810: transport (biological_process); GO:0008150: biological_process (biological_…	--	--	gi|1009167950|ref|XP_015902394.1|	0.0	1198/1503(79.71)	2382	ABC transporter G family member 29-like [Ziziphus jujuba]	CDD|cd03232|ABCG_PDR_domain2|ATP-binding cassette transporter, PDR-like subfamily G, domain 2	PANTHER|PTHR19241|ATP-BINDING CASSETTE TRANSPORTER|-	Pfam|PF01061|ABC-2 type transporter|ABC-2 type transporter	gi|75338638|ref|Q9XIE2.1|	0.0	1065/1469(72.50)	2139	RecName: Full=ABC transporter G family member 36; Short=ABC transporter ABCG.36; Short=AtABCG36; AltName: Full=Pleiotropic drug resistance protein 8; Short=AtPDR8; AltName: Full=Protein PENETRATION 3 [Arabidopsis thaliana]	981085.XP_010098138.1	0.0	2375.0	Q	Belongs to the ABC transporter superfamily. ABCG family. PDR (TC 3.A.1.205) subfamily
agat-gene-27298	3050.04	3513.86	4009.97	4079.9	4782.85	1209.64	1079.52	1174.51	1499.47	1233.45	1.64929	5.49975e-25	3.75393e-23	agat-gene-27298	1	GO:0016811: hydrolase activity, acting on carbon-nitrogen (but not peptide) bonds, in linear amides (molecular_function);	K01455(E3.5.1.49)	ko00460//Cyanoamino acid metabolism; ko01200//Carbon metabolism; ko00630//Glyoxylate and dicarboxylate metabolism; ko00910//Nitrogen metabolism	gi|1220092171|ref|XP_021832933.1|	7.33e-314	403/453(88.96)	856	uncharacterized protein LOC110772775 isoform X2 [Prunus avium]	-	PANTHER|PTHR31891|FORMAMIDASE C869.04-RELATED|Acetamidase/Formamidase	Pfam|PF03069|Acetamidase/Formamidase family|Acetamidase/Formamidase	gi|3913682|ref|Q50228.1|	9.60e-151	212/428(49.53)	437	RecName: Full=Formamidase; AltName: Full=Formamide amidohydrolase [Methylophilus methylotrophus]	29760.VIT_07s0129g00310.t01	6.87e-310	846.0	C	formamidase
agat-gene-21690	4.56333	0	0	7.74904	7.8072	504.73	463.643	267.314	132.262	229.227	-6.27139	5.72171e-25	3.89535e-23	agat-gene-21690	--	--	--	--	gi|1009142119|ref|XP_015888551.1|	2.07e-49	86/149(57.72)	162	uncharacterized protein LOC107423498 isoform X1 [Ziziphus jujuba]	-	PANTHER|PTHR33919|OS09G0127700 PROTEIN|-	-	--	--	--	--	--	3847.GLYMA05G33340.1	1.74e-44	150.0	-	-
agat-gene-1615	37.3632	18.1391	22.8066	17.237	73.9284	872.813	786.742	414.163	462.762	760.906	-4.27728	6.26007e-25	4.25088e-23	agat-gene-1615	10	GO:0005575: cellular_component (cellular_component); GO:0005622: intracellular anatomical structure (cellular_component); GO:0005623: obsolete cell (cellular_component); GO:0005634: nucleus (cellular_component); GO:0043226: organelle (cellular_component); GO:0043227: membrane-bounded organelle (cellular_component); GO:0043229: intracellular organelle (cellular_component); GO:0043231: intracellula…	--	--	gi|1229754715|ref|XP_022150150.1|	2.19e-09	32/49(65.31)	61	late embryogenesis abundant protein Dc3-like [Momordica charantia]	-	PANTHER|PTHR47372|DAUER UP-REGULATED-RELATED|-	-	gi|126080|ref|P13939.1|	5.64e-06	25/48(52.08)	47	RecName: Full=Late embryogenesis abundant protein D-7; Short=LEA D-7 [Gossypium hirsutum]	3750.XP_008338529.1	3.36e-07	55.5	C	response to water deprivation
agat-gene-8964	477.028	452.496	411.7	406.779	991.066	3538.24	3525.57	2141.96	3536.96	4733.11	-2.67328	6.84588e-25	4.63672e-23	agat-gene-8964	--	--	--	--	gi|1371536666|ref|PSS32642.1|	1.21e-20	42/80(52.50)	84	Fibropellin-1 like [Actinidia chinensis var. chinensis]	-	PANTHER|PTHR37078|-|-	-	--	--	--	--	--	3847.GLYMA01G25930.1	6.57e-19	80.5	-	-
agat-gene-13573	1373.91	1354.73	1198.42	1531.18	1628.59	5202.25	5411.44	4400.62	10560.6	7181.43	-2.20837	6.98416e-25	4.71825e-23	agat-gene-13573	23	GO:0003674: molecular_function (molecular_function); GO:0003824: catalytic activity (molecular_function); GO:0005575: cellular_component (cellular_component); GO:0005622: intracellular anatomical structure (cellular_component); GO:0005623: obsolete cell (cellular_component); GO:0005737: cytoplasm (cellular_component); GO:0005794: Golgi apparatus (cellular_component); GO:0008194: UDP-glycosyltrans…	--	--	gi|1770279478|ref|KAE8022894.1|	1.88e-220	314/469(66.95)	621	hypothetical protein FH972_008655 [Carpinus fangiana]	CDD|cd03784|GT1_Gtf-like|-	PANTHER|PTHR11926|GLUCOSYL/GLUCURONOSYL TRANSFERASES|-	Pfam|PF00201|UDP-glucoronosyl and UDP-glucosyl transferase|UDP-glucuronosyl/UDP-glucosyltransferase	gi|1939884037|ref|A7MAS5.1|	2.24e-214	311/479(64.93)	603	RecName: Full=Phloretin 4&apos;-O-glucosyltransferase; Short=MdPh-4&apos;-OGT; AltName: Full=Flavanone 7-O-beta-glucosyltransferase UGT75L17; AltName: Full=UDP-glycosyltransferase 75L17 [Malus domestica]	3750.XP_008380455.1	1.2599999999999995e-213	605.0	CG	Belongs to the UDP-glycosyltransferase family
agat-gene-27969	449.824	396.918	380.953	356.791	477.529	1605.62	1665.74	1057.16	1711.14	1559.41	-1.88101	7.19855e-25	4.85064e-23	agat-gene-27969	--	--	--	--	gi|1821674085|ref|KAF3445506.1|	3.21e-189	285/407(70.02)	536	hypothetical protein FNV43_RR10682 [Rhamnella rubrinervis]	-	PANTHER|PTHR31509|BPS1-LIKE PROTEIN|-	Pfam|PF05633|Protein BYPASS1-related|Protein BYPASS-related	Q9CA69.1	1.52e-148	231/409(56.48)	429	RecName: Full=Protein ROH1D [Arabidopsis thaliana]	3983.cassava4.1_009431m	4.829999999999998e-174	498.0	S	UPF0496 protein
agat-gene-6029	88.2508	81.4509	150.816	96.1648	91.2127	602.27	739.244	601.912	1396.27	1297.08	-3.18898	7.23659e-25	4.86384e-23	agat-gene-6029	59	GO:0000226: microtubule cytoskeleton organization (biological_process); GO:0001578: microtubule bundle formation (biological_process); GO:0003674: molecular_function (molecular_function); GO:0003824: catalytic activity (molecular_function); GO:0004497: monooxygenase activity (molecular_function); GO:0005506: iron ion binding (molecular_function); GO:0006091: generation of precursor metabolites an…	K09590(CYP85A1, BR6OX1)	ko00905//Brassinosteroid biosynthesis	gi|1731740168|ref|XP_030481735.1|	2.47e-290	389/464(83.84)	797	cytochrome P450 85A [Cannabis sativa]	-	PANTHER|PTHR24286|CYTOCHROME P450 26|-	Pfam|PF00067|Cytochrome P450|Cytochrome P450	Q69F95.3	1.22e-275	366/464(78.88)	756	RecName: Full=Cytochrome P450 85A; Short=PvCYP85A; AltName: Full=C6-oxidase [Phaseolus vulgaris]	981085.XP_010099314.1	3.369999999999998e-284	782.0	Q	Cytochrome p450
agat-gene-19953	43.7863	11.4016	48.624	22.0587	53.4447	621.509	662.129	324.4	694.728	578.181	-4.00139	7.36277e-25	4.93605e-23	agat-gene-19953	1	GO:0015035: protein-disulfide reductase activity (molecular_function);	--	--	gi|703161292|ref|XP_010112754.1|	2.81e-44	69/102(67.65)	145	monothiol glutaredoxin-S6 [Morus notabilis]	CDD|cd03419|GRX_GRXh_1_2_like|-	PANTHER|PTHR10168|GLUTAREDOXIN|Glutaredoxin-like, plant II	Pfam|PF00462|Glutaredoxin|Glutaredoxin	gi|75181056|ref|Q9LYC8.1|	4.02e-40	65/102(63.73)	131	RecName: Full=Monothiol glutaredoxin-S6; Short=AtGrxS6; AltName: Full=Protein ROXY 17 [Arabidopsis thaliana]	981085.XP_010112754.1	4.2499999999999996e-44	145.0	O	Monothiol
agat-gene-20607	495.32	517.751	374.002	436.628	568.765	2008.06	1986.52	1552.42	1349.54	1775.27	-1.85743	7.71806e-25	5.16111e-23	agat-gene-20607	60	GO:0005575: cellular_component (cellular_component); GO:0005622: intracellular anatomical structure (cellular_component); GO:0005623: obsolete cell (cellular_component); GO:0005737: cytoplasm (cellular_component); GO:0006139: nucleobase-containing compound metabolic process (biological_process); GO:0006725: cellular aromatic compound metabolic process (biological_process); GO:0006732: obsolete co…	K00278(nadB)	ko00250//Alanine, aspartate and glutamate metabolism; ko00760//Nicotinate and nicotinamide metabolism	gi|645249117|ref|XP_008230603.1|	0.0	539/646(83.44)	1077	PREDICTED: L-aspartate oxidase, chloroplastic isoform X1 [Prunus mume]	-	PANTHER|PTHR42716|L-ASPARTATE OXIDASE|L-aspartate oxidase	Pfam|PF00890|FAD binding domain|FAD-dependent oxidoreductase 2, FAD binding domain	A0A1S3YEG8.1	0.0	488/646(75.54)	959	RecName: Full=L-aspartate oxidase 2-a, chloroplastic; Flags: Precursor [Nicotiana tabacum]	102107.XP_008230603.1	0.0	1077.0	C	Catalyzes the oxidation of L-aspartate to iminoaspartate
agat-gene-10077	11.7748	10.5078	21.8385	12.4826	16.5093	142.695	486.616	629.136	262.837	853.002	-5.00954	8.83458e-25	5.89278e-23	agat-gene-10077	17	GO:0006139: nucleobase-containing compound metabolic process (biological_process); GO:0006725: cellular aromatic compound metabolic process (biological_process); GO:0006807: nitrogen compound metabolic process (biological_process); GO:0008150: biological_process (biological_process); GO:0008152: metabolic process (biological_process); GO:0009451: RNA modification (biological_process); GO:0009987:…	--	--	gi|1335256267|ref|PNY15219.1|	2.20e-113	160/186(86.02)	327	cytidine/deoxycytidylate deaminase family protein [Trifolium pratense]	CDD|cd01285|nucleoside_deaminase|-	PANTHER|PTHR11079|CYTOSINE DEAMINASE FAMILY MEMBER|-	Pfam|PF00383|Cytidine and deoxycytidylate deaminase zinc-binding region|Cytidine and deoxycytidylate deaminase domain	gi|75249951|ref|Q94BU8.1|	4.41e-102	145/186(77.96)	294	RecName: Full=Guanosine deaminase; AltName: Full=tRNA-specific adenosine deaminase TAD4; Short=AtTAD4 [Arabidopsis thaliana]	3880.AES92096	4.7099999999999996e-113	326.0	F	deaminase
agat-gene-25353	209.287	287.633	204.356	283.726	414.502	1165.52	1862.97	1102	1883.4	2181.45	-2.54926	9.49975e-25	6.32046e-23	agat-gene-25353	--	--	--	--	gi|1821662063|ref|KAF3433491.1|	1.36e-251	356/468(76.07)	700	hypothetical protein FNV43_RR24593 [Rhamnella rubrinervis]	-	PANTHER|PTHR34795|NEMATODE RESISTANCE PROTEIN-LIKE HSPRO1|HSPRO1/HSPRO2	Pfam|PF07014|Hs1pro-1 protein C-terminus|Hs1pro-1, C-terminal	gi|75096959|ref|O04203.1|	1.45e-173	259/464(55.82)	497	RecName: Full=Nematode resistance protein-like HSPRO2; AltName: Full=AKINbetagamma-interacting protein 2; AltName: Full=Ortholog of sugar beet HS1 PRO-1 protein 2; AltName: Full=Protein Hs1pro-2 [Arabidopsis thaliana]	981085.XP_010095078.1	6.739999999999997e-247	689.0	S	Nematode resistance protein-like
agat-gene-13846	10318.6	12407.4	12449.6	8928.2	11474.7	3055.95	3889.66	3343.44	4193.51	2682.86	1.69502	9.80603e-25	6.5078e-23	agat-gene-13846	83	GO:0003674: molecular_function (molecular_function); GO:0005488: binding (molecular_function); GO:0005515: protein binding (molecular_function); GO:0005575: cellular_component (cellular_component); GO:0005622: intracellular anatomical structure (cellular_component); GO:0005623: obsolete cell (cellular_component); GO:0005737: cytoplasm (cellular_component); GO:0006091: generation of precursor meta…	K08916(LHCB5)	ko00196//Photosynthesis - antenna proteins	gi|1982019986|ref|KAG2710051.1|	8.16e-196	268/293(91.47)	544	hypothetical protein I3760_04G006800 [Carya illinoinensis]	-	PANTHER|PTHR21649|CHLOROPHYLL A/B BINDING PROTEIN|Chlorophyll A-B binding protein, plant and chromista	Pfam|PF00504|Chlorophyll A-B binding protein|Chlorophyll A-B binding protein	gi|28558077|ref|Q9XF89.1|	2.74e-178	247/283(87.28)	495	RecName: Full=Chlorophyll a-b binding protein CP26, chloroplastic; AltName: Full=LHCB5; AltName: Full=LHCIIc; AltName: Full=Light-harvesting complex II protein 5; Flags: Precursor [Arabidopsis thaliana]	3649.evm.model.supercontig_21.239	5.839999999999998e-194	540.0	C	The light-harvesting complex (LHC) functions as a light receptor, it captures and delivers excitation energy to photosystems with which it is closely associated
agat-gene-15531	293.113	305.825	273.804	173.988	620.329	2076.21	2553.43	1896.17	2667.46	3969.82	-2.98065	1.13549e-24	7.51565e-23	agat-gene-15531	--	--	--	--	gi|1009166522|ref|XP_015901635.1|	1.51e-32	55/85(64.71)	115	uncharacterized protein LOC107434664 [Ziziphus jujuba]	-	PANTHER|PTHR33922|OS01G0888066 PROTEIN-RELATED|-	Pfam|PF10714|Late embryogenesis abundant protein 18|Late embryogenesis abundant protein, LEA-18	--	--	--	--	--	3641.EOX91614	2.89e-31	113.0	S	late embryogenesis abundant protein
agat-gene-1249	96.611	52.6643	84.3286	72.1144	88.3348	529.862	702.195	422.556	495.01	736.603	-2.87033	1.13817e-24	7.51565e-23	agat-gene-1249	1	GO:0051091: positive regulation of DNA-binding transcription factor activity (biological_process);	--	--	gi|703096961|ref|XP_010095987.1|	5.07e-14	41/56(73.21)	71	uncharacterized protein LOC21406728 [Morus notabilis]	-	PANTHER|PTHR33624|SIGMA FACTOR BINDING PROTEIN 1, CHLOROPLASTIC|Sigma factor binding protein 1/2	Pfam|PF05678|VQ motif|VQ	--	--	--	--	--	981085.XP_010095987.1	7.65e-14	71.6	S	VQ motif
agat-gene-6064	49.9638	49.8034	74.4096	78.8987	80.5834	383.178	445.501	478.401	672.648	561.603	-2.92709	1.32136e-24	8.70346e-23	agat-gene-6064	22	GO:0004842: ubiquitin-protein transferase activity (molecular_function); GO:0005575: cellular_component (cellular_component); GO:0005622: intracellular anatomical structure (cellular_component); GO:0005623: obsolete cell (cellular_component); GO:0005634: nucleus (cellular_component); GO:0005737: cytoplasm (cellular_component); GO:0008150: biological_process (biological_process); GO:0010033: respo…	--	--	gi|1338421299|ref|PON44670.1|	4.94e-298	476/660(72.12)	835	Beta-catenin [Parasponia andersonii]	CDD|cd16664|RING-Ubox_PUB|-	PANTHER|PTHR23315|U BOX DOMAIN-CONTAINING|-	Pfam|PF04564|U-box domain|U box domain	gi|75264490|ref|Q9LZW3.1|	2.37e-213	351/650(54.00)	615	RecName: Full=U-box domain-containing protein 16; AltName: Full=Plant U-box protein 16; AltName: Full=RING-type E3 ubiquitin transferase PUB16 [Arabidopsis thaliana]	57918.XP_004299922.1	1.0799999999999993e-290	816.0	S	RING-type E3 ubiquitin transferase
agat-gene-22490	2228.81	2322.11	2641.9	2699.73	3326.08	8398.33	9381.23	6271.37	9041.8	9204.5	-1.67791	1.80688e-24	1.18718e-22	agat-gene-22490	--	--	--	--	gi|1338415598|ref|PON39290.1|	1.13e-229	370/535(69.16)	649	hypothetical protein PanWU01x14_306150 [Parasponia andersonii]	-	PANTHER|PTHR31805|RECEPTOR-LIKE KINASE, PUTATIVE (DUF1421)-RELATED|-	Pfam|PF07223|UBA-like domain (DUF1421)|UBA-like domain DUF1421	--	--	--	--	--	981085.XP_010110218.1	1.5399999999999991e-221	629.0	S	UBA-like domain (DUF1421)
agat-gene-25557	945.028	1009.57	736.106	1381.19	1270.46	206.126	189.724	276.879	218.532	186.2	2.30809	1.91116e-24	1.25257e-22	agat-gene-25557	4	GO:0005216: ion channel activity (molecular_function); GO:0006811: ion transport (biological_process); GO:0016020: membrane (cellular_component); GO:0055085: transmembrane transport (biological_process);	K05391(CNGC)	ko04626//Plant-pathogen interaction	gi|1220054046|ref|XP_021813081.1|	5.78e-57	121/304(39.80)	202	cyclic nucleotide-gated ion channel 1-like [Prunus avium]	-	PANTHER|PTHR45651|CYCLIC NUCLEOTIDE-GATED ION CHANNEL 15-RELATED-RELATED|-	Pfam|PF00520|Ion transport protein|Ion transport domain	gi|38502855|ref|O65717.1|	8.59e-50	113/307(36.81)	180	RecName: Full=Cyclic nucleotide-gated ion channel 1; Short=AtCNGC1; AltName: Full=Cyclic nucleotide- and calmodulin-regulated ion channel 1 [Arabidopsis thaliana]	57918.XP_004304855.1	1.6699999999999999e-56	202.0	PT	Cyclic nucleotide-gated ion channel 1-like
agat-gene-21173	2208.84	2467.89	2455.39	2628.59	1661.51	704.58	695.75	759.426	540.107	461.595	1.85235	2.50297e-24	1.63637e-22	agat-gene-21173	79	GO:0003674: molecular_function (molecular_function); GO:0003824: catalytic activity (molecular_function); GO:0004672: protein kinase activity (molecular_function); GO:0004674: protein serine/threonine kinase activity (molecular_function); GO:0004675: transmembrane receptor protein serine/threonine kinase activity (molecular_function); GO:0004888: transmembrane signaling receptor activity (molecul…	--	--	gi|1776563980|ref|KAE8700826.1|	0.0	552/905(60.99)	978	Receptor-like serine/threonine-protein kinase NCRK [Hibiscus syriacus]	CDD|cd11371|RNase_PH_MTR3|-	PANTHER|PTHR47989|OS01G0750732 PROTEIN|-	Pfam|PF00069|Protein kinase domain|Protein kinase domain	gi|75331156|ref|Q8VYY5.1|	2.28e-184	329/644(51.09)	545	RecName: Full=Receptor-like serine/threonine-protein kinase NCRK; Flags: Precursor [Arabidopsis thaliana]	102107.XP_008225982.1	3.699999999999998e-261	747.0	T	receptor-like serine threonine-protein kinase
agat-gene-7102	43.6625	22.9195	30.7416	40.3655	100.134	470.599	860.382	538.094	731.817	694.888	-3.78926	2.75259e-24	1.79511e-22	agat-gene-7102	--	--	--	--	gi|1925273404|ref|KAF8377332.1|	3.97e-16	62/140(44.29)	76	hypothetical protein HHK36_030709 [Tetracentron sinense]	-	PANTHER|PTHR34046|OS06G0218800 PROTEIN|-	-	--	--	--	--	--	4432.XP_010266951.1	2.02e-10	62.8	-	-
agat-gene-16080	181.067	244.488	207.337	199.052	361.127	1223.68	1366.63	847.803	1660.1	1298.42	-2.4219	3.80417e-24	2.47478e-22	agat-gene-16080	1	GO:0016747: acyltransferase activity, transferring groups other than amino-acyl groups (molecular_function);	--	--	gi|1768553929|ref|XP_031254674.1|	3.50e-168	246/453(54.30)	487	stemmadenine O-acetyltransferase-like [Pistacia vera]	-	PANTHER|PTHR31623|F21J9.9|-	Pfam|PF02458|Transferase family|Transferase	gi|1613905718|ref|A0A2P1GIW7.1|	8.72e-73	157/439(35.76)	238	RecName: Full=Stemmadenine O-acetyltransferase; Short=CrSAT [Catharanthus roseus]	2711.XP_006473775.1	4.459999999999999e-159	464.0	S	BAHD acyltransferase At5g47980-like
agat-gene-10431	31.626	39.2116	32.7175	71.1467	228.396	2569.21	2910.95	1487.4	2455.84	2388.69	-4.87113	3.8703e-24	2.5116e-22	agat-gene-10431	81	GO:0001067: transcription regulatory region nucleic acid binding (molecular_function); GO:0001666: response to hypoxia (biological_process); GO:0003674: molecular_function (molecular_function); GO:0003676: nucleic acid binding (molecular_function); GO:0003677: DNA binding (molecular_function); GO:0003700: DNA-binding transcription factor activity (molecular_function); GO:0005488: binding (molecul…	--	--	gi|1371530528|ref|PSS26596.1|	1.67e-121	190/294(64.63)	355	NAC domain-containing protein [Actinidia chinensis var. chinensis]	-	PANTHER|PTHR31719|NAC TRANSCRIPTION FACTOR 56|-	Pfam|PF02365|No apical meristem (NAM) protein|NAC domain	gi|75139302|ref|Q7F2L3.1|	1.44e-97	131/163(80.37)	291	RecName: Full=NAC domain-containing protein 48; Short=ONAC048; AltName: Full=OsNAC6; AltName: Full=Protein STRESS-RESPONSIVE NAC 2 [Oryza sativa Japonica Group]	981085.XP_010093108.1	1.7899999999999996e-115	340.0	K	NAC domain-containing protein
agat-gene-16861	5.48478	5.76688	1.9773	1.88957	7.79815	218.859	97.6979	101.041	152.637	192.584	-5.01764	3.99037e-24	2.58315e-22	agat-gene-16861	40	GO:0003674: molecular_function (molecular_function); GO:0003824: catalytic activity (molecular_function); GO:0005488: binding (molecular_function); GO:0005575: cellular_component (cellular_component); GO:0005622: intracellular anatomical structure (cellular_component); GO:0005623: obsolete cell (cellular_component); GO:0005737: cytoplasm (cellular_component); GO:0008150: biological_process (biolo…	K00588(E2.1.1.104)	ko00945//Stilbenoid, diarylheptanoid and gingerol biosynthesis; ko00940//Phenylpropanoid biosynthesis; ko00941//Flavonoid biosynthesis	gi|1338427627|ref|PON50648.1|	2.62e-113	164/230(71.30)	330	O-methyltransferase [Parasponia andersonii]	CDD|cd02440|AdoMet_MTases|-	PANTHER|PTHR10509|O-METHYLTRANSFERASE-RELATED|-	Pfam|PF01596|O-methyltransferase|Class I-like SAM-dependent O-methyltransferase	gi|510791478|ref|C7AE94.1|	2.18e-105	155/235(65.96)	306	RecName: Full=Flavonoid 3&apos;,5&apos;-methyltransferase; AltName: Full=Anthocyanin-O-methyltransferase; Short=VvAOMT [Vitis vinifera]	102107.XP_008222145.1	1.5199999999999996e-107	316.0	Q	Flavonoid 3',5'-methyltransferase-like
agat-gene-126	340.434	379.652	278.759	450.133	601.814	2735.28	2190.32	1371.95	1706.79	2471.18	-2.35232	4.23049e-24	2.73188e-22	agat-gene-126	--	--	--	--	gi|1770285998|ref|KAE8057473.1|	2.77e-132	183/249(73.49)	379	hypothetical protein FH972_014163 [Carpinus fangiana]	CDD|cd19756|Bbox2|-	PANTHER|PTHR31065|PLATZ TRANSCRIPTION FACTOR FAMILY PROTEIN|-	Pfam|PF04640|PLATZ transcription factor|Protein of unknown function DUF597	gi|1984029052|ref|Q1G3Q4.1|	8.88e-36	61/128(47.66)	130	RecName: Full=Protein RGF1 INDUCIBLE TRANSCRIPTION FACTOR 1 [Arabidopsis thaliana]	3988.XP_002510750.1	1.7499999999999995e-128	370.0	S	PLATZ transcription factor
agat-gene-8606	251.25	224.309	240.076	270.256	378.574	1140.56	1219.22	975.918	1031.45	1186.05	-2.02442	4.97341e-24	3.20378e-22	agat-gene-8606	4	GO:0003674: molecular_function (molecular_function); GO:0005488: binding (molecular_function); GO:0005515: protein binding (molecular_function); GO:0051087: chaperone binding (molecular_function);	--	--	gi|1821680566|ref|KAF3451984.1|	1.34e-93	163/251(64.94)	281	hypothetical protein FNV43_RR08080 [Rhamnella rubrinervis]	CDD|cd06257|DnaJ|DnaJ domain	PANTHER|PTHR44743|PUTATIVE, EXPRESSED-RELATED|-	Pfam|PF00226|DnaJ domain|DnaJ domain	gi|189083388|ref|A6QBG7.1|	2.68e-12	32/69(46.38)	68	RecName: Full=Chaperone protein DnaJ [Sulfurovum sp. NBC37-1]	225117.XP_009336721.1	6.839999999999999e-88	267.0	O	DnaJ homolog subfamily B member
agat-gene-10110	240.307	336.581	202.372	219.244	360.123	1609.86	1158.63	935.895	1422.12	1454.74	-2.27546	5.01114e-24	3.22021e-22	agat-gene-10110	54	GO:0003674: molecular_function (molecular_function); GO:0005215: transporter activity (molecular_function); GO:0005575: cellular_component (cellular_component); GO:0005622: intracellular anatomical structure (cellular_component); GO:0005623: obsolete cell (cellular_component); GO:0005737: cytoplasm (cellular_component); GO:0005739: mitochondrion (cellular_component); GO:0005740: mitochondrial env…	--	--	gi|1350209138|ref|XP_024017682.1|	7.76e-200	270/307(87.95)	555	mitochondrial phosphate carrier protein 1, mitochondrial [Morus notabilis]	-	PANTHER|PTHR45671|SOLUTE CARRIER FAMILY 25 (MITOCHONDRIAL CARRIER PHOSPHATE CARRIER), MEMBER 3, LIKE-RELATED-RELATED|-	Pfam|PF00153|Mitochondrial carrier protein|Mitochondrial substrate/solute carrier	gi|460425335|ref|Q7DNC3.1|	1.31e-166	228/308(74.03)	468	RecName: Full=Mitochondrial phosphate carrier protein 1, mitochondrial; AltName: Full=Mitochondrial phosphate transporter 1; Short=MPT1; AltName: Full=Phosphate transporter 3;3 [Arabidopsis thaliana]	3760.EMJ01669	6.4099999999999975e-192	536.0	C	Belongs to the mitochondrial carrier (TC 2.A.29) family
agat-gene-5342	932.165	1086.22	936.503	1993.86	2406.08	11151	8415.72	6963.25	11809.8	14352.8	-2.84073	5.28388e-24	3.38721e-22	agat-gene-5342	36	GO:0003674: molecular_function (molecular_function); GO:0003824: catalytic activity (molecular_function); GO:0004497: monooxygenase activity (molecular_function); GO:0005506: iron ion binding (molecular_function); GO:0006629: lipid metabolic process (biological_process); GO:0008150: biological_process (biological_process); GO:0008152: metabolic process (biological_process); GO:0008202: steroid me…	K15639(CYP734A1, BAS1)	ko00905//Brassinosteroid biosynthesis	gi|1389616604|ref|XP_015894826.2|	4.32e-262	350/506(69.17)	730	cytochrome P450 CYP749A22-like isoform X1 [Ziziphus jujuba]	-	PANTHER|PTHR24282|CYTOCHROME P450 FAMILY MEMBER|-	Pfam|PF00067|Cytochrome P450|Cytochrome P450	gi|597500956|ref|H2DH17.1|	3.26e-219	293/506(57.91)	618	RecName: Full=Cytochrome P450 CYP749A22; AltName: Full=Cytochrome P450 CYP749A20 [Panax ginseng]	981085.XP_010091621.1	3.4499999999999984e-250	701.0	IQ	Cytochrome p450
agat-gene-14648	308.645	289.528	306.55	346.263	309.598	1936.76	1953.9	1045.56	1074.39	1211.51	-2.20974	5.43708e-24	3.47696e-22	agat-gene-14648	--	--	--	--	gi|1338420984|ref|PON44374.1|	0.0	430/569(75.57)	929	Vacuolar protein sorting-associated protein [Parasponia andersonii]	-	PANTHER|PTHR48173|-|-	Pfam|PF06101|Vacuolar protein sorting-associated protein 62|Vacuolar protein sorting-associated protein 62	Q501D1.1	1.33e-250	343/579(59.24)	702	RecName: Full=Hypothetical protein At1g04090 [Arabidopsis thaliana]	981085.XP_010091803.1	0.0	881.0	S	Vacuolar protein sorting-associated protein 62
agat-gene-5791	1700.76	1920.42	1633.94	2149.62	1872.17	556.746	440.078	680.687	453.338	352.577	1.89991	5.87498e-24	3.7479e-22	agat-gene-5791	42	GO:0000003: reproduction (biological_process); GO:0001763: morphogenesis of a branching structure (biological_process); GO:0003006: developmental process involved in reproduction (biological_process); GO:0004672: protein kinase activity (molecular_function); GO:0005524: ATP binding (molecular_function); GO:0005575: cellular_component (cellular_component); GO:0005623: obsolete cell (cellular_compo…	--	--	gi|1389646746|ref|XP_024927728.1|	5.33e-254	430/499(86.17)	738	leucine-rich repeat receptor-like protein kinase TDR [Ziziphus jujuba]	-	PANTHER|PTHR48056|LRR RECEPTOR-LIKE SERINE/THREONINE-PROTEIN KINASE-RELATED|-	Pfam|PF00069|Protein kinase domain|Protein kinase domain	gi|75333913|ref|Q9FII5.1|	2.28e-195	353/500(70.60)	594	RecName: Full=Leucine-rich repeat receptor-like protein kinase TDR; AltName: Full=Protein PHLOEM INTERCALATED WITH XYLEM; AltName: Full=Tracheary element differentiation inhibitory factor receptor; Short=AtTDR; Short=TDIF receptor; Flags: Precursor [Arabidopsis thaliana]	85681.XP_006421630.1	1.1199999999999994e-243	720.0	T	Belongs to the protein kinase superfamily. Ser Thr protein kinase family
agat-gene-28351	2.77556e-17	2.77556e-17	2.77556e-17	2.77556e-17	2.77556e-17	41.1296	68.2406	40.4239	101.233	57.3088	-8.95629	6.37294e-24	4.05574e-22	agat-gene-28351	64	GO:0001101: response to acid chemical (biological_process); GO:0002376: immune system process (biological_process); GO:0003674: molecular_function (molecular_function); GO:0003824: catalytic activity (molecular_function); GO:0006082: organic acid metabolic process (biological_process); GO:0006790: sulfur compound metabolic process (biological_process); GO:0006807: nitrogen compound metabolic proc…	--	--	gi|1757578749|ref|XP_030967890.1|	8.50e-182	247/338(73.08)	512	cytosolic sulfotransferase 15-like [Quercus lobata]	-	PANTHER|PTHR11783|SULFOTRANSFERASE SULT|-	Pfam|PF00685|Sulfotransferase domain|Sulfotransferase domain	gi|75153823|ref|Q8L5A7.1|	5.21e-154	210/318(66.04)	439	RecName: Full=Cytosolic sulfotransferase 15; Short=AtSOT15; AltName: Full=Sulfotransferase 2a; Short=AtST2a [Arabidopsis thaliana]	3750.XP_008344564.1	1.7099999999999997e-173	491.0	S	Belongs to the sulfotransferase 1 family
agat-gene-21477	693.91	344.11	563.498	441.41	784.261	3145.42	3632.73	1823	3223.51	2517.62	-2.34242	6.67424e-24	4.23726e-22	agat-gene-21477	47	GO:0003333: amino acid transmembrane transport (biological_process); GO:0003674: molecular_function (molecular_function); GO:0005215: transporter activity (molecular_function); GO:0005342: organic acid transmembrane transporter activity (molecular_function); GO:0005575: cellular_component (cellular_component); GO:0005622: intracellular anatomical structure (cellular_component); GO:0005623: obsole…	--	--	gi|1338418156|ref|PON41718.1|	1.24e-22	60/90(66.67)	94	Amino acid transporter, transmembrane domain containing protein [Trema orientale]	-	PANTHER|PTHR48017|OS05G0424000 PROTEIN-RELATED|-	Pfam|PF01490|Transmembrane amino acid transporter protein|Amino acid transporter, transmembrane domain	gi|1209747808|ref|F4IUW3.1|	2.29e-19	42/51(82.35)	87	RecName: Full=Amino acid transporter AVT1C; Short=AtAvt1C [Arabidopsis thaliana]	981085.XP_010112207.1	9.4e-19	90.5	E	Amino acid transporter
agat-gene-27346	88.3919	64.2045	77.3824	68.2661	77.6454	523.366	396.795	390.149	647.334	754.151	-2.84825	7.45159e-24	4.7194e-22	agat-gene-27346	16	GO:0003674: molecular_function (molecular_function); GO:0005215: transporter activity (molecular_function); GO:0006810: transport (biological_process); GO:0006855: drug transmembrane transport (biological_process); GO:0008150: biological_process (biological_process); GO:0015297: antiporter activity (molecular_function); GO:0015893: drug transport (biological_process); GO:0016020: membrane (cellul…	--	--	gi|1338408772|ref|PON33079.1|	1.64e-296	413/494(83.60)	816	Multi antimicrobial extrusion protein [Trema orientale]	CDD|cd13132|MATE_eukaryotic|-	PANTHER|PTHR11206|MULTIDRUG RESISTANCE PROTEIN|-	Pfam|PF01554|MatE|Multi antimicrobial extrusion protein	gi|75171300|ref|Q9FKQ1.1|	2.68e-254	349/459(76.03)	704	RecName: Full=Protein DETOXIFICATION 27; Short=AtDTX27; AltName: Full=Multidrug and toxic compound extrusion protein 27; Short=MATE protein 27 [Arabidopsis thaliana]	981085.XP_010106306.1	2.3899999999999988e-295	813.0	V	Belongs to the multi antimicrobial extrusion (MATE) (TC 2.A.66.1) family
agat-gene-11619	783.692	1011.41	800.584	1130.03	4477.43	37750.9	30544.5	23024.4	40912.5	49279	-4.46765	7.53474e-24	4.76062e-22	agat-gene-11619	53	GO:0001101: response to acid chemical (biological_process); GO:0003674: molecular_function (molecular_function); GO:0003824: catalytic activity (molecular_function); GO:0004364: glutathione transferase activity (molecular_function); GO:0005515: protein binding (molecular_function); GO:0005575: cellular_component (cellular_component); GO:0005622: intracellular anatomical structure (cellular_compon…	K00799(GST, gst)	ko00480//Glutathione metabolism	gi|1338468784|ref|PON90772.1|	9.64e-100	146/221(66.06)	295	S-crystallin [Trema orientale]	CDD|cd03185|GST_C_Tau|-	PANTHER|PTHR11260|GLUTATHIONE S-TRANSFERASE, GST, SUPERFAMILY, GST DOMAIN CONTAINING|-	Pfam|PF02798|Glutathione S-transferase, N-terminal domain|Glutathione S-transferase, N-terminal	gi|417148|ref|P32110.1|	5.91e-87	126/212(59.43)	259	RecName: Full=Probable glutathione S-transferase; AltName: Full=G2-4; AltName: Full=Heat shock protein 26A [Glycine max]	981085.XP_010101872.1	1.8199999999999996e-93	280.0	O	Belongs to the GST superfamily
agat-gene-9624	851.359	557.938	757.944	793.475	900.686	2408.57	2743.13	2420.37	3446.69	4574.46	-2.01341	8.24103e-24	5.19441e-22	agat-gene-9624	3	GO:0003674: molecular_function (molecular_function); GO:0005488: binding (molecular_function); GO:0030246: carbohydrate binding (molecular_function);	--	--	gi|1366001862|ref|XP_024199098.1|	1.42e-53	79/150(52.67)	174	protein PHLOEM PROTEIN 2-LIKE A9 [Rosa chinensis]	-	PANTHER|PTHR32278|-|-	Pfam|PF14299|Phloem protein 2|Phloem protein 2-like	gi|75200001|ref|Q9SA16.1|	4.06e-40	67/159(42.14)	136	RecName: Full=Protein PHLOEM PROTEIN 2-LIKE A9; Short=AtPP2-A9 [Arabidopsis thaliana]	3694.POPTR_0015s15500.1	7.979999999999999e-52	170.0	S	Protein PHLOEM PROTEIN 2-LIKE A9-like
agat-gene-29443	1370.19	1641.4	1552.59	1852.42	2049.81	6449.49	5902.3	3793.39	6018.22	6300.4	-1.74916	8.80504e-24	5.53667e-22	agat-gene-29443	43	GO:0003674: molecular_function (molecular_function); GO:0003700: DNA-binding transcription factor activity (molecular_function); GO:0006355: regulation of transcription, DNA-templated (biological_process); GO:0006950: response to stress (biological_process); GO:0006952: defense response (biological_process); GO:0008150: biological_process (biological_process); GO:0009266: response to temperature …	--	--	gi|1821661982|ref|KAF3433410.1|	0.0	502/679(73.93)	948	hypothetical protein FNV43_RR24512 [Rhamnella rubrinervis]	-	PANTHER|PTHR14493|UNKEMPT FAMILY MEMBER|-	Pfam|PF12796|Ankyrin repeats (3 copies)|Ankyrin repeat-containing domain	gi|75315011|ref|Q9XEE6.1|	3.89e-210	343/669(51.27)	604	RecName: Full=Zinc finger CCCH domain-containing protein 29; Short=AtC3H29; AltName: Full=AtSZF2 [Arabidopsis thaliana]	3641.EOY17761	0.0	947.0	O	zinc finger CCCH domain-containing protein
agat-gene-14627	25.3927	14.2896	26.7784	23.0298	80.7524	957.973	514.897	483.215	550.508	695.97	-4.22901	1.00566e-23	6.30861e-22	agat-gene-14627	70	GO:0000981: DNA-binding transcription factor activity, RNA polymerase II-specific (molecular_function); GO:0000988: obsolete transcription factor activity, protein binding (molecular_function); GO:0000989: obsolete transcription factor activity, transcription factor binding (molecular_function); GO:0001067: transcription regulatory region nucleic acid binding (molecular_function); GO:0001076: obs…	K09422(MYBP)	-	gi|1063458630|ref|XP_007050304.2|	1.17e-103	175/289(60.55)	309	PREDICTED: myb-related protein Myb4 [Theobroma cacao]	CDD|cd00167|SANT|SANT/Myb domain	PANTHER|PTHR10641| MYB FAMILY TRANSCRIPTION FACTOR|-	Pfam|PF00249|Myb-like DNA-binding domain|SANT/Myb domain	gi|73921025|ref|Q7XBH4.2|	5.37e-75	104/116(89.66)	232	RecName: Full=Transcription factor MYB4; AltName: Full=Myb-related protein 4; Short=OsMyb4; AltName: Full=Transcription factor RLTR1 [Oryza sativa Japonica Group]	3641.EOX94461	7.159999999999998e-103	308.0	K	Myb-related protein
[truncated: 5,032 more rows]

## Sheet: T2vsT0
Gene ID (AGAT))	T2-3	T2-1	T2-5	T2-2	T2-4	T0-1	T0-3	T0-5	T0-2	T0-4	Log2FoldChange	pvalue	qvalue	Gene model ID (AGAT)	GOTerms_num	GO_Anno	KO_ID(KO_name)	KEGG_Pathway	NR_ID	E_value	Identity	Score	Putative gene name (homolog)	CDD	PANTHER	Pfam	Swissprot_ID	E_value.1	Identity.1	Score.1	Annotation.1	eggNOG_ID	E_value.2	Score.2	Category	Annotation.2
[truncated: 5,452 more rows]

## Sheet: T2vsT1
Gene ID (AGAT))	T2-3	T2-1	T2-5	T2-2	T2-4	T1-5	T1-1	T1-3	T1-4	T1-2	Log2FoldChange	pvalue	qvalue	Gene model ID (AGAT)	GOTerms_num	GO_Anno	KO_ID(KO_name)	KEGG_Pathway	NR_ID	E_value	Identity	Score	Putative gene name (homolog)	CDD	PANTHER	Pfam	Swissprot_ID	E_value.1	Identity.1	Score.1	Annotation.1	eggNOG_ID	E_value.2	Score.2	Category	Annotation.2
[truncated: 213 more rows]
