# Supplementary material for: Time-resolved transcriptomic analysis reveals key regulatory genes and auxin-responsive networks underlying axillary bud branching in Hippophae rhamnoides
Source: Front Plant Sci. 2026 Mar 3;17:1746947. doi: 10.3389/fpls.2026.1746947 (PMC12993749; doi:10.3389/fpls.2026.1746947)
Supplement: Supplementary file 4 [file Table3.xlsx]

## Sheet: Early_Activation_Genes
Gene ID (AGAT))	Cluster	Membership	Avg_T0	Avg_T1	Avg_T2	T0.1_counts	T0.1_fpkm	T0.3_counts	T0.3_fpkm	T2.3_counts	T2.3_fpkm	T2.1_counts	T2.1_fpkm	T0.5_counts	T0.5_fpkm	T2.5_counts	T2.5_fpkm	T0.2_counts	T0.2_fpkm	T1.5_counts	T1.5_fpkm	T2.2_counts	T2.2_fpkm	T1.1_counts	T1.1_fpkm	T1.3_counts	T1.3_fpkm	T1.4_counts	T1.4_fpkm	T1.2_counts	T1.2_fpkm	T2.4_counts	T2.4_fpkm	T0.4_counts	T0.4_fpkm	Chr	Start	End	Gene model ID (AGAT)	GOTerms_num	GO_Anno	KO_ID.KO_name.	KEGG_Pathway	NR_ID	E_value	Identity	Score	Putative gene name (homolog)	CDD
agat-gene-10007	8	0.964126	-0.965041	0.651588	0.313453	207	4.64954	268	6.02574	304	5.53834	258	5.59608	192	3.51992	381	7.34014	187	4.28758	405	8.4618	389	7.45438	307	6.50278	238	5.18666	320	7.05012	389	8.3274	308	6.59886	239	5.34828	unplaced_scaffold246	13389	14912	agat-gene-10007	2	GO:0005524: ATP binding (molecular_function); GO:0032559: adenyl ribonucleotide binding (molecular_function);	K02111(ATPF1A, atpA)	ko00190//Oxidative phosphorylation; ko00195//Photosynthesis	gi|1236517066|ref|YP_009412506.1|	0	505/507(99.61)	944	ATP synthase CF1 alpha subunit [Hippophae rhamnoides]	CDD|cd01132|F1_ATPase_alpha|ATP synthase, F1 complex, alpha subunit nucleotide-binding domain
agat-gene-10008	8	0.999109	-0.943319	0.772613	0.170706	4777	166.69	4947	172.796	5851	165.597	4729	159.349	5034	143.371	9582	286.782	4815	171.507	7677	249.181	10544	313.894	7644	251.534	7028	237.935	8008	274.086	11928	396.683	8112	269.999	4680	162.696	unplaced_scaffold246	51870	52850	agat-gene-10008	33	GO:0005575: cellular_component (cellular_component); GO:0005622: intracellular anatomical structure (cellular_component); GO:0005623: obsolete cell (cellular_component); GO:0005737: cytoplasm (cellular_component); GO:0009507: chloroplast (cellular_component); GO:0009532: plastid stroma (cellular_component); GO:0009534: chloroplast thylakoid (cellular_component); GO:0009535: chloroplast thylakoid …	K02706(psbD)	ko00195//Photosynthesis	gi|1773389215|ref|QGA85790.1|	6.61e-238	315/317(99.37)	653	photosystem II protein D2, partial [Dialium guineense]	-
agat-gene-10022	8	0.905103	-1.0974	1.11976	-0.0223662	361	16.3459	124	5.62031	602	22.1088	533	23.3053	306	11.3088	1122	43.5748	94	4.34472	3250	136.885	1381	53.3481	5200	222.038	2341	102.843	5681	252.31	5722	246.928	1971	85.1272	289	13.037	chr1	18392575	18394448	agat-gene-10022	81	GO:0003333: amino acid transmembrane transport (biological_process); GO:0003674: molecular_function (molecular_function); GO:0005215: transporter activity (molecular_function); GO:0005342: organic acid transmembrane transporter activity (molecular_function); GO:0005575: cellular_component (cellular_component); GO:0005622: intracellular anatomical structure (cellular_component); GO:0005623: obsole…	--	--	gi|587854299|ref|EXB44371.1|	4.27e-106	167/235(71.06)	318	Auxin-induced protein 5NG4 [Morus notabilis]	-
agat-gene-1003	8	0.969846	-0.959204	1.044	-0.084791	964	57.29	807	48.0078	1529	73.7015	846	48.5509	941	45.644	1251	63.7674	1068	64.7895	1443	79.7695	1407	71.3376	1549	86.811	1564	90.1799	1749	101.953	1781	100.876	1485	84.1797	857	50.741	chr6	49532585	49534831	agat-gene-1003	80	GO:0000209: protein polyubiquitination (biological_process); GO:0003674: molecular_function (molecular_function); GO:0003824: catalytic activity (molecular_function); GO:0004842: ubiquitin-protein transferase activity (molecular_function); GO:0005488: binding (molecular_function); GO:0005515: protein binding (molecular_function); GO:0005575: cellular_component (cellular_component); GO:0005622: in…	K06688(UBE2C, UBC11)	ko04120//Ubiquitin mediated proteolysis	gi|1338440342|ref|PON63057.1|	1.8e-119	167/191(87.43)	342	Ubiquitin-fold modifier-conjugating enzyme [Trema orientale]	CDD|cd00195|UBCc|Ubiquitin-conjugating enzyme E2
agat-gene-10049	8	0.80612	-0.624859	0.93406	-0.309201	310	7.57439	313	7.65538	384	7.60999	268	6.32333	384	7.65789	450	9.43058	364	9.0786	538	12.2275	462	9.63054	435	10.023	384	9.10308	488	11.6953	454	10.5721	438	10.208	343	8.34943	chr1	17430615	17438359	agat-gene-10049	93	GO:0003674: molecular_function (molecular_function); GO:0005488: binding (molecular_function); GO:0005509: calcium ion binding (molecular_function); GO:0005575: cellular_component (cellular_component); GO:0005622: intracellular anatomical structure (cellular_component); GO:0005623: obsolete cell (cellular_component); GO:0005737: cytoplasm (cellular_component); GO:0005739: mitochondrion (cellular_…	--	--	gi|1009137006|ref|XP_015885824.1|	7.18e-227	340/471(72.19)	639	calcium uptake protein, mitochondrial-like [Ziziphus jujuba]	CDD|cd15900|EFh_MICU|-
agat-gene-10051	8	0.946842	-0.786858	0.413639	0.373219	137	1.48879	165	1.79487	276	2.43271	184	1.93089	292	2.58993	328	3.05722	205	2.27405	386	3.90184	396	3.6714	220	2.25454	227	2.39338	340	3.6241	307	3.1796	410	4.24988	226	2.4468	chr1	17388904	17400996	agat-gene-10051	36	GO:0000003: reproduction (biological_process); GO:0003006: developmental process involved in reproduction (biological_process); GO:0005575: cellular_component (cellular_component); GO:0005622: intracellular anatomical structure (cellular_component); GO:0005623: obsolete cell (cellular_component); GO:0005737: cytoplasm (cellular_component); GO:0005829: cytosol (cellular_component); GO:0006355: reg…	--	--	gi|1220071717|ref|XP_021822316.1|	0	744/1076(69.14)	1483	protein TPR3-like [Prunus avium]	-
agat-gene-10076	8	0.984046	-1.03756	0.858709	0.178847	551	20.5463	509	18.9992	650	19.659	628	22.6134	665	20.2393	796	25.4586	458	17.4333	760	26.3611	822	26.1502	681	23.9469	620	22.4308	817	29.8821	863	30.6699	677	24.0796	473	17.5719	chr1	16278461	16284312	agat-gene-10076	124	GO:0000018: regulation of DNA recombination (biological_process); GO:0000228: nuclear chromosome (cellular_component); GO:0000733: obsolete DNA strand renaturation (biological_process); GO:0003674: molecular_function (molecular_function); GO:0003676: nucleic acid binding (molecular_function); GO:0003824: catalytic activity (molecular_function); GO:0004518: nuclease activity (molecular_function); …	--	--	gi|1130831675|ref|GAV85340.1|	3.35e-163	250/305(81.97)	477	SNF2_N domain-containing protein/Helicase_C domain-containing protein [Cephalotus follicularis]	CDD|cd18793|SF2_C_SNF|-
agat-gene-10087	8	0.998462	-1.00151	0.893032	0.108475	4636	142.97	4632	142.99	6154	153.931	4353	129.633	4407	110.927	6108	161.562	4066	127.997	5883	168.76	6909	181.777	5966	173.503	5770	172.643	7079	214.131	6778	199.216	6123	180.113	4304	132.236	chr1	19428430	19431557	agat-gene-10087	3	GO:0004722: protein serine/threonine phosphatase activity (molecular_function); GO:0006470: protein dephosphorylation (biological_process); GO:0016791: phosphatase activity (molecular_function);	--	--	gi|1338452758|ref|PON75238.1|	1.85e-214	292/366(79.78)	598	Protein phosphatase [Parasponia andersonii]	CDD|cd00143|PP2Cc|PPM-type phosphatase domain
agat-gene-1009	8	0.943025	-0.55931	0.850427	-0.291117	56	1.48948	54	1.43772	57	1.22967	40	1.02738	104	2.25772	92	2.09881	36	0.977417	114	2.82045	79	1.79265	85	2.13199	67	1.72899	95	2.47843	93	2.35749	82	2.08036	51	1.35143	chr6	49382093	49386474	agat-gene-1009	2	GO:0005975: carbohydrate metabolic process (biological_process); GO:0016868: intramolecular transferase activity, phosphotransferases (molecular_function);	--	--	gi|1009120973|ref|XP_015877209.1|	9.8e-123	268/618(43.37)	376	uncharacterized protein LOC107413703 isoform X1 [Ziziphus jujuba]	-
agat-gene-10093	8	0.699144	-0.517854	-0.0620545	0.579909	70	7.00642	61	6.11173	93	7.55002	67	6.47587	85	6.94399	93	7.98401	47	4.80206	98	9.12416	154	13.1505	93	8.77814	47	4.56423	82	8.05043	78	7.44069	105	10.0246	84	8.37634	chr1	15495677	15506228	agat-gene-10093	29	GO:0003674: molecular_function (molecular_function); GO:0005488: binding (molecular_function); GO:0005515: protein binding (molecular_function); GO:0005575: cellular_component (cellular_component); GO:0005622: intracellular anatomical structure (cellular_component); GO:0005623: obsolete cell (cellular_component); GO:0005737: cytoplasm (cellular_component); GO:0005829: cytosol (cellular_component)…	--	--	gi|955338588|ref|XP_014635023.1|	3.7e-49	83/105(79.05)	160	putative prefoldin subunit 3 isoform X1 [Glycine max]	-
agat-gene-10098	8	0.931979	-0.681003	0.622182	0.0588212	217	3.48252	189	3.03621	228	2.9678	132	2.04566	219	2.8686	382	5.25819	176	2.88322	340	5.07552	449	6.14755	251	3.79864	202	3.14526	356	5.6039	569	8.70295	322	4.92911	169	2.70207	chr1	15315104	15318696	agat-gene-10098	10	GO:0000145: exocyst (cellular_component); GO:0006810: transport (biological_process); GO:0006887: exocytosis (biological_process); GO:0008150: biological_process (biological_process); GO:0009987: cellular process (biological_process); GO:0016192: vesicle-mediated transport (biological_process); GO:0032940: secretion by cell (biological_process); GO:0046903: secretion (biological_process); GO:0051…	--	--	gi|1220091554|ref|XP_021832611.1|	0	494/718(68.80)	942	exocyst complex component EXO70A1-like [Prunus avium]	-
agat-gene-10100	8	0.99042	-1.04249	0.850673	0.191813	1269	18.3522	1079	15.6201	1510	17.7121	1349	18.8392	1475	17.4104	1882	23.3445	1148	16.9473	1604	21.5774	1964	24.232	1684	22.9662	1470	20.626	1869	26.512	2023	27.8832	1550	21.3814	1014	14.6097	chr1	15292406	15297584	agat-gene-10100	142	GO:0001666: response to hypoxia (biological_process); GO:0003674: molecular_function (molecular_function); GO:0003824: catalytic activity (molecular_function); GO:0004672: protein kinase activity (molecular_function); GO:0004674: protein serine/threonine kinase activity (molecular_function); GO:0004712: protein serine/threonine/tyrosine kinase activity (molecular_function); GO:0005575: cellular_c…	--	--	gi|1009132076|ref|XP_015883190.1|	0	581/803(72.35)	1090	RGS domain-containing serine/threonine-protein kinase A-like isoform X1 [Ziziphus jujuba]	CDD|cd13999|STKc_MAP3K-like|-
agat-gene-10117	8	0.904263	-0.814661	0.74186	0.0728013	73295	5194.59	86487	6135.7	166853	9591.31	64076	4385.28	114139	6602.42	146961	8933.45	105983	7667.34	118749	7828.45	157820	9542.49	134338	8978.37	143459	9864.52	163231	11347.2	207987	14048.6	157191	10626.3	81436	5750.03	chr1	14547796	14548464	agat-gene-10117	1	GO:0006952: defense response (biological_process);	--	--	gi|1220040973|ref|XP_021806275.1|	3.93e-76	113/160(70.62)	230	major allergen Pru av 1 [Prunus avium]	CDD|cd07816|Bet_v1-like|-
agat-gene-10120	8	0.993445	-0.829655	1.04772	-0.218062	2903	48.5697	3041	50.9297	3597	48.8119	2582	41.7158	3334	45.5277	4093	58.7354	2668	45.5655	4240	65.9862	4392	62.6907	4113	64.8931	4105	66.6351	4299	70.5494	6169	98.3681	3838	61.2495	2646	44.1047	chr1	14416751	14420371	agat-gene-10120	52	GO:0001505: regulation of neurotransmitter levels (biological_process); GO:0001676: long-chain fatty acid metabolic process (biological_process); GO:0003674: molecular_function (molecular_function); GO:0003824: catalytic activity (molecular_function); GO:0005575: cellular_component (cellular_component); GO:0005623: obsolete cell (cellular_component); GO:0005886: plasma membrane (cellular_componen…	--	--	gi|1338466210|ref|PON88226.1|	6.44e-315	485/683(71.01)	876	Mono-/di-acylglycerol lipase [Trema orientale]	CDD|cd00519|Lipase_3|-
agat-gene-10121	8	0.616258	-0.4838	0.45615	0.0276503	277	5.39368	236	4.59995	347	5.48027	251	4.71959	465	7.3901	382	6.37982	246	4.88959	426	7.71585	377	6.26281	312	5.72903	338	6.38548	369	7.04756	289	5.3632	389	7.22494	279	5.41236	chr1	14397019	14401966	agat-gene-10121	25	GO:0003674: molecular_function (molecular_function); GO:0003824: catalytic activity (molecular_function); GO:0004620: phospholipase activity (molecular_function); GO:0004630: phospholipase D activity (molecular_function); GO:0006629: lipid metabolic process (biological_process); GO:0007275: multicellular organism development (biological_process); GO:0008081: phosphoric diester hydrolase activity …	K01115(PLD1_2)	ko00564//Glycerophospholipid metabolism; ko04144//Endocytosis; ko00565//Ether lipid metabolism	gi|1009163525|ref|XP_015900013.1|	0	468/589(79.46)	964	phospholipase D zeta 1 isoform X1 [Ziziphus jujuba]	CDD|cd09141|PLDc_vPLD1_2_yPLD_like_2|-
agat-gene-10135	8	0.997421	-0.767792	0.691505	0.0762875	288	3.7816	230	3.02306	256	2.7264	167	2.11751	236	2.52922	432	4.86527	173	2.31879	468	5.71607	492	5.51151	317	3.92522	258	3.28681	414	5.33201	456	5.70649	380	4.75933	191	2.49858	chr1	14053621	14060394	agat-gene-10135	58	GO:0000003: reproduction (biological_process); GO:0000151: ubiquitin ligase complex (cellular_component); GO:0005515: protein binding (molecular_function); GO:0005575: cellular_component (cellular_component); GO:0005622: intracellular anatomical structure (cellular_component); GO:0005623: obsolete cell (cellular_component); GO:0005634: nucleus (cellular_component); GO:0005635: nuclear envelope (c…	--	--	gi|1821684807|ref|KAF3456223.1|	0	674/880(76.59)	1323	hypothetical protein FNV43_RR00873 [Rhamnella rubrinervis]	-
agat-gene-10153	8	0.999195	-0.867063	0.679583	0.18748	1931	10.6959	2029	11.25	2470	11.0968	1882	10.0666	2345	10.6016	3220	15.2979	1895	10.7146	3327	17.1418	3380	15.9726	2455	12.8236	2129	11.4415	2835	15.4027	3347	17.669	2866	15.1423	1855	10.2366	chr1	17576294	17587354	agat-gene-10153	99	GO:0003674: molecular_function (molecular_function); GO:0003676: nucleic acid binding (molecular_function); GO:0003723: RNA binding (molecular_function); GO:0003824: catalytic activity (molecular_function); GO:0004518: nuclease activity (molecular_function); GO:0004519: endonuclease activity (molecular_function); GO:0004521: endoribonuclease activity (molecular_function); GO:0004540: ribonuclease…	--	--	gi|1821675626|ref|KAF3447047.1|	0	953/2249(42.37)	1215	hypothetical protein FNV43_RR12227 [Rhamnella rubrinervis]	-
agat-gene-10176	8	0.997883	-0.817334	0.70211	0.115224	2718	53.0147	2672	52.1699	3389	53.6149	2368	44.602	3099	49.3356	4087	68.3741	2329	46.3712	3443	62.4673	4290	71.3883	3228	59.3748	3060	57.9082	4183	80.0281	4172	77.5554	3604	67.0519	2732	53.089	chr1	15039784	15056319	agat-gene-10176	--	--	--	--	gi|1821684905|ref|KAF3456321.1|	4.42e-233	398/596(66.78)	674	hypothetical protein FNV43_RR00971 [Rhamnella rubrinervis]	-
agat-gene-10179	8	0.91755	-1.13625	0.841328	0.294921	3508	42.4024	3042	36.8067	4347	42.6175	3715	43.3626	4073	40.1825	4761	49.3593	2811	34.6835	4860	54.6432	5092	52.51	4160	47.4183	4018	47.1207	4489	53.2216	4637	53.4181	4215	48.5968	3111	37.4634	chr1	14910311	14924444	agat-gene-10179	97	GO:0000981: DNA-binding transcription factor activity, RNA polymerase II-specific (molecular_function); GO:0001228: DNA-binding transcription activator activity, RNA polymerase II-specific (molecular_function); GO:0003674: molecular_function (molecular_function); GO:0003676: nucleic acid binding (molecular_function); GO:0003677: DNA binding (molecular_function); GO:0003700: DNA-binding transcript…	--	--	gi|1162516938|ref|XP_020409880.1|	0	614/920(66.74)	1144	calmodulin-binding transcription activator 5 isoform X2 [Prunus persica]	-
agat-gene-10190	8	0.98291	-1.17367	0.933857	0.239814	1442	19.6817	1359	18.5675	2197	24.3217	1567	20.6534	1876	20.8988	2234	26.1529	1294	18.0286	2143	27.2074	2251	26.2117	2047	26.3473	2061	27.2927	2205	29.5197	2343	30.4782	2116	27.5481	1428	19.4179	chr1	14025268	14029530	agat-gene-10190	38	GO:0001101: response to acid chemical (biological_process); GO:0003674: molecular_function (molecular_function); GO:0003676: nucleic acid binding (molecular_function); GO:0003723: RNA binding (molecular_function); GO:0003729: mRNA binding (molecular_function); GO:0005488: binding (molecular_function); GO:0005515: protein binding (molecular_function); GO:0005575: cellular_component (cellular_compo…	K03260(EIF4G)	ko03013//RNA transport	gi|1821674201|ref|KAF3445622.1|	0	538/777(69.24)	997	hypothetical protein FNV43_RR10798 [Rhamnella rubrinervis]	-
agat-gene-10212	8	0.831647	-0.897429	0.260165	0.637264	103	2.94556	105	3.00577	140	3.24732	114	3.14818	77	1.79727	161	3.94908	76	2.21858	141	3.75075	200	4.87958	134	3.61374	75	2.08095	150	4.20754	126	3.43417	129	3.51883	79	2.25078	chr8	39442365	39445714	agat-gene-10212	77	GO:0003674: molecular_function (molecular_function); GO:0003676: nucleic acid binding (molecular_function); GO:0003723: RNA binding (molecular_function); GO:0003746: translation elongation factor activity (molecular_function); GO:0003824: catalytic activity (molecular_function); GO:0004364: glutathione transferase activity (molecular_function); GO:0005488: binding (molecular_function); GO:0005507…	--	--	gi|1269902912|ref|XP_022762735.1|	3.37e-217	304/426(71.36)	608	elongation factor 1-gamma 2-like [Durio zibethinus]	CDD|cd03181|GST_C_EF1Bgamma_like|-
agat-gene-10221	8	0.929231	-1.13774	0.967048	0.170691	14714	232.539	12937	204.661	18641	238.947	14767	225.363	16344	210.822	20593	279.142	11479	185.183	19398	285.162	20662	278.587	19068	284.179	19853	304.413	20737	321.454	21379	322.013	18930	285.362	11721	184.547	chr8	38583024	38586938	agat-gene-10221	1	GO:0003723: RNA binding (molecular_function);	--	--	gi|1821672957|ref|KAF3444379.1|	0	508/700(72.57)	971	hypothetical protein FNV43_RR14071 [Rhamnella rubrinervis]	-
agat-gene-10226	8	0.73093	-1.17837	0.969484	0.208888	22	0.731866	46	1.5318	216	5.82813	62	1.99171	62	1.68342	163	4.65089	16	0.543326	347	10.7376	271	7.69131	268	8.40747	225	7.26211	520	16.9676	398	12.6186	240	7.61551	8	0.26514	chr8	40013959	40014987	agat-gene-10226	30	GO:0005575: cellular_component (cellular_component); GO:0005623: obsolete cell (cellular_component); GO:0005886: plasma membrane (cellular_component); GO:0006810: transport (biological_process); GO:0008150: biological_process (biological_process); GO:0009734: auxin-activated signaling pathway (biological_process); GO:0009914: hormone transport (biological_process); GO:0009966: regulation of signa…	--	--	gi|1217005677|ref|XP_021642260.1|	5.21e-97	213/349(61.03)	296	protein BIG GRAIN 1-like E [Hevea brasiliensis]	-
agat-gene-10228	8	0.635043	-1.11053	0.686978	0.423552	532	15.1759	509	14.5344	747	17.2835	655	18.043	703	16.3678	851	20.8215	453	13.1908	702	18.6272	858	20.8811	710	19.0995	610	16.8828	843	23.5873	779	21.1788	656	17.8495	504	14.3235	chr8	39789414	39795989	agat-gene-10228	--	--	--	--	gi|1338441979|ref|PON64665.1|	3.83e-201	314/454(69.16)	568	Root UVB sensitive family [Trema orientale]	-
agat-gene-10232	8	0.954483	-0.780496	0.854114	-0.0736183	217	2.35592	171	1.85837	266	2.34233	167	1.75082	299	2.6495	393	3.65959	183	2.02807	430	4.34247	346	3.20478	255	2.61073	366	3.85525	283	3.01366	401	4.14921	293	3.03422	208	2.24978	chr8	40540183	40550756	agat-gene-10232	36	GO:0003674: molecular_function (molecular_function); GO:0003824: catalytic activity (molecular_function); GO:0004611: phosphoenolpyruvate carboxykinase activity (molecular_function); GO:0005575: cellular_component (cellular_component); GO:0005622: intracellular anatomical structure (cellular_component); GO:0005623: obsolete cell (cellular_component); GO:0005737: cytoplasm (cellular_component); GO…	K01595(ppc)	ko00710//Carbon fixation in photosynthetic organisms; ko01200//Carbon metabolism; ko00620//Pyruvate metabolism	gi|1821661165|ref|KAF3432594.1|	0	872/1061(82.19)	1694	hypothetical protein FNV43_RR27334 [Rhamnella rubrinervis]	-
agat-gene-10248	8	0.631814	-1.09114	1.13358	-0.0424433	1380	48.0074	1642	57.1792	2298	64.8405	1681	56.4706	1653	46.9347	2017	60.1831	1498	53.1952	2381	77.0472	2092	62.0888	2148	70.4669	2199	74.2208	2370	80.8695	2448	81.1636	1905	63.2125	1339	46.4073	chr8	39322525	39325883	agat-gene-10248	59	GO:0003674: molecular_function (molecular_function); GO:0003676: nucleic acid binding (molecular_function); GO:0003723: RNA binding (molecular_function); GO:0003729: mRNA binding (molecular_function); GO:0003824: catalytic activity (molecular_function); GO:0004672: protein kinase activity (molecular_function); GO:0004674: protein serine/threonine kinase activity (molecular_function); GO:0005488: …	K14498(SNRK2)	ko04075//Plant hormone signal transduction	gi|1755840332|ref|KAB1208923.1|	1.07e-200	288/331(87.01)	559	Serine/threonine-protein kinase SAPK7 [Morella rubra]	-
agat-gene-10254	8	0.990163	-1.0334	1.11285	-0.0794434	90	3.16957	53	1.8684	228	6.51268	68	2.31256	116	3.33432	221	6.6756	70	2.51645	540	17.6897	254	7.63157	520	17.2696	397	13.565	653	22.5568	682	22.8909	435	14.6126	66	2.31568	chr8	39034080	39035824	agat-gene-10254	--	--	--	--	gi|1009124238|ref|XP_015878958.1|	1.5e-165	245/326(75.15)	470	uncharacterized protein LOC107415185 [Ziziphus jujuba]	-
agat-gene-10282	8	0.982094	-0.966962	1.13339	-0.166427	947	34.523	992	36.1998	1286	38.0248	965	33.9712	1199	35.6755	1331	41.6176	862	32.0773	1386	46.9992	1301	40.463	1297	44.5882	1243	43.9644	1497	53.5288	1329	46.1747	1160	40.3363	937	34.031	chr8	40229885	40232603	agat-gene-10282	25	GO:0003674: molecular_function (molecular_function); GO:0003824: catalytic activity (molecular_function); GO:0004175: endopeptidase activity (molecular_function); GO:0004252: serine-type endopeptidase activity (molecular_function); GO:0005575: cellular_component (cellular_component); GO:0005622: intracellular anatomical structure (cellular_component); GO:0005623: obsolete cell (cellular_component…	--	--	gi|1338454289|ref|PON76731.1|	1.17e-107	206/295(69.83)	322	BSD domain containing protein [Trema orientale]	-
agat-gene-10302	8	0.952489	-0.967328	0.360971	0.606357	93	5.17645	98	5.46024	153	6.90729	150	8.06242	76	3.45267	290	13.8448	90	5.11356	138	7.14491	242	11.4918	164	8.60824	103	5.56234	238	12.9937	254	13.4742	213	11.3086	131	7.26436	chr8	39692747	39693649	agat-gene-10302	2	GO:0003677: DNA binding (molecular_function); GO:0006355: regulation of transcription, DNA-templated (biological_process);	--	--	gi|1365997021|ref|XP_024197075.1|	3.66e-41	78/184(42.39)	145	NAC domain-containing protein 41 [Rosa chinensis]	-
agat-gene-10312	8	0.986878	-1.16115	0.839017	0.322137	1094	27.8639	1176	29.9825	1700	35.1189	1230	30.2521	1355	28.168	1825	39.8683	1001	26.025	1973	46.7434	2028	44.0672	1593	38.2615	1517	37.4871	1749	43.694	1891	45.9026	1685	40.9359	964	24.4613	chr8	39450923	39458759	agat-gene-10312	3	GO:0004672: protein kinase activity (molecular_function); GO:0005524: ATP binding (molecular_function); GO:0006468: protein phosphorylation (biological_process);	--	--	gi|1768530851|ref|XP_031284020.1|	2.94e-295	393/422(93.13)	807	shaggy-related protein kinase kappa [Pistacia vera]	CDD|cd14137|STKc_GSK3|Glycogen synthase kinase 3, catalytic domain
agat-gene-10354	8	0.421712	-0.590208	0.53324	0.0569675	67	8.78736	41	5.38274	53	5.63802	56	7.09246	74	7.9215	100	11.2493	35	4.6858	71	8.66185	66	7.38499	79	9.77085	52	6.61696	81	10.4202	56	6.99991	53	6.63038	41	5.35728	chr8	18928187	18929945	agat-gene-10354	--	--	--	--	gi|1350223261|ref|XP_024032580.1|	3.09e-15	34/51(66.67)	71	uncharacterized protein ZK1098.3-like [Morus notabilis]	--
agat-gene-10360	8	0.67455	-0.727916	0.984504	-0.256588	1715	85.0823	2293	113.872	2643	106.35	2032	97.3473	2087	84.5064	3364	143.143	2715	137.492	3003	138.58	3204	135.609	3649	170.715	3198	153.931	3005	146.227	4214	199.246	2454	116.126	2357	116.496	chr8	18627426	18636280	agat-gene-10360	18	GO:0003674: molecular_function (molecular_function); GO:0003676: nucleic acid binding (molecular_function); GO:0003723: RNA binding (molecular_function); GO:0003729: mRNA binding (molecular_function); GO:0005488: binding (molecular_function); GO:0005515: protein binding (molecular_function); GO:0005575: cellular_component (cellular_component); GO:0005622: intracellular anatomical structure (cellu…	--	--	gi|1269961838|ref|XP_022731101.1|	1.73e-65	127/231(54.98)	208	uncharacterized protein LOC111285767 isoform X1 [Durio zibethinus]	CDD|cd00060|FHA|Forkhead-associated (FHA) domain
agat-gene-10398	8	0.984788	-1.11357	0.662012	0.451555	244	13.5812	256	14.2635	355	16.0267	356	19.1348	314	14.265	560	26.7348	246	13.9771	502	25.9909	657	31.1987	477	25.0374	347	18.7391	505	27.5707	523	27.7442	498	26.4398	291	16.1369	chr4	62133438	62135561	agat-gene-10398	80	GO:0003674: molecular_function (molecular_function); GO:0003824: catalytic activity (molecular_function); GO:0004672: protein kinase activity (molecular_function); GO:0005575: cellular_component (cellular_component); GO:0005576: extracellular region (cellular_component); GO:0005618: cell wall (cellular_component); GO:0005622: intracellular anatomical structure (cellular_component); GO:0005623: ob…	K00927(PGK, pgk)	ko00710//Carbon fixation in photosynthetic organisms; ko01230//Biosynthesis of amino acids; ko01200//Carbon metabolism; ko00010//Glycolysis / Gluconeogenesis	gi|1624121475|ref|XP_028775192.1|	1.52e-106	157/206(76.21)	326	uncharacterized protein LOC114732066 isoform X2 [Prosopis alba]	CDD|cd02440|AdoMet_MTases|-
agat-gene-10409	8	0.99987	-1.08228	0.810979	0.271305	381	9.43034	329	8.15144	530	10.6401	343	8.19826	341	6.88888	670	14.2238	252	6.36699	602	13.8601	675	14.2537	625	14.5883	475	11.4069	678	16.4603	834	19.6738	691	16.314	306	7.54571	chr4	62143825	62150911	agat-gene-10409	80	GO:0003674: molecular_function (molecular_function); GO:0003824: catalytic activity (molecular_function); GO:0004618: phosphoglycerate kinase activity (molecular_function); GO:0004672: protein kinase activity (molecular_function); GO:0005575: cellular_component (cellular_component); GO:0005576: extracellular region (cellular_component); GO:0005618: cell wall (cellular_component); GO:0005622: intr…	K00927(PGK, pgk)	ko00710//Carbon fixation in photosynthetic organisms; ko01230//Biosynthesis of amino acids; ko01200//Carbon metabolism; ko00010//Glycolysis / Gluconeogenesis	gi|1389627989|ref|XP_024935422.1|	1.48e-179	280/461(60.74)	524	phosphoglycerate kinase, cytosolic-like isoform X2 [Ziziphus jujuba]	-
agat-gene-10434	8	0.984101	-0.868224	0.823803	0.044421	431	12.8741	391	11.691	648	15.6993	417	12.0282	527	12.8482	638	16.3456	379	11.5561	583	16.1986	640	16.3096	566	15.9433	515	14.9251	673	19.718	688	19.5861	538	15.3285	534	15.8912	chr11	25556104	25557249	agat-gene-10434	41	GO:0003674: molecular_function (molecular_function); GO:0003824: catalytic activity (molecular_function); GO:0004842: ubiquitin-protein transferase activity (molecular_function); GO:0006464: cellular protein modification process (biological_process); GO:0006508: proteolysis (biological_process); GO:0006511: ubiquitin-dependent protein catabolic process (biological_process); GO:0006807: nitrogen c…	--	--	gi|1338409985|ref|PON34123.1|	1.01e-74	175/376(46.54)	243	43kDa postsynaptic protein [Parasponia andersonii]	CDD|cd16454|RING-H2_PA-TM-RING|-
agat-gene-10439	8	0.946463	-0.978181	0.78369	0.19449	1141	46.3321	1172	47.6388	2070	68.1764	1350	52.9366	1551	51.4044	1936	67.4282	1440	59.6885	2110	79.6981	1895	65.649	1658	63.4896	1842	72.5701	2195	87.4256	1981	76.6658	2203	85.3277	1532	61.9772	chr11	25142561	25152293	agat-gene-10439	1	GO:0008270: zinc ion binding (molecular_function);	--	--	gi|1137180544|ref|OMO57027.1|	2.84e-98	149/188(79.26)	294	Zinc finger, B-box [Corchorus capsularis]	CDD|cd19821|Bbox1_BBX-like|-
agat-gene-10455	8	0.873648	-1.17845	0.672398	0.506052	452	7.48553	410	6.79679	632	8.48922	571	9.13156	504	6.81249	857	12.1732	304	5.13912	847	13.0478	1057	14.9342	718	11.2132	593	9.52817	806	13.0926	825	13.0214	808	12.7636	358	5.90668	chr11	23986635	23990751	agat-gene-10455	32	GO:0003674: molecular_function (molecular_function); GO:0003676: nucleic acid binding (molecular_function); GO:0003723: RNA binding (molecular_function); GO:0005488: binding (molecular_function); GO:0005634: nucleus (cellular_component); GO:0006139: nucleobase-containing compound metabolic process (biological_process); GO:0006364: rRNA processing (biological_process); GO:0006396: RNA processing (…	--	--	gi|1821668918|ref|KAF3440342.1|	1.17e-243	418/660(63.33)	699	hypothetical protein FNV43_RR18626 [Rhamnella rubrinervis]	-
agat-gene-10469	8	0.999	-1.0612	0.689716	0.371481	1389	17.0238	1443	17.7034	2328	23.1421	1401	16.5812	1710	17.1057	2924	30.7376	1460	18.2658	2334	26.6086	2817	29.4552	1942	22.4452	2170	25.8038	2816	33.8527	2642	30.8608	2567	30.0095	1286	15.7026	chr11	23282847	23292757	agat-gene-10469	--	--	--	--	gi|1821669454|ref|KAF3440878.1|	0	556/867(64.13)	996	hypothetical protein FNV43_RR19164 [Rhamnella rubrinervis]	-
agat-gene-10557	8	0.995316	-1.01106	0.711732	0.299331	200	9.50872	266	12.6593	513	19.7823	241	11.0646	327	12.6891	490	19.9815	288	13.9771	515	22.7755	652	26.4461	405	18.158	458	21.1265	556	25.9283	595	26.9606	570	25.8491	308	14.5888	chr11	12809216	12809935	agat-gene-10557	50	GO:0005575: cellular_component (cellular_component); GO:0005622: intracellular anatomical structure (cellular_component); GO:0005623: obsolete cell (cellular_component); GO:0005634: nucleus (cellular_component); GO:0006139: nucleobase-containing compound metabolic process (biological_process); GO:0006351: transcription, DNA-templated (biological_process); GO:0006725: cellular aromatic compound me…	--	--	gi|2048033343|ref|KAG6631163.1|	1.08e-99	146/172(84.88)	295	hypothetical protein CIPAW_13G071800 [Carya illinoinensis]	-
agat-gene-10558	8	0.566142	-0.864079	0.92208	-0.0580006	87	4.68259	151	8.13542	182	7.94521	105	5.45735	85	3.73403	94	4.33945	76	4.17554	185	9.26206	170	7.80618	176	8.93308	152	7.93747	206	10.8753	148	7.59188	133	6.82807	74	3.96804	chr11	12788894	12789529	agat-gene-10558	--	--	--	--	gi|1150162597|ref|XP_020223872.1|	7.21e-71	115/188(61.17)	220	late embryogenesis abundant protein At1g64065 [Cajanus cajan]	-
agat-gene-10568	8	0.531414	-0.490414	0.411374	0.0790394	118	2.16817	143	2.63017	134	1.99702	102	1.80983	135	2.02459	254	4.00299	111	2.08193	204	3.48666	252	3.95034	155	2.68574	113	2.01447	158	2.84758	228	3.9927	130	2.27842	141	2.58111	chr11	13033771	13039593	agat-gene-10568	7	GO:0005515: protein binding (molecular_function); GO:0005575: cellular_component (cellular_component); GO:0005623: obsolete cell (cellular_component); GO:0005886: plasma membrane (cellular_component); GO:0016020: membrane (cellular_component); GO:0044464: obsolete cell part (cellular_component); GO:0071944: cell periphery (cellular_component);	--	--	gi|1821682839|ref|KAF3454256.1|	6.75e-286	433/624(69.39)	815	hypothetical protein FNV43_RR04703 [Rhamnella rubrinervis]	-
agat-gene-10584	8	0.999259	-1.04338	1.00602	0.0373681	1068	20.1761	840	15.8848	1743	26.7073	977	17.8232	1037	15.9896	2102	34.0595	1049	20.2289	2264	39.7842	2739	44.1449	2900	51.6637	2304	42.2299	3742	69.3389	3465	62.3864	2518	45.3733	1054	19.8373	chr11	11758885	11762498	agat-gene-10584	--	--	--	--	gi|1009116506|ref|XP_015874810.1|	2.13e-26	195/584(33.39)	122	neurofilament heavy polypeptide [Ziziphus jujuba]	-
agat-gene-10592	8	0.609593	-1.23684	0.676204	0.560632	57	1.30864	56	1.28698	138	2.56976	98	2.17269	52	0.97441	189	3.72176	50	1.17179	124	2.64812	163	3.19269	132	2.85787	97	2.16068	153	3.44544	195	4.2668	129	2.82498	37	0.846301	chr11	11653708	11656065	agat-gene-10592	51	GO:0003674: molecular_function (molecular_function); GO:0003824: catalytic activity (molecular_function); GO:0004672: protein kinase activity (molecular_function); GO:0004674: protein serine/threonine kinase activity (molecular_function); GO:0004675: transmembrane receptor protein serine/threonine kinase activity (molecular_function); GO:0004888: transmembrane signaling receptor activity (molecul…	--	--	gi|1350239765|ref|XP_024020379.1|	1.52e-281	405/489(82.82)	778	probable receptor-like protein kinase At5g18500 [Morus notabilis]	CDD|cd14066|STKc_IRAK|-
agat-gene-10594	8	0.951435	-1.08159	0.762816	0.318773	1677	32.5985	1573	30.6076	2158	34.0238	1840	34.5389	2027	32.1596	2487	41.4649	1675	33.2362	2105	38.0615	2312	38.342	2104	38.5684	2198	41.4537	2174	41.4507	2506	46.4266	2460	45.612	1512	29.2815	chr11	11591354	11599983	agat-gene-10594	4	GO:0004345: glucose-6-phosphate dehydrogenase activity (molecular_function); GO:0006006: glucose metabolic process (biological_process); GO:0050661: NADP binding (molecular_function); GO:0055114: obsolete oxidation-reduction process (biological_process);	K00036(G6PD, zwf)	ko01200//Carbon metabolism; ko00480//Glutathione metabolism; ko00030//Pentose phosphate pathway	gi|1009116409|ref|XP_015874757.1|	6.62e-288	420/635(66.14)	803	glucose-6-phosphate 1-dehydrogenase 4, chloroplastic isoform X2 [Ziziphus jujuba]	-
agat-gene-10612	8	0.990665	-0.931806	0.978365	-0.0465589	5284	621.576	5628	662.707	6151	586.873	4179	474.711	5664	543.809	8624	870.121	3337	400.7	7617	833.458	8533	856.358	8389	930.6	8878	1013.25	9402	1084.82	10274	1151.84	7306	819.766	3558	416.979	chr11	11178840	11179410	agat-gene-10612	--	--	--	--	gi|1150137143|ref|XP_020212187.1|	4.83e-51	75/96(78.12)	163	dormancy-associated protein homolog 3 isoform X1 [Cajanus cajan]	-
agat-gene-1062	8	0.692732	-0.889382	1.0475	-0.15812	60	2.87659	69	3.3114	220	8.55491	101	4.67598	143	5.59569	126	5.18127	95	4.64923	229	10.2125	128	5.2355	299	13.5182	155	7.2099	276	12.979	251	11.4689	185	8.46013	128	6.11382	chr7	36108409	36111977	agat-gene-1062	49	GO:0002831: regulation of response to biotic stimulus (biological_process); GO:0003674: molecular_function (molecular_function); GO:0003824: catalytic activity (molecular_function); GO:0004721: phosphoprotein phosphatase activity (molecular_function); GO:0004725: protein tyrosine phosphatase activity (molecular_function); GO:0005575: cellular_component (cellular_component); GO:0005622: intracellu…	--	--	gi|1350196259|ref|XP_024030719.1|	2.43e-104	152/199(76.38)	308	tyrosine-protein phosphatase DSP1 isoform X1 [Morus notabilis]	CDD|cd14528|PFA-DSP_Siw14|-
agat-gene-10620	8	0.880994	-1.03861	1.07939	-0.0407795	23	0.78575	15	0.51296	82	2.27215	64	2.11136	69	1.92397	114	3.34042	63	2.19699	240	7.62669	124	3.6141	160	5.15464	157	5.20388	330	11.058	235	7.65147	150	4.88795	41	1.39546	chr11	11090952	11092330	agat-gene-10620	35	GO:0003674: molecular_function (molecular_function); GO:0005488: binding (molecular_function); GO:0005575: cellular_component (cellular_component); GO:0005622: intracellular anatomical structure (cellular_component); GO:0005623: obsolete cell (cellular_component); GO:0005737: cytoplasm (cellular_component); GO:0006810: transport (biological_process); GO:0006811: ion transport (biological_process)…	--	--	gi|1338459423|ref|PON81713.1|	2.07e-73	207/375(55.20)	238	Heavy metal-associated domain containing protein [Trema orientale]	CDD|cd00371|HMA|Heavy metal-associated domain, HMA
agat-gene-10627	8	0.749729	-1.10337	0.796065	0.307306	234	9.08179	208	8.08081	314	9.88444	281	10.5314	265	8.39447	348	11.5844	281	11.1325	350	12.6355	389	12.8804	331	12.1145	307	11.5602	323	12.296	352	13.0202	328	12.1425	217	8.39058	chr11	10977690	10979134	agat-gene-10627	21	GO:0005509: calcium ion binding (molecular_function); GO:0005575: cellular_component (cellular_component); GO:0005622: intracellular anatomical structure (cellular_component); GO:0005623: obsolete cell (cellular_component); GO:0005737: cytoplasm (cellular_component); GO:0009507: chloroplast (cellular_component); GO:0009523: photosystem II (cellular_component); GO:0009536: plastid (cellular_compon…	--	--	gi|1338437127|ref|PON59898.1|	3.97e-161	231/293(78.84)	456	PsbP family [Parasponia andersonii]	-
agat-gene-10655	8	0.907997	-1.06749	0.604086	0.463403	254	8.00623	272	8.58222	425	10.8655	317	9.64893	316	8.12968	408	11.0305	234	7.52908	333	9.76354	431	11.5903	346	10.2847	330	10.0921	408	12.6143	411	12.3469	352	10.5832	325	10.206	chr11	12425311	12427219	agat-gene-10655	103	GO:0000228: nuclear chromosome (cellular_component); GO:0000723: telomere maintenance (biological_process); GO:0001325: formation of extrachromosomal circular DNA (biological_process); GO:0003674: molecular_function (molecular_function); GO:0003824: catalytic activity (molecular_function); GO:0004518: nuclease activity (molecular_function); GO:0004519: endonuclease activity (molecular_function); …	--	--	gi|1821683404|ref|KAF3454821.1|	7.7e-130	210/354(59.32)	382	hypothetical protein FNV43_RR05269 [Rhamnella rubrinervis]	CDD|cd10455|GIY-YIG_SLX1|-
agat-gene-10693	8	0.999891	-0.947935	0.928151	0.0197838	336	4.35178	284	3.68198	402	4.22299	258	3.2268	346	3.65759	475	5.27668	208	2.74993	546	6.57792	546	6.03312	492	6.00916	410	5.15207	626	7.95259	583	7.19642	520	6.42406	280	3.61295	chr11	11359286	11365768	agat-gene-10693	67	GO:0001732: formation of cytoplasmic translation initiation complex (biological_process); GO:0002181: cytoplasmic translation (biological_process); GO:0002183: cytoplasmic translational initiation (biological_process); GO:0002188: translation reinitiation (biological_process); GO:0003674: molecular_function (molecular_function); GO:0003676: nucleic acid binding (molecular_function); GO:0003723: R…	K03254(EIF3A)	ko03013//RNA transport	gi|1009116777|ref|XP_015874957.1|	0	641/946(67.76)	931	eukaryotic translation initiation factor 3 subunit A-like [Ziziphus jujuba]	-
agat-gene-10702	8	0.980831	-0.947544	0.668539	0.279005	2132	34.753	1617	26.3846	2391	31.612	2076	32.6782	2250	29.935	2746	38.3924	1946	32.3802	2619	39.7108	2765	38.4523	2472	37.9992	2140	33.8446	2314	36.9978	2933	45.5657	2721	42.307	1798	29.1992	chr11	10888343	10894808	agat-gene-10702	20	GO:0005575: cellular_component (cellular_component); GO:0005622: intracellular anatomical structure (cellular_component); GO:0005623: obsolete cell (cellular_component); GO:0005737: cytoplasm (cellular_component); GO:0009507: chloroplast (cellular_component); GO:0009532: plastid stroma (cellular_component); GO:0009536: plastid (cellular_component); GO:0009570: chloroplast stroma (cellular_compone…	--	--	gi|1009117223|ref|XP_015875200.1|	0	579/716(80.87)	1131	probable Xaa-Pro aminopeptidase P [Ziziphus jujuba]	CDD|cd01085|APP|Aminopeptidase P
agat-gene-10731	8	0.995118	-1.13093	0.640626	0.490301	4124	26.813	3016	19.6288	6405	33.7763	3898	24.4733	4270	22.6593	8702	48.5272	3338	22.1536	6741	40.7679	8651	47.986	6533	40.0553	5848	36.8896	8241	52.5549	7340	45.4823	9109	56.4905	3172	20.5464	chr1	10018223	10031742	agat-gene-10731	--	--	--	--	gi|1009173190|ref|XP_015867682.1|	0	1079/1797(60.04)	1924	uncharacterized protein LOC107405184 isoform X1 [Ziziphus jujuba]	-
agat-gene-10740	8	0.996003	-0.89874	0.618473	0.280267	912	41.6254	761	34.7683	1030	38.13	881	38.8297	1017	37.8857	1292	50.5784	629	29.3052	1366	57.9939	1508	58.7201	1047	45.0641	850	37.6403	1181	52.8713	1415	61.5517	1155	50.2833	829	37.6959	chr1	9301644	9304472	agat-gene-10740	1	GO:0003676: nucleic acid binding (molecular_function);	K12893(SFRS4_5_6)	ko03040//Spliceosome	gi|1338452981|ref|PON75452.1|	3.72e-115	163/186(87.63)	336	Splicing factor-like protein [Parasponia andersonii]	CDD|cd12466|RRM2_AtRSp31_like|-
agat-gene-10741	8	0.997139	-0.923771	0.661749	0.262022	68	4.81932	82	5.81738	95	5.46094	74	5.06447	106	6.13161	165	10.03	50	3.61725	160	10.5479	176	10.6417	111	7.41859	105	7.22001	118	8.20288	225	15.1978	159	10.7486	66	4.66013	chr1	9112748	9113230	agat-gene-10741	--	--	--	--	gi|1866924232|ref|CAB4300639.1|	6.6e-53	98/152(64.47)	174	unnamed protein product [Prunus armeniaca]	-
agat-gene-10749	8	0.62353	-1.24518	0.750714	0.494461	685	13.4761	523	10.2994	1318	21.0309	1201	22.8162	754	12.107	1856	31.3179	700	14.0574	1358	24.851	2030	34.0717	1714	31.7985	1389	26.5124	1690	32.6114	2297	43.0682	1729	32.4451	689	13.5043	chr1	8864793	8867125	agat-gene-10749	10	GO:0008150: biological_process (biological_process); GO:0009314: response to radiation (biological_process); GO:0009416: response to light stimulus (biological_process); GO:0009628: response to abiotic stimulus (biological_process); GO:0009719: response to endogenous stimulus (biological_process); GO:0009725: response to hormone (biological_process); GO:0009733: response to auxin (biological_proc…	K14506(JAR1_4_6)	ko04075//Plant hormone signal transduction	gi|1009143649|ref|XP_015889376.1|	0	482/585(82.39)	971	jasmonic acid-amido synthetase JAR1-like isoform X2 [Ziziphus jujuba]	-
agat-gene-10786	8	0.996478	-0.86247	0.534389	0.328082	668	18.3226	603	16.5563	867	19.2884	574	15.2036	641	14.3503	972	22.8673	525	14.6994	885	22.5799	1107	25.9048	748	19.3479	627	16.6859	919	24.7248	1104	28.8602	912	23.8607	636	17.3797	chr1	10188053	10193012	agat-gene-10786	76	GO:0000323: lytic vacuole (cellular_component); GO:0003676: nucleic acid binding (molecular_function); GO:0005575: cellular_component (cellular_component); GO:0005622: intracellular anatomical structure (cellular_component); GO:0005623: obsolete cell (cellular_component); GO:0005634: nucleus (cellular_component); GO:0005654: nucleoplasm (cellular_component); GO:0005737: cytoplasm (cellular_compon…	--	--	gi|645274284|ref|XP_008242269.1|	7.42e-237	331/396(83.59)	658	PREDICTED: oligouridylate-binding protein 1-like [Prunus mume]	CDD|cd12619|RRM2_PUB1|-
agat-gene-10799	8	0.634139	-1.08228	1.00323	0.0790514	83	2.81029	27	0.915109	205	5.62981	122	3.98895	115	3.17807	103	2.99123	58	2.00462	214	6.73993	312	9.0126	296	9.45119	316	10.3808	403	13.384	532	17.1674	225	7.26666	43	1.4505	chr1	9779294	9782265	agat-gene-10799	12	GO:0003674: molecular_function (molecular_function); GO:0003824: catalytic activity (molecular_function); GO:0006629: lipid metabolic process (biological_process); GO:0008150: biological_process (biological_process); GO:0008152: metabolic process (biological_process); GO:0008202: steroid metabolic process (biological_process); GO:0016229: steroid dehydrogenase activity (molecular_function); GO:00…	--	--	gi|1009142830|ref|XP_015888935.1|	8.59e-203	256/330(77.58)	565	uncharacterized protein C594.04c-like [Ziziphus jujuba]	-
agat-gene-10804	8	0.993702	-0.925242	0.682556	0.242686	429	7.1357	418	6.95971	527	7.10978	418	6.71399	494	6.70653	569	8.11766	332	5.63701	666	10.3044	641	9.09619	461	7.23105	469	7.56873	633	10.3274	570	9.03596	621	9.85257	364	6.03194	chr1	9735536	9740329	agat-gene-10804	24	GO:0004672: protein kinase activity (molecular_function); GO:0005524: ATP binding (molecular_function); GO:0005575: cellular_component (cellular_component); GO:0005622: intracellular anatomical structure (cellular_component); GO:0005623: obsolete cell (cellular_component); GO:0005737: cytoplasm (cellular_component); GO:0005773: vacuole (cellular_component); GO:0005776: autophagosome (cellular_com…	K08269(ULK2, ATG1)	ko04140//Autophagy - animal	gi|1821668351|ref|KAF3439775.1|	1.27e-280	435/694(62.68)	793	hypothetical protein FNV43_RR18053 [Rhamnella rubrinervis]	CDD|cd14009|STKc_ATG1_ULK_like|-
agat-gene-10813	8	0.999411	-0.892704	0.535877	0.356827	1485	16.8267	1404	15.9249	1861	17.1036	1508	16.5006	1922	17.7754	2513	24.4234	1379	15.9503	2257	23.7889	2840	27.4545	1938	20.7085	1583	17.4031	2387	26.5298	2558	27.6245	2507	27.0961	1465	16.5382	chr1	11310523	11321342	agat-gene-10813	--	--	--	--	gi|1009143330|ref|XP_015889207.1|	0	873/1010(86.44)	1723	zinc protease PQQL-like isoform X2 [Ziziphus jujuba]	-
agat-gene-10818	8	0.958633	-0.776382	0.748192	0.0281899	473	29.4926	262	16.3527	451	22.8084	350	21.0739	426	21.6797	492	26.3122	278	17.6941	496	28.7675	493	26.2253	422	24.8134	411	24.8637	554	33.882	515	30.6041	455	27.0609	347	21.5555	chr1	9476148	9478383	agat-gene-10818	53	GO:0003674: molecular_function (molecular_function); GO:0003712: transcription coregulator activity (molecular_function); GO:0003713: transcription coactivator activity (molecular_function); GO:0005575: cellular_component (cellular_component); GO:0005622: intracellular anatomical structure (cellular_component); GO:0005623: obsolete cell (cellular_component); GO:0005634: nucleus (cellular_componen…	--	--	gi|1098798724|ref|XP_018805266.1|	8.34e-74	126/176(71.59)	228	GRF1-interacting factor 3-like [Juglans regia]	-
agat-gene-10821	8	0.856606	-0.931536	0.956635	-0.025099	335	16.197	380	18.3912	511	20.0391	500	23.3446	599	23.6379	566	23.4718	350	17.2739	660	29.6827	633	26.1106	675	30.7763	507	23.7832	768	36.4216	671	30.9196	601	27.7169	475	22.8803	chr1	9331493	9333335	agat-gene-10821	27	GO:0003924: GTPase activity (molecular_function); GO:0005525: GTP binding (molecular_function); GO:0005575: cellular_component (cellular_component); GO:0005622: intracellular anatomical structure (cellular_component); GO:0005623: obsolete cell (cellular_component); GO:0005634: nucleus (cellular_component); GO:0005737: cytoplasm (cellular_component); GO:0005768: endosome (cellular_component); GO:0…	K07904(RAB11A)	ko04144//Endocytosis	gi|1029098544|ref|XP_016708592.1|	1.98e-138	203/236(86.02)	394	ras-related protein RABA3-like [Gossypium hirsutum]	CDD|cd01868|Rab11_like|-
agat-gene-10831	8	0.820659	-1.10747	0.766558	0.340916	156	10.9204	198	13.8745	321	18.2258	276	18.6573	291	16.6265	376	22.5758	196	14.0056	462	30.0833	437	26.0987	348	22.9729	270	18.3379	349	23.9634	450	30.0226	365	24.3718	229	15.9708	chr1	9099854	9104407	agat-gene-10831	44	GO:0003674: molecular_function (molecular_function); GO:0003824: catalytic activity (molecular_function); GO:0004672: protein kinase activity (molecular_function); GO:0004674: protein serine/threonine kinase activity (molecular_function); GO:0004693: cyclin-dependent protein serine/threonine kinase activity (molecular_function); GO:0005575: cellular_component (cellular_component); GO:0005622: int…	--	--	gi|1335201938|ref|PNX60901.1|	4.2e-12	30/35(85.71)	65	putative serine threonine-protein kinase, partial [Trifolium pratense]	-
agat-gene-10842	8	0.589118	-0.654239	0.798145	-0.143906	658	29.3284	825	36.8089	927	33.5127	712	30.6456	792	28.8124	1002	38.3063	820	37.3086	902	37.3971	939	35.7068	879	36.9465	930	40.2177	817	35.7184	1299	55.1814	851	36.1803	649	28.8194	chr1	8606675	8609213	agat-gene-10842	--	--	--	--	gi|1821685121|ref|KAF3456537.1|	1.29e-129	189/254(74.41)	374	hypothetical protein FNV43_RR01190 [Rhamnella rubrinervis]	-
agat-gene-10858	8	0.561813	-0.301896	0.186266	0.11563	1308	35.2002	1112	29.9556	1204	26.2803	944	24.5321	1230	27.0168	1183	27.3062	855	23.4874	1144	28.6373	1546	35.4952	1098	27.8651	994	25.9534	1379	36.4006	1168	29.9572	1335	34.2687	875	23.4597	chr1	11025350	11029545	agat-gene-10858	64	GO:0000150: DNA strand exchange activity (molecular_function); GO:0000217: DNA secondary structure binding (molecular_function); GO:0000400: four-way junction DNA binding (molecular_function); GO:0000724: double-strand break repair via homologous recombination (biological_process); GO:0000725: recombinational repair (biological_process); GO:0000730: DNA recombinase assembly (biological_process); …	K03553(recA)	ko03440//Homologous recombination	gi|1009143409|ref|XP_015889251.1|	8.82e-229	339/425(79.76)	638	DNA repair protein recA homolog 3, mitochondrial-like [Ziziphus jujuba]	-
agat-gene-10863	8	0.637977	-0.718239	0.761401	-0.0431622	1157	37.2935	1198	38.6538	1915	50.0651	1060	32.9937	1481	38.9625	1603	44.3173	1263	41.5561	1577	47.2825	1706	46.9139	1444	43.8923	1446	45.2209	1663	52.5774	2030	62.3615	1565	48.1164	1309	42.0355	chr1	10762842	10765610	agat-gene-10863	138	GO:0000165: MAPK cascade (biological_process); GO:0000187: obsolete activation of MAPK activity (biological_process); GO:0001932: regulation of protein phosphorylation (biological_process); GO:0001934: positive regulation of protein phosphorylation (biological_process); GO:0002376: immune system process (biological_process); GO:0003002: regionalization (biological_process); GO:0003674: molecular_…	--	--	gi|1009143551|ref|XP_015889325.1|	1.07e-219	299/353(84.70)	609	mitogen-activated protein kinase kinase 2 [Ziziphus jujuba]	CDD|cd06623|PKc_MAPKK_plant_like|-
agat-gene-10868	8	0.9972	-0.917762	0.595945	0.321818	5241	248.142	4973	235.69	7447	285.979	5121	234.135	8085	312.434	8969	364.225	4081	197.235	7161	315.376	11158	450.707	8730	389.782	6496	298.403	9108	422.977	10240	462.069	9878	446.102	5179	244.292	chr1	10666908	10668676	agat-gene-10868	22	GO:0003674: molecular_function (molecular_function); GO:0003700: DNA-binding transcription factor activity (molecular_function); GO:0006355: regulation of transcription, DNA-templated (biological_process); GO:0008150: biological_process (biological_process); GO:0009889: regulation of biosynthetic process (biological_process); GO:0010468: regulation of gene expression (biological_process); GO:0010…	--	--	gi|1162573852|ref|XP_007202894.2|	1.12e-81	153/246(62.20)	254	nuclear transcription factor Y subunit A-3 isoform X1 [Prunus persica]	-
agat-gene-10880	8	0.891354	-1.0553	0.844046	0.211252	155	6.85512	178	7.88024	270	9.68532	181	7.73014	181	6.53362	221	8.38331	131	5.91407	314	12.9176	241	9.09333	213	8.88351	203	8.71065	246	10.6715	274	11.5493	256	10.7995	162	7.13798	chr1	10527772	10533107	agat-gene-10880	131	GO:0002831: regulation of response to biotic stimulus (biological_process); GO:0003674: molecular_function (molecular_function); GO:0003712: transcription coregulator activity (molecular_function); GO:0003713: transcription coactivator activity (molecular_function); GO:0005575: cellular_component (cellular_component); GO:0005622: intracellular anatomical structure (cellular_component); GO:0005623…	--	--	gi|1009143425|ref|XP_015889260.1|	4.95e-85	142/221(64.25)	259	mediator of RNA polymerase II transcription subunit 20a-like isoform X1 [Ziziphus jujuba]	-
agat-gene-10886	8	0.997896	-1.03502	0.914475	0.120547	2284	14.6413	1962	12.5898	2588	13.4559	2239	13.86	2545	13.3157	2944	16.1868	1946	12.7338	2961	17.6559	3183	17.4077	2792	16.878	2559	15.9157	2973	18.6933	3110	19.0005	2815	17.2124	1822	11.6361	chr1	9933609	9943297	agat-gene-10886	92	GO:0000285: 1-phosphatidylinositol-3-phosphate 5-kinase activity (molecular_function); GO:0000322: storage vacuole (cellular_component); GO:0000323: lytic vacuole (cellular_component); GO:0000324: fungal-type vacuole (cellular_component); GO:0000329: fungal-type vacuole membrane (cellular_component); GO:0003674: molecular_function (molecular_function); GO:0003824: catalytic activity (molecular_fu…	K00921(PIKFYVE, FAB1)	ko00562//Inositol phosphate metabolism; ko04070//Phosphatidylinositol signaling system; ko04145//Phagosome	gi|1821668321|ref|KAF3439745.1|	0	1316/1834(71.76)	2460	hypothetical protein FNV43_RR18023 [Rhamnella rubrinervis]	CDD|cd17300|PIPKc_PIKfyve|-
agat-gene-10904	8	0.784088	-0.707195	0.506652	0.200542	203	13.0866	207	13.3578	235	12.2875	227	14.1313	251	13.2067	270	14.9291	171	11.2527	277	16.6103	311	17.1046	212	12.888	186	11.6336	281	17.7682	260	15.9744	203	12.4826	159	10.2118	chr1	9146041	9148376	agat-gene-10904	69	GO:0003674: molecular_function (molecular_function); GO:0003676: nucleic acid binding (molecular_function); GO:0003677: DNA binding (molecular_function); GO:0003690: double-stranded DNA binding (molecular_function); GO:0003697: single-stranded DNA binding (molecular_function); GO:0003712: transcription coregulator activity (molecular_function); GO:0003713: transcription coactivator activity (mole…	--	--	gi|587895389|ref|EXB83890.1|	2.78e-54	99/160(61.88)	176	RNA polymerase II transcriptional coactivator KELP [Morus notabilis]	-
agat-gene-10924	8	0.998911	-0.968421	0.738953	0.229468	923	18.2845	1044	20.7022	1262	20.2771	1056	20.2009	1368	22.1186	1708	29.0207	732	14.8021	1682	30.9938	1820	30.7591	1444	26.9755	1162	22.3336	1704	33.1099	1841	34.758	1623	30.6675	985	19.4399	chr1	10670363	10681544	agat-gene-10924	33	GO:0005575: cellular_component (cellular_component); GO:0005622: intracellular anatomical structure (cellular_component); GO:0005623: obsolete cell (cellular_component); GO:0005737: cytoplasm (cellular_component); GO:0005783: endoplasmic reticulum (cellular_component); GO:0005886: plasma membrane (cellular_component); GO:0006355: regulation of transcription, DNA-templated (biological_process); GO…	--	--	gi|1808539272|ref|KAF2287177.1|	1.08e-294	410/575(71.30)	815	hypothetical protein GH714_038616 [Hevea brasiliensis]	CDD|cd15613|PHD_AL_plant|Alfin1-like, PHD finger
agat-gene-10958	8	0.930042	-0.840501	0.426479	0.414022	224	7.19984	209	6.72445	277	7.2214	248	7.69753	234	6.13878	266	7.33324	192	6.29952	261	7.8034	332	9.10406	206	6.24401	260	8.1081	284	8.95365	335	10.2622	317	9.71881	218	6.98084	chr10	20933303	20936017	agat-gene-10958	1	GO:0005669: transcription factor TFIID complex (cellular_component);	K14649(TAF8)	ko03022//Basal transcription factors	gi|1821678733|ref|KAF3450151.1|	9.99e-81	154/297(51.85)	255	hypothetical protein FNV43_RR06231 [Rhamnella rubrinervis]	-
agat-gene-10964	8	0.53413	-0.867591	0.544565	0.323026	549	8.386	683	10.4433	879	10.8903	547	8.06854	807	10.0612	954	12.4989	419	6.53323	854	12.1341	849	11.064	661	9.5215	727	10.7743	802	12.0161	736	10.7147	722	10.5196	430	6.54376	chr10	20656673	20661567	agat-gene-10964	--	--	--	--	gi|1866930060|ref|CAB4296168.1|	7.07e-196	374/777(48.13)	580	unnamed protein product [Prunus armeniaca]	-
agat-gene-10975	8	0.341797	-0.377596	0.491967	-0.114371	64	4.22121	47	3.10307	51	2.72831	79	5.03164	63	3.39148	84	4.752	68	4.57823	81	4.96947	63	3.54503	57	3.5453	107	6.84718	67	4.3345	89	5.59458	93	5.85085	74	4.86256	chr10	19490198	19491427	agat-gene-10975	38	GO:0005575: cellular_component (cellular_component); GO:0005622: intracellular anatomical structure (cellular_component); GO:0005623: obsolete cell (cellular_component); GO:0005737: cytoplasm (cellular_component); GO:0006996: organelle organization (biological_process); GO:0008150: biological_process (biological_process); GO:0009507: chloroplast (cellular_component); GO:0009526: plastid envelope …	--	--	gi|1375841650|ref|XP_002301902.3|	1.85e-55	104/197(52.79)	186	protein MULTIPLE CHLOROPLAST DIVISION SITE 1 [Populus trichocarpa]	-
agat-gene-1099	8	0.996032	-1.15612	0.83513	0.320986	7848	70.3451	7331	65.777	10185	74.0462	8991	77.823	9012	65.9307	13029	100.167	6243	57.1215	11643	97.0751	14454	110.531	11956	101.061	10639	92.5223	12844	112.923	14007	119.658	11987	102.486	6874	61.3848	chr7	35515667	35523681	agat-gene-1099	127	GO:0001101: response to acid chemical (biological_process); GO:0003674: molecular_function (molecular_function); GO:0003824: catalytic activity (molecular_function); GO:0004672: protein kinase activity (molecular_function); GO:0004673: protein histidine kinase activity (molecular_function); GO:0004888: transmembrane signaling receptor activity (molecular_function); GO:0005488: binding (molecular_…	K14489(AHK2_3_4)	ko04075//Plant hormone signal transduction	gi|1009176240|ref|XP_015869325.1|	0	915/1238(73.91)	1714	histidine kinase 2-like [Ziziphus jujuba]	CDD|cd16922|HATPase_EvgS-ArcB-TorS-like|-
agat-gene-10997	8	0.945073	-0.935235	0.932052	0.00318332	1489	15.5303	1349	14.0843	2397	20.2778	1367	13.7683	1640	13.9612	2258	20.1999	1424	15.161	2214	21.4799	1792	15.9458	1796	17.665	2139	21.6455	2527	25.8522	2233	22.197	2066	20.5539	1486	15.4412	chr10	16854697	16859447	agat-gene-10997	43	GO:0000226: microtubule cytoskeleton organization (biological_process); GO:0000902: cell morphogenesis (biological_process); GO:0000904: cell morphogenesis involved in differentiation (biological_process); GO:0003674: molecular_function (molecular_function); GO:0005488: binding (molecular_function); GO:0005515: protein binding (molecular_function); GO:0005575: cellular_component (cellular_compone…	--	--	gi|1009168998|ref|XP_015902960.1|	0	742/1100(67.45)	1269	filament-like plant protein 4 isoform X3 [Ziziphus jujuba]	-
agat-gene-11004	8	0.978771	-0.988709	0.725039	0.26367	247	17.6149	334	23.8433	916	52.9841	238	16.3902	354	20.6053	1270	77.6831	347	25.2606	911	60.4324	669	40.7035	560	37.6611	847	58.6054	945	66.1031	1103	74.9686	980	66.6635	370	26.2882	chr10	16462659	16463138	agat-gene-11004	12	GO:0003700: DNA-binding transcription factor activity (molecular_function); GO:0005575: cellular_component (cellular_component); GO:0005622: intracellular anatomical structure (cellular_component); GO:0005623: obsolete cell (cellular_component); GO:0005634: nucleus (cellular_component); GO:0006355: regulation of transcription, DNA-templated (biological_process); GO:0043226: organelle (cellular_co…	--	--	gi|1350190025|ref|XP_024030294.1|	1.75e-55	112/160(70.00)	178	bZIP transcription factor 44 [Morus notabilis]	CDD|cd14702|bZIP_plant_GBF1|-
agat-gene-11012	8	0.771432	-0.441283	0.131606	0.309677	476	6.33028	416	5.5379	463	4.99417	407	5.22679	476	5.16672	557	6.35347	352	4.77848	536	6.63054	625	7.09117	441	5.53064	310	3.9999	537	7.00482	511	6.47675	522	6.62164	363	4.80949	chr10	15445783	15448356	agat-gene-11012	38	GO:0003674: molecular_function (molecular_function); GO:0003676: nucleic acid binding (molecular_function); GO:0003723: RNA binding (molecular_function); GO:0003824: catalytic activity (molecular_function); GO:0004518: nuclease activity (molecular_function); GO:0004519: endonuclease activity (molecular_function); GO:0005488: binding (molecular_function); GO:0005575: cellular_component (cellular_c…	--	--	gi|703136034|ref|XP_010106047.1|	4.85e-97	241/373(64.61)	331	putative pentatricopeptide repeat-containing protein At1g19290 [Morus notabilis]	-
agat-gene-11040	8	0.61033	-1.14433	0.803296	0.341035	3576	77.1338	4105	88.6332	20007	350.023	8666	180.506	7801	137.338	17619	325.963	8511	187.396	17473	350.577	16538	304.336	17401	353.951	19680	411.854	26398	558.503	22108	454.483	24406	502.138	8697	186.893	chr10	22186861	22190926	agat-gene-11040	16	GO:0005575: cellular_component (cellular_component); GO:0005622: intracellular anatomical structure (cellular_component); GO:0005623: obsolete cell (cellular_component); GO:0005737: cytoplasm (cellular_component); GO:0009058: biosynthetic process (biological_process); GO:0009501: amyloplast (cellular_component); GO:0009507: chloroplast (cellular_component); GO:0009536: plastid (cellular_component…	K00975(glgC)	ko00520//Amino sugar and nucleotide sugar metabolism; ko00500//Starch and sucrose metabolism	gi|1821674924|ref|KAF3446345.1|	0	445/528(84.28)	903	hypothetical protein FNV43_RR11524 [Rhamnella rubrinervis]	CDD|cd02508|ADP_Glucose_PP|-
agat-gene-1107	8	0.865808	-1.15265	0.821543	0.331104	1098	23.2443	925	19.6016	1461	25.086	1054	21.5467	1189	20.5441	1610	29.2334	837	18.0872	1485	29.2421	1436	25.9353	1338	26.7111	1353	27.7897	1387	28.8004	1438	29.0131	1437	29.0168	924	19.4878	chr7	35863832	35871223	agat-gene-1107	125	GO:0000003: reproduction (biological_process); GO:0000123: histone acetyltransferase complex (cellular_component); GO:0000124: SAGA complex (cellular_component); GO:0000228: nuclear chromosome (cellular_component); GO:0000428: DNA-directed RNA polymerase complex (cellular_component); GO:0000785: chromatin (cellular_component); GO:0000902: cell morphogenesis (biological_process); GO:0000904: cell …	K03131(TAF6)	ko03022//Basal transcription factors	gi|645247437|ref|XP_008229836.1|	1.72e-299	416/543(76.61)	827	PREDICTED: transcription initiation factor TFIID subunit 6 [Prunus mume]	CDD|cd08050|TAF6C|-
agat-gene-11070	8	0.994318	-1.11829	0.813172	0.305122	196	2.98193	214	3.25905	453	5.58994	259	3.80511	332	4.1226	489	6.38102	188	2.91965	476	6.73624	576	7.4763	491	7.04441	407	6.00769	668	9.9684	529	7.6704	556	8.06855	268	4.06212	chr10	20071039	20074369	agat-gene-11070	13	GO:0005575: cellular_component (cellular_component); GO:0005623: obsolete cell (cellular_component); GO:0005886: plasma membrane (cellular_component); GO:0006810: transport (biological_process); GO:0006811: ion transport (biological_process); GO:0006820: anion transport (biological_process); GO:0008150: biological_process (biological_process); GO:0016020: membrane (cellular_component); GO:0044464…	--	--	gi|1821675425|ref|KAF3446846.1|	0	513/755(67.95)	979	hypothetical protein FNV43_RR12026 [Rhamnella rubrinervis]	-
agat-gene-11089	8	0.882325	-0.560485	0.510841	0.0496442	472	15.8871	486	16.3748	423	11.5481	423	13.7489	612	16.8131	839	24.2217	397	13.6403	705	22.073	821	23.5759	624	19.8066	502	16.3937	731	24.1339	687	22.0384	748	24.0151	531	17.8063	chr10	19155802	19158883	agat-gene-11089	59	GO:0003674: molecular_function (molecular_function); GO:0003824: catalytic activity (molecular_function); GO:0003865: 3-oxo-5-alpha-steroid 4-dehydrogenase activity (molecular_function); GO:0005575: cellular_component (cellular_component); GO:0005622: intracellular anatomical structure (cellular_component); GO:0005623: obsolete cell (cellular_component); GO:0005737: cytoplasm (cellular_component)…	--	--	gi|703095948|ref|XP_010095682.1|	2.1e-170	232/338(68.64)	483	polyprenol reductase 2 [Morus notabilis]	-
agat-gene-11115	8	0.975842	-0.990708	0.684757	0.305951	110	13.0745	160	19.0365	219	21.1127	151	17.3314	157	15.2308	246	25.0788	111	13.4675	323	35.7111	293	29.7113	175	19.6151	163	18.7971	246	28.6797	266	30.1324	208	23.5816	146	17.2887	chr10	17412914	17418396	agat-gene-11115	6	GO:0005575: cellular_component (cellular_component); GO:0005623: obsolete cell (cellular_component); GO:0005886: plasma membrane (cellular_component); GO:0016020: membrane (cellular_component); GO:0044464: obsolete cell part (cellular_component); GO:0071944: cell periphery (cellular_component);	--	--	gi|1572647930|ref|VAH86777.1|	4.34e-18	40/79(50.63)	79	unnamed protein product [Triticum turgidum subsp. durum]	-
agat-gene-11133	8	0.96451	-0.942202	0.420404	0.521798	17	2.51919	23	3.41174	33	3.96637	23	3.29128	22	2.66089	40	5.08408	13	1.96647	36	4.9623	71	8.97621	22	3.07437	20	2.8755	42	6.10476	58	8.19145	34	4.80585	10	1.47635	chr10	16510287	16512072	-	-	-	-	-	-	-	-	-	-	-
agat-gene-11134	8	0.917449	-0.71659	0.49019	0.2264	255	6.84628	139	3.73564	288	6.27153	193	5.00376	257	5.63169	318	7.32287	245	6.71447	346	8.6409	373	8.54369	246	6.22832	214	5.57441	311	8.18996	310	7.93225	285	7.29857	180	4.81463	chr10	16505255	16507867	agat-gene-11134	--	--	--	--	gi|1009168329|ref|XP_015902600.1|	7.15e-195	298/442(67.42)	553	uncharacterized protein LOC107435489 isoform X2 [Ziziphus jujuba]	-
agat-gene-11135	8	0.911974	-0.947092	0.918683	0.0284084	1772	31.6917	1591	28.4832	2679	38.8617	1741	30.0681	2332	34.041	2401	36.8311	1608	29.3562	2305	38.3462	2140	32.6527	2110	35.5866	2200	38.1748	2590	45.4349	2563	43.6869	2253	38.4346	1646	29.3284	chr10	16345862	16351845	agat-gene-11135	82	GO:0000003: reproduction (biological_process); GO:0000226: microtubule cytoskeleton organization (biological_process); GO:0003006: developmental process involved in reproduction (biological_process); GO:0003674: molecular_function (molecular_function); GO:0005215: transporter activity (molecular_function); GO:0005319: lipid transporter activity (molecular_function); GO:0005548: phospholipid trans…	--	--	gi|1366024382|ref|XP_024164668.1|	4.37e-317	463/623(74.32)	879	phosphatidylinositol/phosphatidylcholine transfer protein SFH8 [Rosa chinensis]	CDD|cd00170|SEC14|CRAL-TRIO lipid binding domain
agat-gene-11136	8	0.861939	-0.874514	0.514364	0.360151	5930	127.909	8289	178.972	21013	367.623	8390	174.757	12141	213.744	19831	366.887	14662	322.829	14049	281.878	20896	384.532	13992	284.609	16497	345.242	21994	465.328	21263	437.112	22354	459.919	11047	237.393	chr10	16178710	16182507	agat-gene-11136	16	GO:0005575: cellular_component (cellular_component); GO:0005622: intracellular anatomical structure (cellular_component); GO:0005623: obsolete cell (cellular_component); GO:0005737: cytoplasm (cellular_component); GO:0009058: biosynthetic process (biological_process); GO:0009501: amyloplast (cellular_component); GO:0009507: chloroplast (cellular_component); GO:0009536: plastid (cellular_component…	K00975(glgC)	ko00520//Amino sugar and nucleotide sugar metabolism; ko00500//Starch and sucrose metabolism	gi|1821674924|ref|KAF3446345.1|	0	440/528(83.33)	905	hypothetical protein FNV43_RR11524 [Rhamnella rubrinervis]	CDD|cd02508|ADP_Glucose_PP|-
agat-gene-11159	8	0.870733	-0.620231	0.371844	0.248387	68	2.20429	43	1.39529	65	1.70899	46	1.43994	64	1.69329	81	2.25209	61	2.01847	94	2.83437	97	2.68259	69	2.10926	46	1.44674	106	3.37034	97	2.99677	146	4.51432	42	1.3564	chr10	15524172	15532097	agat-gene-11159	1	GO:0051560: mitochondrial calcium ion homeostasis (biological_process);	--	--	gi|1770291195|ref|KAE8100555.1|	1.02e-154	231/356(64.89)	445	hypothetical protein FH972_018442 [Carpinus fangiana]	-
agat-gene-11161	8	0.913878	-0.720531	0.732236	-0.0117055	58	7.2726	73	9.16264	61	6.20381	57	6.90179	60	6.14051	93	10.0019	46	5.88777	80	9.33083	91	9.73476	61	7.21295	87	10.5841	76	9.34722	97	11.5919	68	8.13298	51	6.37101	chr10	15339443	15341471	agat-gene-11161	203	GO:0000003: reproduction (biological_process); GO:0000414: regulation of histone H3-K36 methylation (biological_process); GO:0000428: DNA-directed RNA polymerase complex (cellular_component); GO:0001101: response to acid chemical (biological_process); GO:0002831: regulation of response to biotic stimulus (biological_process); GO:0003002: regionalization (biological_process); GO:0003006: developme…	--	--	gi|1276241162|ref|PIN02444.1|	9.74e-36	70/90(77.78)	127	hypothetical protein CDL12_25040 [Handroanthus impetiginosus]	--
agat-gene-11162	8	0.706458	-0.70071	0.345763	0.354947	56	8.63494	58	8.95232	76	9.50499	85	12.6566	74	9.31311	76	10.0514	83	13.0641	106	15.2036	126	16.5754	62	9.01539	67	10.0235	87	13.1582	102	14.9897	93	13.6783	55	8.4491	chr10	15337674	15338033	agat-gene-11162	203	GO:0000003: reproduction (biological_process); GO:0000414: regulation of histone H3-K36 methylation (biological_process); GO:0000428: DNA-directed RNA polymerase complex (cellular_component); GO:0001101: response to acid chemical (biological_process); GO:0002831: regulation of response to biotic stimulus (biological_process); GO:0003002: regionalization (biological_process); GO:0003006: developme…	--	--	gi|1917132776|ref|CAA2621943.1|	8.23e-15	36/66(54.55)	72	unnamed protein product [Spirodela intermedia]	--
agat-gene-11179	8	0.991842	-1.11765	0.949539	0.168107	191	14.5293	206	15.6861	290	17.8927	217	15.9403	246	15.2735	330	21.5311	186	14.443	343	24.2703	322	20.8973	339	24.3183	283	20.8867	357	26.6371	319	23.1272	342	24.8151	198	15.0056	chr10	14058622	14061597	agat-gene-11179	--	--	--	--	gi|1338446714|ref|PON69302.1|	2.42e-53	90/126(71.43)	171	acyl-CoA-binding domain protein [Parasponia andersonii]	-
agat-gene-11191	8	0.794851	-0.860279	0.581049	0.27923	927	16.3485	801	14.1406	1275	18.2379	1120	19.074	1136	16.3519	1231	18.6207	1040	18.7225	1417	23.2454	1581	23.7877	1186	19.7244	981	16.7857	1114	19.2704	1449	24.355	1115	18.7565	993	17.4472	chr10	21953293	21957690	agat-gene-11191	1	GO:0030246: carbohydrate binding (molecular_function);	--	--	gi|1338468991|ref|PON90977.1|	0	441/656(67.23)	900	Jacalin-like lectin domain containing protein [Trema orientale]	CDD|cd09612|Jacalin|Jacalin-like lectin domain, plant
agat-gene-11197	8	0.976361	-1.08344	0.986164	0.097275	440	42.9111	471	45.9806	621	49.122	459	43.227	496	39.4812	578	48.3487	368	36.635	647	58.6935	704	58.575	701	64.4698	591	55.9211	623	59.5954	731	67.9446	630	58.6053	389	37.7958	chr10	21419308	21424138	agat-gene-11197	--	--	--	--	gi|1750491586|ref|KAA8537551.1|	5.59e-39	71/116(61.21)	133	hypothetical protein F0562_027159 [Nyssa sinensis]	-
agat-gene-112	8	0.599742	-1.0785	0.370128	0.708372	20	3.40611	18	3.06858	29	4.00584	37	6.08492	14	1.94602	49	7.15755	13	2.25997	42	6.65344	69	10.0254	35	5.62105	18	2.97421	44	7.35001	36	5.84321	37	6.01048	17	2.88439	chr4	2316058	2317398	agat-gene-112	--	--	--	--	gi|1335238162|ref|PNX97113.1|	1.52e-17	31/46(67.39)	76	hypothetical protein L195_g020334, partial [Trifolium pratense]	-
agat-gene-1121	8	0.906425	-1.0296	0.661285	0.368312	173	6.45101	220	8.21184	312	9.43633	230	8.28199	248	7.54788	371	11.8658	148	5.63346	327	11.3422	345	10.9755	355	12.4834	209	7.56135	363	13.2769	313	11.1236	304	10.8127	219	8.13584	chr7	36189393	36192242	agat-gene-1121	31	GO:0000226: microtubule cytoskeleton organization (biological_process); GO:0000278: mitotic cell cycle (biological_process); GO:0000281: mitotic cytokinesis (biological_process); GO:0000910: cytokinesis (biological_process); GO:0000911: cytokinesis by cell plate formation (biological_process); GO:0006996: organelle organization (biological_process); GO:0007010: cytoskeleton organization (biologic…	--	--	gi|1338462407|ref|PON84492.1|	2.1e-164	246/300(82.00)	465	HAUS augmin-like complex subunit [Trema orientale]	-
agat-gene-11211	8	0.966359	-0.983069	0.802887	0.180182	125	3.92922	117	3.68145	190	4.84414	131	3.97643	143	3.6688	188	5.06867	120	3.85043	211	6.16946	227	6.08758	182	5.39497	128	3.90371	203	6.25892	206	6.17141	142	4.25759	105	3.28823	chr10	20425765	20430052	agat-gene-11211	71	GO:0003674: molecular_function (molecular_function); GO:0003824: catalytic activity (molecular_function); GO:0004672: protein kinase activity (molecular_function); GO:0004674: protein serine/threonine kinase activity (molecular_function); GO:0004675: transmembrane receptor protein serine/threonine kinase activity (molecular_function); GO:0004888: transmembrane signaling receptor activity (molecul…	K14500(BSK)	ko04075//Plant hormone signal transduction	gi|1009133897|ref|XP_015884151.1|	5.32e-177	260/356(73.03)	508	serine/threonine-protein kinase BSK1 [Ziziphus jujuba]	-
agat-gene-11214	8	0.702764	-0.870146	0.566014	0.304132	35	0.950872	41	1.115	44	0.969557	36	0.944455	64	1.41914	67	1.56124	21	0.582377	72	1.81951	105	2.43369	58	1.48595	59	1.55517	71	1.89199	51	1.32052	64	1.65849	19	0.514262	chr10	20011920	20019898	agat-gene-11214	87	GO:0000302: response to reactive oxygen species (biological_process); GO:0001101: response to acid chemical (biological_process); GO:0003674: molecular_function (molecular_function); GO:0003824: catalytic activity (molecular_function); GO:0004096: catalase activity (molecular_function); GO:0004601: peroxidase activity (molecular_function); GO:0005488: binding (molecular_function); GO:0005575: cel…	K03781(katE, CAT, catB, srpA)	ko00380//Tryptophan metabolism; ko00630//Glyoxylate and dicarboxylate metabolism; ko04146//Peroxisome; ko01200//Carbon metabolism	gi|629104846|ref|KCW70315.1|	2.61e-268	366/451(81.15)	740	hypothetical protein EUGRSUZ_F03557 [Eucalyptus grandis]	CDD|cd08154|catalase_clade_1|-
agat-gene-1123	8	0.988257	-1.17202	0.859643	0.312379	315	6.53508	273	5.66943	525	8.83419	351	7.0319	303	5.13068	620	11.0324	317	6.71322	559	10.7875	602	10.6551	478	9.35168	478	9.62143	617	12.5555	658	13.0103	483	9.55799	268	5.53926	chr7	36218806	36223865	agat-gene-1123	3	GO:0016021: integral component of membrane (cellular_component); GO:0022857: transmembrane transporter activity (molecular_function); GO:0055085: transmembrane transport (biological_process);	--	--	gi|1220089219|ref|XP_021831420.1|	5.71e-307	423/540(78.33)	847	LOW QUALITY PROTEIN: probable plastidic glucose transporter 1 [Prunus avium]	CDD|cd17315|MFS_GLUT_like|-
agat-gene-11246	8	0.998849	-1.06382	0.971358	0.0924585	103	2.20089	156	3.33674	218	3.7782	167	3.44591	148	2.58116	272	4.98506	88	1.91945	404	8.02993	423	7.71125	452	9.10797	250	5.1829	544	11.4017	616	12.5448	403	8.21383	129	2.74617	chr10	17559008	17575894	agat-gene-11246	42	GO:0003674: molecular_function (molecular_function); GO:0003824: catalytic activity (molecular_function); GO:0004672: protein kinase activity (molecular_function); GO:0005575: cellular_component (cellular_component); GO:0005622: intracellular anatomical structure (cellular_component); GO:0005623: obsolete cell (cellular_component); GO:0005737: cytoplasm (cellular_component); GO:0006464: cellular …	--	--	gi|1821675424|ref|KAF3446845.1|	7.36e-254	372/549(67.76)	712	hypothetical protein FNV43_RR12025 [Rhamnella rubrinervis]	CDD|cd13999|STKc_MAP3K-like|-
agat-gene-11257	8	0.893539	-0.656061	0.86991	-0.213849	524	6.7332	426	5.47943	619	6.4513	437	5.42246	678	7.11069	734	8.08958	474	6.21727	719	8.59384	695	7.61899	601	7.28259	668	8.32794	710	8.94861	744	9.11137	663	8.12611	585	7.48898	chr10	16563872	16571608	agat-gene-11257	168	GO:0000123: histone acetyltransferase complex (cellular_component); GO:0000228: nuclear chromosome (cellular_component); GO:0000785: chromatin (cellular_component); GO:0002151: G-quadruplex RNA binding (molecular_function); GO:0003674: molecular_function (molecular_function); GO:0003676: nucleic acid binding (molecular_function); GO:0003723: RNA binding (molecular_function); GO:0003727: single-st…	--	--	gi|1009118723|ref|XP_015876009.1|	0	516/908(56.83)	923	uncharacterized protein LOC107412700 isoform X1 [Ziziphus jujuba]	CDD|cd00060|FHA|Forkhead-associated (FHA) domain
agat-gene-11258	8	0.999818	-1.02735	0.989989	0.0373574	1423	49.807	1476	51.714	2014	57.1757	1413	47.7587	1586	45.3086	2222	66.7067	1306	46.6617	2193	71.3991	2279	68.0538	2194	72.4175	1817	61.7037	2331	80.0267	2729	91.0353	1968	65.7037	1324	46.169	chr10	16375218	16384793	agat-gene-11258	37	GO:0003674: molecular_function (molecular_function); GO:0003676: nucleic acid binding (molecular_function); GO:0003677: DNA binding (molecular_function); GO:0003824: catalytic activity (molecular_function); GO:0004518: nuclease activity (molecular_function); GO:0005488: binding (molecular_function); GO:0006139: nucleobase-containing compound metabolic process (biological_process); GO:0006725: cel…	--	--	gi|1821674933|ref|KAF3446354.1|	3.09e-164	247/311(79.42)	467	hypothetical protein FNV43_RR11533 [Rhamnella rubrinervis]	-
agat-gene-1130	8	0.567504	-0.669373	0.55136	0.118013	1459	22.3762	1046	16.0582	1785	22.2042	1560	23.1036	1494	18.7013	2579	33.9251	2132	33.3771	1810	25.8212	2060	26.9538	1907	27.5805	1768	26.3077	1723	25.9193	3006	43.9379	1823	26.6683	1367	20.887	chr7	36445087	36452252	agat-gene-1130	98	GO:0000271: polysaccharide biosynthetic process (biological_process); GO:0000278: mitotic cell cycle (biological_process); GO:0000281: mitotic cytokinesis (biological_process); GO:0000910: cytokinesis (biological_process); GO:0003674: molecular_function (molecular_function); GO:0003824: catalytic activity (molecular_function); GO:0005575: cellular_component (cellular_component); GO:0005622: intra…	--	--	gi|1353886523|ref|PQQ01309.1|	3.4e-304	443/755(58.68)	856	cellulose synthase-like protein H1 isoform X3 [Prunus yedoensis var. nudiflora]	-
agat-gene-11323	8	0.395659	-0.101513	-0.060034	0.161547	464	7.35341	357	5.66337	380	4.88451	313	4.79005	414	5.35504	408	5.54588	251	4.06047	440	6.48622	553	7.47684	324	4.84214	261	4.01312	338	5.25405	407	6.14732	344	5.20006	272	4.29453	chr7	26846065	26849818	agat-gene-11323	79	GO:0000325: plant-type vacuole (cellular_component); GO:0001101: response to acid chemical (biological_process); GO:0003674: molecular_function (molecular_function); GO:0005215: transporter activity (molecular_function); GO:0005216: ion channel activity (molecular_function); GO:0005244: voltage-gated ion channel activity (molecular_function); GO:0005247: voltage-gated chloride channel activity (m…	--	--	gi|1338473403|ref|PON95356.1|	0	625/786(79.52)	1195	Chloride channel [Trema orientale]	CDD|cd03685|ClC_6_like|-
agat-gene-11333	8	0.498122	-0.611864	0.341522	0.270342	67	6.76549	100	10.1079	144	11.7938	84	8.19085	101	8.32411	129	11.1726	80	8.24605	97	9.11098	125	10.7685	103	9.80806	98	9.60112	80	7.92359	170	16.3604	93	8.95749	87	8.75227	chr7	27127756	27131653	agat-gene-11333	--	--	--	--	gi|1866824368|ref|CAB4275443.1|	2e-20	46/73(63.01)	90	unnamed protein product [Prunus armeniaca]	--
agat-gene-11339	8	0.854598	-1.17295	0.890958	0.281994	2	0.0715389	0	0	45	1.30554	16	0.552659	20	0.583894	39	1.19651	2	0.0730254	57	1.89651	85	2.5939	86	2.9009	55	1.90874	93	3.26289	96	3.27269	83	2.83184	0	0	chr2	12681504	12682460	agat-gene-11339	30	GO:0005575: cellular_component (cellular_component); GO:0005623: obsolete cell (cellular_component); GO:0005886: plasma membrane (cellular_component); GO:0006810: transport (biological_process); GO:0008150: biological_process (biological_process); GO:0009734: auxin-activated signaling pathway (biological_process); GO:0009914: hormone transport (biological_process); GO:0009966: regulation of signa…	--	--	gi|1389614993|ref|XP_015895212.2|	4.28e-82	215/342(62.87)	259	protein BIG GRAIN 1-like E, partial [Ziziphus jujuba]	-
agat-gene-11342	8	0.99941	-1.04403	0.751732	0.292297	86	1.56258	81	1.47321	138	2.03371	97	1.70192	123	1.82407	160	2.49346	76	1.40958	191	3.22809	270	4.18533	156	2.67294	148	2.60901	242	4.31287	227	3.93088	227	3.93413	69	1.24902	chr2	13050651	13056363	agat-gene-11342	38	GO:0003674: molecular_function (molecular_function); GO:0003676: nucleic acid binding (molecular_function); GO:0003723: RNA binding (molecular_function); GO:0003824: catalytic activity (molecular_function); GO:0004518: nuclease activity (molecular_function); GO:0004519: endonuclease activity (molecular_function); GO:0005488: binding (molecular_function); GO:0005575: cellular_component (cellular_c…	--	--	gi|1821673795|ref|KAF3445217.1|	2.36e-106	164/227(72.25)	338	hypothetical protein FNV43_RR14911 [Rhamnella rubrinervis]	-
agat-gene-11359	8	0.581581	-0.409978	0.639324	-0.229346	2002	90.2915	1686	76.116	1341	49.0544	751	32.7075	1611	59.3021	1978	76.5154	841	38.7177	2377	99.7195	1799	69.2207	1180	50.1864	1748	76.4883	2772	122.626	3022	129.897	2559	110.086	895	40.2145	chr2	12746965	12754002	agat-gene-11359	50	GO:0000003: reproduction (biological_process); GO:0000977: RNA polymerase II transcription regulatory region sequence-specific DNA binding (molecular_function); GO:0003002: regionalization (biological_process); GO:0003006: developmental process involved in reproduction (biological_process); GO:0003674: molecular_function (molecular_function); GO:0003676: nucleic acid binding (molecular_function);…	--	--	gi|1821660188|ref|KAF3431617.1|	1.05e-93	165/238(69.33)	282	hypothetical protein FNV43_RR26348 [Rhamnella rubrinervis]	CDD|cd00265|MADS_MEF2_like|MADS MEF2-like
agat-gene-11367	8	0.876324	-0.6734	0.717353	-0.0439531	1942	85.5564	1948	85.907	2373	84.7945	1660	70.6214	2402	86.371	3294	124.471	1961	88.1886	2871	117.654	3126	117.494	2412	100.208	2118	90.5316	3157	136.422	3780	158.714	2710	113.881	2027	88.968	chr4	21956148	21957071	agat-gene-11367	--	--	--	--	gi|2021636324|ref|XP_040372309.1|	1.2e-56	148/237(62.45)	193	histone acetyltransferase KAT6A isoform X2 [Rosa chinensis]	-
agat-gene-11375	8	0.651968	-1.16545	0.639834	0.525614	462	4.35312	559	5.27238	1167	8.9186	954	8.68026	953	7.32898	1906	15.4036	591	5.68431	2000	17.529	2958	23.7782	1508	13.3993	1123	10.2662	1845	17.0515	1725	15.4906	1803	16.2044	438	4.11159	chr4	21917443	21921344	agat-gene-11375	19	GO:0005575: cellular_component (cellular_component); GO:0005623: obsolete cell (cellular_component); GO:0005886: plasma membrane (cellular_component); GO:0006950: response to stress (biological_process); GO:0006952: defense response (biological_process); GO:0007154: cell communication (biological_process); GO:0007165: signal transduction (biological_process); GO:0008150: biological_process (biolo…	--	--	gi|1009117720|ref|XP_015875468.1|	4.9e-223	477/959(49.74)	681	putative disease resistance protein RGA1 isoform X1 [Ziziphus jujuba]	-
agat-gene-11382	8	0.993076	-0.787989	0.671917	0.116071	1707	97.3883	1811	103.425	2424	112.169	1570	86.4964	2394	111.478	3213	157.226	1741	101.392	2804	148.806	3364	163.739	2656	142.897	2031	112.423	3084	172.582	3625	197.107	3001	163.312	2054	116.748	chr4	21939491	21945172	agat-gene-11382	--	--	--	--	gi|1216936539|ref|XP_021662225.1|	6.49e-73	126/189(66.67)	234	formin-like protein 7 isoform X2 [Hevea brasiliensis]	-
agat-gene-11392	8	0.953614	-1.15014	0.666107	0.484038	2599	37.256	2981	42.7748	6056	70.4114	3368	46.6216	3754	43.9214	6291	77.3481	3199	46.8097	4776	63.6829	6407	78.3551	5007	67.6845	5343	74.3098	5726	80.5098	6132	83.7747	6130	83.8165	3501	49.9987	chr10	42130639	42152084	agat-gene-11392	58	GO:0000250: lanosterol synthase activity (molecular_function); GO:0003674: molecular_function (molecular_function); GO:0003824: catalytic activity (molecular_function); GO:0005575: cellular_component (cellular_component); GO:0005622: intracellular anatomical structure (cellular_component); GO:0005623: obsolete cell (cellular_component); GO:0005737: cytoplasm (cellular_component); GO:0005773: vacu…	K01853(CAS1)	ko00100//Steroid biosynthesis	gi|1866926456|ref|CAB4292564.1|	0	644/795(81.01)	1378	unnamed protein product [Prunus armeniaca]	CDD|cd02892|SQCY_1|Squalene cyclase
agat-gene-1142	8	0.997385	-1.00274	0.915974	0.0867616	1014	14.4087	1135	16.1443	1662	19.1551	1134	15.5606	1497	17.3621	1884	22.9619	1157	16.7823	1567	20.7121	1889	22.9003	1645	22.0432	1709	23.5614	2102	29.2973	2082	28.1961	1683	22.8113	1117	15.8131	chr7	34770741	34776383	agat-gene-1142	86	GO:0000288: nuclear-transcribed mRNA catabolic process, deadenylation-dependent decay (biological_process); GO:0000290: deadenylation-dependent decapping of nuclear-transcribed mRNA (biological_process); GO:0000932: P-body (cellular_component); GO:0000956: nuclear-transcribed mRNA catabolic process (biological_process); GO:0003674: molecular_function (molecular_function); GO:0003676: nucleic acid…	K12617(PATL1, PAT1)	ko03018//RNA degradation	gi|1350207556|ref|XP_024032137.1|	0	611/804(76.00)	1157	protein PAT1 homolog 2 [Morus notabilis]	-
agat-gene-11423	8	0.99884	-1.0569	0.821788	0.23511	599	13.7246	642	14.7246	971	18.0451	611	13.5189	645	12.0622	949	18.65	608	14.2203	864	18.4143	1086	21.2288	903	19.5112	826	18.3622	938	21.0806	1172	25.593	902	19.7133	601	13.7191	chr1	34453959	34462145	agat-gene-11423	150	GO:0000003: reproduction (biological_process); GO:0000902: cell morphogenesis (biological_process); GO:0000904: cell morphogenesis involved in differentiation (biological_process); GO:0001505: regulation of neurotransmitter levels (biological_process); GO:0003006: developmental process involved in reproduction (biological_process); GO:0003674: molecular_function (molecular_function); GO:0003824: …	K16871(POP2)	ko00250//Alanine, aspartate and glutamate metabolism; ko00650//Butanoate metabolism	gi|1009172045|ref|XP_015867059.1|	1.29e-280	389/517(75.24)	776	gamma aminobutyrate transaminase 3, chloroplastic-like [Ziziphus jujuba]	CDD|cd00610|OAT_like|Aminotransferase class-III
agat-gene-1143	8	0.54766	-1.14185	0.971011	0.170838	1470	60.5537	1234	50.8832	2046	68.359	1602	63.7252	1474	49.5579	2286	80.768	1494	62.8211	2077	79.5845	2083	73.204	2239	86.9759	2151	85.9676	1873	75.6778	2406	94.4582	1879	73.8293	1284	52.6945	chr7	34865156	34866763	agat-gene-1143	57	GO:0003674: molecular_function (molecular_function); GO:0005488: binding (molecular_function); GO:0005575: cellular_component (cellular_component); GO:0005622: intracellular anatomical structure (cellular_component); GO:0005623: obsolete cell (cellular_component); GO:0005737: cytoplasm (cellular_component); GO:0006091: generation of precursor metabolites and energy (biological_process); GO:000815…	K08909(LHCA3)	ko00196//Photosynthesis - antenna proteins	gi|1009127673|ref|XP_015880818.1|	7.46e-184	253/277(91.34)	512	chlorophyll a-b binding protein 8, chloroplastic [Ziziphus jujuba]	-
agat-gene-11430	8	0.869186	-1.13694	1.04503	0.0919103	521	6.2315	540	6.46524	989	9.5944	824	9.51715	818	7.98546	1285	13.1825	504	6.15342	1636	18.2015	1285	13.1123	1372	15.475	1476	17.1282	2024	23.745	1578	17.988	1437	16.3942	687	8.18631	chr1	34073561	34076756	agat-gene-11430	90	GO:0001653: peptide receptor activity (molecular_function); GO:0003002: regionalization (biological_process); GO:0003674: molecular_function (molecular_function); GO:0004672: protein kinase activity (molecular_function); GO:0005488: binding (molecular_function); GO:0005524: ATP binding (molecular_function); GO:0006468: protein phosphorylation (biological_process); GO:0006810: transport (biologica…	--	--	gi|1683365625|ref|BBG95937.1|	5.28e-266	766/932(82.19)	775	Leucine-rich repeat transmembrane protein kinase family protein, partial [Prunus dulcis]	-
agat-gene-11455	8	0.544758	-0.749288	0.510991	0.238297	23	2.34322	28	2.85548	42	3.47057	34	3.34495	56	4.65656	44	3.84483	23	2.39191	77	7.297	77	6.69265	58	5.5723	39	3.85497	39	3.89724	44	4.27227	57	5.5391	40	4.05996	chr1	34251860	34253130	agat-gene-11455	105	GO:0002790: peptide secretion (biological_process); GO:0003400: regulation of COPII vesicle coating (biological_process); GO:0003674: molecular_function (molecular_function); GO:0005085: guanyl-nucleotide exchange factor activity (molecular_function); GO:0005096: GTPase activator activity (molecular_function); GO:0005488: binding (molecular_function); GO:0005515: protein binding (molecular_functi…	K14003(PREB, SEC12)	ko04141//Protein processing in endoplasmic reticulum	gi|1770282493|ref|KAE8038717.1|	1.36e-16	39/52(75.00)	80	hypothetical protein FH972_011196 [Carpinus fangiana]	-
agat-gene-11471	8	0.582918	-0.782858	0.664027	0.118831	69	5.04693	94	6.88244	139	8.24632	100	7.06324	122	7.28333	176	11.0416	114	8.51167	144	9.79737	173	10.7956	156	10.7603	177	12.561	107	7.67661	172	11.9902	130	9.06986	131	9.54611	chr6	8095462	8095929	agat-gene-11471	--	--	--	--	gi|1731719874|ref|XP_030506433.1|	4.52e-39	85/163(52.15)	136	uncharacterized protein LOC115721300 [Cannabis sativa]	-
agat-gene-11496	8	0.980711	-0.785989	0.679384	0.106605	288	12.7373	197	8.72139	293	10.5104	246	10.5062	300	10.8292	366	13.8837	218	9.84173	300	12.3416	347	13.0929	284	11.8447	292	12.5296	379	16.4411	353	14.8792	328	13.8368	251	11.0595	chr6	6905426	6907143	agat-gene-11496	--	--	--	--	gi|1009139170|ref|XP_015886981.1|	5.82e-151	215/258(83.33)	427	protein FAR1-RELATED SEQUENCE 5-like [Ziziphus jujuba]	-
agat-gene-11503	8	0.688775	-0.957887	0.857694	0.100193	435	15.0868	319	11.0747	546	15.3591	412	13.7984	433	12.2571	471	14.011	367	12.9929	434	14.0012	523	15.475	560	18.3154	469	15.7816	506	17.2133	618	20.4275	468	15.4822	289	9.98577	chr6	7335063	7342232	agat-gene-11503	46	GO:0001101: response to acid chemical (biological_process); GO:0003674: molecular_function (molecular_function); GO:0003824: catalytic activity (molecular_function); GO:0004416: hydroxyacylglutathione hydrolase activity (molecular_function); GO:0005488: binding (molecular_function); GO:0005506: iron ion binding (molecular_function); GO:0005575: cellular_component (cellular_component); GO:0005622:…	K01069(gloB, gloC, HAGH)	ko00620//Pyruvate metabolism	gi|703062410|ref|XP_010086718.1|	3.19e-197	273/328(83.23)	550	probable hydroxyacylglutathione hydrolase 2, chloroplastic isoform X1 [Morus notabilis]	CDD|cd07723|hydroxyacylglutathione_hydrolase_MBL-fold|Hydroxyacylglutathione hydrolase, MBL domain
agat-gene-11532	8	0.65704	-0.804303	0.823618	-0.0193148	1021	22.404	1062	23.3271	1251	22.2651	1331	28.2035	1203	21.5455	1272	23.9401	1275	28.5589	1283	26.1876	1559	29.1856	1641	33.957	1240	26.3993	1465	31.5315	1536	32.1227	1358	28.4236	970	21.2055	chr3	431630	440954	agat-gene-11532	70	GO:0000030: mannosyltransferase activity (molecular_function); GO:0003674: molecular_function (molecular_function); GO:0003824: catalytic activity (molecular_function); GO:0005575: cellular_component (cellular_component); GO:0005622: intracellular anatomical structure (cellular_component); GO:0005623: obsolete cell (cellular_component); GO:0005737: cytoplasm (cellular_component); GO:0006082: orga…	K06119(SQD2)	ko00561//Glycerolipid metabolism	gi|1350271790|ref|XP_024024939.1|	7.75e-241	370/520(71.15)	676	sulfoquinovosyl transferase SQD2 [Morus notabilis]	CDD|cd03814|GT4-like|-
agat-gene-11545	8	0.60579	-0.534025	0.366031	0.167994	148	10.1123	200	13.6789	230	12.7462	187	12.3382	247	13.7745	259	15.1784	142	9.9039	312	19.8294	189	11.0172	170	10.9536	145	9.61227	306	20.5076	200	13.0238	258	16.8146	144	9.80225	chr3	1527236	1528292	agat-gene-11545	33	GO:0000428: DNA-directed RNA polymerase complex (cellular_component); GO:0003712: transcription coregulator activity (molecular_function); GO:0005575: cellular_component (cellular_component); GO:0005622: intracellular anatomical structure (cellular_component); GO:0005623: obsolete cell (cellular_component); GO:0005634: nucleus (cellular_component); GO:0005654: nucleoplasm (cellular_component); GO…	--	--	gi|1829211423|ref|KAF3957503.1|	1.39e-63	123/193(63.73)	200	hypothetical protein CMV_017493 [Castanea mollissima]	-
agat-gene-11557	8	0.725711	-0.983054	0.941368	0.0416866	333	31.664	809	77.0028	405	31.2352	253	23.231	21	1.62979	425	34.6618	2	0.194126	1526	134.972	1295	105.054	4449	398.938	1930	178.053	2697	251.542	3840	347.996	930	84.3497	21	1.98938	chr3	641730	642089	agat-gene-11557	2	GO:0005504: fatty acid binding (molecular_function); GO:0009627: systemic acquired resistance (biological_process);	--	--	gi|1866810397|ref|CAB4284620.1|	2.1e-50	75/118(63.56)	162	unnamed protein product [Prunus armeniaca]	CDD|cd00010|AAI_LTSS|-
agat-gene-11580	8	0.79407	-0.61586	0.769709	-0.153848	86	4.60704	123	6.59576	134	5.82231	93	4.81096	92	4.02257	127	5.83535	76	4.15593	187	9.31823	109	4.98164	113	5.70852	102	5.30145	174	9.14281	124	6.3309	129	6.59162	110	5.87074	chr3	1525115	1525858	agat-gene-11580	63	GO:0001101: response to acid chemical (biological_process); GO:0003674: molecular_function (molecular_function); GO:0003677: DNA binding (molecular_function); GO:0003700: DNA-binding transcription factor activity (molecular_function); GO:0005575: cellular_component (cellular_component); GO:0005622: intracellular anatomical structure (cellular_component); GO:0005623: obsolete cell (cellular_compon…	--	--	gi|1338470825|ref|PON92795.1|	2.8e-52	107/206(51.94)	173	Octamer-binding transcription factor [Trema orientale]	CDD|cd00086|homeodomain|Homeobox domain
agat-gene-1161	8	0.999242	-1.02268	0.865598	0.157085	1033	153.078	1164	172.664	2042	245.434	962	137.662	1489	180.094	2878	365.799	1175	177.739	2513	346.396	3510	443.754	2821	394.218	2954	424.711	2873	417.595	4352	614.641	3258	460.514	1054	155.607	chr7	35181022	35183613	agat-gene-1161	--	--	--	--	gi|1009127722|ref|XP_015880845.1|	4.75e-42	65/76(85.53)	137	protein NOI4-like [Ziziphus jujuba]	-
agat-gene-11612	8	0.671291	-1.21854	0.947568	0.270971	225	9.20198	182	7.45086	349	11.5769	283	11.1766	246	8.21156	424	14.8732	183	7.63979	459	17.4614	423	14.7592	488	18.8209	383	15.1974	464	18.6133	454	17.696	459	17.9057	206	8.39349	chr3	1877927	1879963	agat-gene-11612	52	GO:0001067: transcription regulatory region nucleic acid binding (molecular_function); GO:0001101: response to acid chemical (biological_process); GO:0003674: molecular_function (molecular_function); GO:0003676: nucleic acid binding (molecular_function); GO:0003677: DNA binding (molecular_function); GO:0003700: DNA-binding transcription factor activity (molecular_function); GO:0005488: binding (m…	--	--	gi|1350286251|ref|XP_024026956.1|	3.88e-52	130/259(50.19)	178	G-box-binding factor 3 [Morus notabilis]	CDD|cd14702|bZIP_plant_GBF1|-
agat-gene-11620	8	0.987164	-0.759365	0.593751	0.165614	286	9.40459	240	7.89989	322	8.58808	219	6.95413	306	8.21272	377	10.633	186	6.24335	373	11.4091	435	12.2035	337	10.4502	290	9.25215	311	10.0309	399	12.5045	368	11.5425	282	9.23846	chr3	674687	678805	agat-gene-11620	44	GO:0003674: molecular_function (molecular_function); GO:0003824: catalytic activity (molecular_function); GO:0005575: cellular_component (cellular_component); GO:0005622: intracellular anatomical structure (cellular_component); GO:0005623: obsolete cell (cellular_component); GO:0005737: cytoplasm (cellular_component); GO:0005794: Golgi apparatus (cellular_component); GO:0005802: trans-Golgi netwo…	--	--	gi|1821677607|ref|KAF3449027.1|	1.46e-139	220/353(62.32)	405	hypothetical protein FNV43_RR09751 [Rhamnella rubrinervis]	-
agat-gene-11621	8	0.998137	-1.05601	0.787128	0.268879	1002	18.7739	1143	21.4372	1739	26.4273	1106	20.0109	1086	16.6076	2159	34.6959	1207	23.0847	1819	31.702	2216	35.4224	1857	32.811	1575	28.6311	2097	38.5382	2077	37.0888	1816	32.4549	1210	22.5864	chr3	597702	601598	agat-gene-11621	98	GO:0000003: reproduction (biological_process); GO:0001763: morphogenesis of a branching structure (biological_process); GO:0003002: regionalization (biological_process); GO:0003006: developmental process involved in reproduction (biological_process); GO:0003674: molecular_function (molecular_function); GO:0003676: nucleic acid binding (molecular_function); GO:0003677: DNA binding (molecular_funct…	--	--	gi|1847912445|ref|XP_034694568.1|	9.57e-224	379/658(57.60)	642	BEL1-like homeodomain protein 9 [Vitis riparia]	CDD|cd00086|homeodomain|Homeobox domain
agat-gene-11622	8	0.545763	-0.386407	0.874508	-0.488101	2195	152.719	2567	178.781	2404	135.663	1707	114.688	2855	162.128	2141	127.766	1849	131.319	2376	153.771	2857	169.587	2949	193.489	2448	165.25	3072	209.647	3652	242.165	2429	161.2	1511	104.737	chr3	656242	657052	agat-gene-11622	--	--	--	--	gi|1829217137|ref|KAF3962155.1|	4.77e-81	122/164(74.39)	243	hypothetical protein CMV_013296 [Castanea mollissima]	CDD|cd00293|USP_Like|-
agat-gene-11643	8	0.811476	-1.01408	1.03328	-0.0191988	510	13.3778	451	11.842	642	13.6589	508	12.8678	574	12.289	648	14.579	408	10.9246	716	17.4701	584	13.0692	571	14.1244	613	15.6007	624	16.0548	709	17.7248	601	15.0372	431	11.2634	chr3	1196189	1199791	agat-gene-11643	--	--	--	--	gi|1821677839|ref|KAF3449259.1|	3.31e-237	338/437(77.35)	661	hypothetical protein FNV43_RR09987 [Rhamnella rubrinervis]	CDD|cd17338|MFS_unc93_like|-
agat-gene-11644	8	0.88692	-0.548806	0.573099	-0.0242924	1684	19.5078	1657	19.2143	1744	16.3863	1356	15.1688	2055	19.4299	2220	22.0577	1259	14.8876	1820	19.6113	2461	24.3221	1834	20.0349	1795	20.1745	2257	25.6452	2072	22.8758	1961	21.6682	1526	17.6116	chr3	1201761	1207345	agat-gene-11644	22	GO:0005575: cellular_component (cellular_component); GO:0005622: intracellular anatomical structure (cellular_component); GO:0005623: obsolete cell (cellular_component); GO:0005737: cytoplasm (cellular_component); GO:0005829: cytosol (cellular_component); GO:0005911: cell-cell junction (cellular_component); GO:0006886: intracellular protein transport (biological_process); GO:0009506: plasmodesma …	--	--	gi|1821677838|ref|KAF3449258.1|	0	784/988(79.35)	1504	hypothetical protein FNV43_RR09986 [Rhamnella rubrinervis]	-
agat-gene-11658	8	0.919245	-1.10808	1.05418	0.0539015	55	3.10681	53	2.99684	143	6.55171	79	4.30927	56	2.58185	114	5.52327	67	3.8633	210	11.0342	149	7.18059	184	9.80146	144	7.89197	253	14.0178	176	9.47513	155	8.35146	78	4.38958	chr3	1620043	1621987	agat-gene-11658	--	--	--	--	gi|1954746617|ref|XP_038726104.1|	7.52e-57	101/151(66.89)	186	probable E3 ubiquitin-protein ligase RHA4A isoform X1 [Tripterygium wilfordii]	-
agat-gene-11674	8	0.999799	-1.07929	0.792014	0.287276	1138	36.0697	1157	36.7088	1955	50.259	1235	37.8001	1560	40.3568	2238	60.8416	1050	33.972	2258	66.5722	2235	60.4367	1898	56.7307	1472	45.2668	2228	69.2665	2389	72.1668	2046	61.8565	1182	37.3246	chr3	342722	344265	agat-gene-11674	1	GO:2001070: starch binding (molecular_function);	--	--	gi|1350189305|ref|XP_024030028.1|	1.92e-91	174/369(47.15)	287	uncharacterized protein LOC21398669 [Morus notabilis]	CDD|cd05467|CBM20|-
agat-gene-1168	8	0.998041	-1.02556	0.766504	0.259058	445	40.2988	374	33.9032	700	51.4159	353	30.8697	433	32.0046	780	60.5853	321	29.6735	689	58.039	800	61.808	631	53.8869	688	60.4494	643	57.1151	902	77.8502	745	64.3528	445	40.1485	chr7	35450288	35451702	agat-gene-1168	1	GO:0005515: protein binding (molecular_function);	--	--	gi|729419710|ref|XP_010557758.1|	1.33e-80	109/125(87.20)	239	PREDICTED: uncharacterized protein LOC104826653 [Tarenaya hassleriana]	-
agat-gene-11680	8	0.553907	-0.496298	0.481421	0.0148773	1958	62.5817	1753	56.0858	2143	55.5551	1380	42.5931	2048	53.4265	2133	58.4744	1499	48.9067	2053	61.0369	2471	67.3798	1733	52.2342	1861	57.7102	2238	70.162	2350	71.5852	2277	69.4188	1502	47.8279	chr9	34652431	34653501	agat-gene-11680	22	GO:0003674: molecular_function (molecular_function); GO:0003700: DNA-binding transcription factor activity (molecular_function); GO:0006355: regulation of transcription, DNA-templated (biological_process); GO:0008150: biological_process (biological_process); GO:0009889: regulation of biosynthetic process (biological_process); GO:0010468: regulation of gene expression (biological_process); GO:0010…	--	--	gi|1821674574|ref|KAF3445995.1|	1.28e-119	204/371(54.99)	356	hypothetical protein FNV43_RR11173 [Rhamnella rubrinervis]	CDD|cd18917|bHLH_AtSAC51_like|-
agat-gene-11711	8	0.969915	-0.704889	0.753875	-0.0489861	2164	25.1193	2178	25.3072	2561	24.1116	1650	18.4952	2310	21.8853	2776	27.6381	1651	19.5627	2585	27.9112	3095	30.6501	2332	25.527	2325	26.1845	3090	35.1816	3577	39.5721	2701	29.9056	1817	21.0127	chr9	35434742	35437801	agat-gene-11711	69	GO:0000003: reproduction (biological_process); GO:0001653: peptide receptor activity (molecular_function); GO:0002376: immune system process (biological_process); GO:0003006: developmental process involved in reproduction (biological_process); GO:0003674: molecular_function (molecular_function); GO:0003824: catalytic activity (molecular_function); GO:0004672: protein kinase activity (molecular_fu…	--	--	gi|2031625649|ref|XP_040996323.1|	3.44e-273	771/968(79.65)	795	receptor-like protein kinase 7 [Juglans microcarpa x Juglans regia]	-
agat-gene-11730	8	0.917827	-0.721092	0.734795	-0.0137036	3195	39.8867	3052	38.1397	3791	38.3864	2431	29.3067	3470	35.3572	5162	55.2732	3006	38.3069	4220	49.0047	4964	52.8702	4111	48.3978	3654	44.2585	4476	54.8093	5330	63.4169	4279	50.954	3143	39.0911	chr9	35858098	35866434	agat-gene-11730	156	GO:0000139: Golgi membrane (cellular_component); GO:0000902: cell morphogenesis (biological_process); GO:0003674: molecular_function (molecular_function); GO:0003824: catalytic activity (molecular_function); GO:0004438: phosphatidylinositol-3-phosphatase activity (molecular_function); GO:0005575: cellular_component (cellular_component); GO:0005622: intracellular anatomical structure (cellular_com…	--	--	gi|1821674021|ref|KAF3445442.1|	0	755/916(82.42)	1495	hypothetical protein FNV43_RR10618 [Rhamnella rubrinervis]	-
agat-gene-11735	8	0.676548	-0.678316	0.538988	0.139327	188	8.37956	208	9.28031	236	8.53182	162	6.97274	180	6.54828	229	8.75464	195	8.87216	215	8.91395	279	10.6094	255	10.7183	209	9.03817	213	9.31215	282	11.9793	284	12.0743	158	7.01612	chr9	35931783	35934679	agat-gene-11735	98	GO:0000976: transcription cis-regulatory region binding (molecular_function); GO:0000981: DNA-binding transcription factor activity, RNA polymerase II-specific (molecular_function); GO:0001046: core promoter sequence-specific DNA binding (molecular_function); GO:0001067: transcription regulatory region nucleic acid binding (molecular_function); GO:0001228: DNA-binding transcription activator acti…	--	--	gi|1269923187|ref|XP_022773541.1|	1.15e-94	162/257(63.04)	285	transcription factor bHLH81-like [Durio zibethinus]	CDD|cd11393|bHLH_AtbHLH_like|-
agat-gene-11745	8	0.834956	-0.835484	0.722042	0.113442	2101	48.9253	2586	60.2798	3679	69.487	2121	47.695	3050	57.9694	3534	70.5851	2476	58.8558	3112	67.4086	3292	65.4017	2860	62.805	3778	85.3572	3375	77.0882	3208	71.197	3486	77.4307	2273	52.7331	chr9	36177683	36182912	agat-gene-11745	79	GO:0001101: response to acid chemical (biological_process); GO:0003674: molecular_function (molecular_function); GO:0003824: catalytic activity (molecular_function); GO:0004672: protein kinase activity (molecular_function); GO:0004674: protein serine/threonine kinase activity (molecular_function); GO:0004683: calmodulin-dependent protein kinase activity (molecular_function); GO:0005488: binding (…	K13412(CPK)	ko04626//Plant-pathogen interaction	gi|1866821163|ref|CAB4272238.1|	2.98e-298	407/490(83.06)	820	unnamed protein product [Prunus armeniaca]	CDD|cd05117|STKc_CAMK|-
agat-gene-11752	8	0.94532	-0.943394	0.493343	0.450051	56	2.32358	44	1.82751	81	2.72598	71	2.84481	88	2.9802	144	5.12475	44	1.86361	101	3.89817	240	8.49579	110	4.30412	80	3.22056	91	3.70356	194	7.67172	100	3.95776	48	1.98421	chr9	36431210	36438370	agat-gene-11752	67	GO:0001763: morphogenesis of a branching structure (biological_process); GO:0003674: molecular_function (molecular_function); GO:0003824: catalytic activity (molecular_function); GO:0005488: binding (molecular_function); GO:0005506: iron ion binding (molecular_function); GO:0005575: cellular_component (cellular_component); GO:0005622: intracellular anatomical structure (cellular_component); GO:00…	K17911(DWARF27)	ko00906//Carotenoid biosynthesis	gi|1350185480|ref|XP_024018803.1|	4.35e-123	190/277(68.59)	358	beta-carotene isomerase D27, chloroplastic [Morus notabilis]	-
agat-gene-11753	8	0.998142	-1.13561	0.810322	0.325284	141	4.67696	106	3.51955	231	6.21475	205	6.56634	145	3.92559	666	18.9478	130	4.40169	557	17.1857	688	19.4695	634	19.8315	309	9.9443	671	21.831	709	22.4136	602	19.0467	129	4.26296	chr9	36448107	36449724	agat-gene-11753	37	GO:0003674: molecular_function (molecular_function); GO:0003700: DNA-binding transcription factor activity (molecular_function); GO:0005488: binding (molecular_function); GO:0005515: protein binding (molecular_function); GO:0006355: regulation of transcription, DNA-templated (biological_process); GO:0006950: response to stress (biological_process); GO:0008150: biological_process (biological_proce…	--	--	gi|1821664820|ref|KAF3436247.1|	4.55e-166	258/356(72.47)	474	hypothetical protein FNV43_RR23339 [Rhamnella rubrinervis]	-
agat-gene-11765	8	0.994251	-1.1501	0.938723	0.21138	78	2.29978	57	1.6823	179	4.28067	156	4.44163	125	3.00811	313	7.91546	83	2.49805	466	12.7805	493	12.4011	449	12.4842	301	8.61053	614	17.7569	595	16.7197	476	13.3868	95	2.79057	chr9	36689431	36692751	agat-gene-11765	2	GO:0004672: protein kinase activity (molecular_function); GO:0006468: protein phosphorylation (biological_process);	--	--	gi|1821664836|ref|KAF3436263.1|	7.36e-225	304/370(82.16)	626	hypothetical protein FNV43_RR23355 [Rhamnella rubrinervis]	CDD|cd13999|STKc_MAP3K-like|-
agat-gene-11770	8	0.642738	-0.5715	-0.105861	0.677361	164	3.87436	83	1.96277	247	4.73282	208	4.74509	244	4.70476	822	16.6559	317	7.64446	243	5.33987	1072	21.6059	399	8.88895	40	0.916826	474	10.9835	590	13.284	1241	27.9645	174	4.09526	chr9	36724403	36726598	agat-gene-11770	7	GO:0003674: molecular_function (molecular_function); GO:0005488: binding (molecular_function); GO:0005575: cellular_component (cellular_component); GO:0016020: membrane (cellular_component); GO:0019863: IgE binding (molecular_function); GO:0019865: immunoglobulin binding (molecular_function); GO:0044877: protein-containing complex binding (molecular_function);	--	--	gi|1338472986|ref|PON94941.1|	1.15e-189	283/500(56.60)	545	Bicupin, oxalate decarboxylase/oxidase [Trema orientale]	CDD|cd02245|cupin_7S_vicilin-like_C|-
agat-gene-11772	8	0.852073	-0.634526	0.00982914	0.624697	40	5.36963	46	6.18127	62	6.7506	44	5.70377	65	7.12179	80	9.21115	34	4.65902	54	6.7429	81	9.27666	44	5.57004	44	5.7307	72	9.48034	62	7.93225	79	10.1156	51	6.82073	chr9	36817728	36818322	agat-gene-11772	--	--	--	--	gi|1743582794|ref|VVA13948.1|	1.37e-39	69/86(80.23)	140	PREDICTED: F-box [Prunus dulcis]	-
agat-gene-11783	8	0.979599	-1.09269	0.616507	0.476179	1224	28.5029	1359	31.6783	1962	37.0572	1534	34.4951	1765	33.5462	2189	43.7212	1392	33.0885	1912	41.4155	2092	41.5615	1638	35.9702	1616	36.5106	1923	43.9232	2089	46.3624	1936	43.0023	1347	31.2501	chr9	35165730	35176533	agat-gene-11783	--	--	--	--	gi|1632250605|ref|XP_008361583.2|	5.77e-222	333/500(66.60)	627	protein odr-4 homolog [Malus domestica]	-
agat-gene-11789	8	0.991247	-1.00179	0.879356	0.122436	780	19.9109	638	16.3024	1160	24.0171	952	23.467	997	20.7722	1527	33.4329	907	23.6338	1451	34.4534	1848	40.2457	1510	36.3491	1498	37.1004	1727	43.2409	1995	48.5354	1563	38.0569	1152	29.2971	chr9	35521856	35523587	agat-gene-11789	--	--	--	--	gi|703130142|ref|XP_010104534.1|	2.46e-271	366/443(82.62)	748	uncharacterized protein LOC21408204 [Morus notabilis]	-
agat-gene-1179	8	0.369026	-0.344831	0.0446302	0.3002	240	7.64947	275	8.77382	314	8.11739	215	6.61734	220	5.72314	329	8.99406	217	7.06011	309	9.16109	298	8.10324	209	6.28185	260	8.04016	318	9.94156	201	6.10572	293	8.90772	238	7.55742	chr7	34347349	34353681	agat-gene-1179	--	--	--	--	gi|1338433597|ref|PON56443.1|	2.93e-216	299/346(86.42)	601	ATPase [Parasponia andersonii]	CDD|cd00012|NBD_sugar-kinase_HSP70_actin|-
agat-gene-11798	8	0.991981	-0.94517	0.807347	0.137823	357	3.6306	434	4.4181	547	4.51195	390	3.83001	432	3.5858	710	6.1931	365	3.78909	518	4.90014	635	5.50943	576	5.52401	520	5.1308	654	6.52372	649	6.29036	512	4.9666	445	4.50865	chr9	35896983	35920587	agat-gene-11798	3	GO:0016020: membrane (cellular_component); GO:0022857: transmembrane transporter activity (molecular_function); GO:0055085: transmembrane transport (biological_process);	--	--	gi|1315968241|ref|GAY39603.1|	0	725/1134(63.93)	1385	hypothetical protein CUMW_045640 [Citrus unshiu]	CDD|cd17417|MFS_NPF5|-
agat-gene-11802	8	0.923794	-0.950436	0.298439	0.651997	9	1.02694	13	1.48485	18	1.66587	10	1.10186	5	0.465656	33	3.22966	7	0.815328	11	1.16752	45	4.38064	19	2.04446	12	1.32848	30	3.35762	21	2.28372	23	2.50328	3	0.341037	chr9	36430981	36438273	-	-	-	-	-	-	-	-	-	-	-
agat-gene-11822	8	0.927721	-1.21191	0.764889	0.447016	771	32.463	881	37.1318	1528	52.1824	985	40.0493	984	33.8159	1716	61.9713	761	32.7077	1447	56.6723	1642	58.9833	1555	61.7427	1184	48.3678	1614	66.6568	1707	68.4996	1557	62.5319	686	28.7763	chr9	36028223	36032300	agat-gene-11822	109	GO:0000075: cell cycle checkpoint signaling (biological_process); GO:0000077: DNA damage checkpoint signaling (biological_process); GO:0000278: mitotic cell cycle (biological_process); GO:0003674: molecular_function (molecular_function); GO:0003676: nucleic acid binding (molecular_function); GO:0003723: RNA binding (molecular_function); GO:0003729: mRNA binding (molecular_function); GO:0003730: m…	--	--	gi|1009175295|ref|XP_015868803.1|	2.82e-155	224/263(85.17)	439	RNA-binding protein 24-A-like [Ziziphus jujuba]	CDD|cd12384|RRM_RBM24_RBM38_like|-
agat-gene-11825	8	0.982991	-1.04759	0.811683	0.235907	221	16.7001	201	15.204	308	18.8775	195	14.2294	257	15.8508	314	20.3515	134	10.3362	316	22.2117	361	23.2732	312	22.2332	277	20.3085	310	22.9771	343	24.7025	303	21.8398	177	13.3253	chr9	35532746	35534023	agat-gene-11825	--	--	--	--	--	--	--	--	--	-
agat-gene-11827	8	0.791568	-0.769948	1.20406	-0.434112	982	23.1032	714	16.815	1700	32.4397	810	18.4023	784	15.0546	1150	23.2059	916	21.9983	1873	40.989	1212	24.3269	1857	41.1998	1942	44.3284	2320	53.5373	2257	50.6073	953	21.3862	1192	27.9392	chr9	35498199	35504148	agat-gene-11827	88	GO:0001504: neurotransmitter uptake (biological_process); GO:0001505: regulation of neurotransmitter levels (biological_process); GO:0003333: amino acid transmembrane transport (biological_process); GO:0003674: molecular_function (molecular_function); GO:0005215: transporter activity (molecular_function); GO:0005310: dicarboxylic acid transmembrane transporter activity (molecular_function); GO:00…	--	--	gi|1343981177|ref|XP_023892377.1|	3.63e-302	405/482(84.02)	829	amino acid permease 6-like [Quercus suber]	-
agat-gene-11899	8	0.75972	-1.12136	1.07771	0.0436452	375	25.0229	335	22.3763	580	31.3908	427	27.5144	447	24.3448	532	30.448	294	20.0256	640	39.7242	629	35.808	784	49.3338	586	37.9381	795	52.0333	774	49.223	586	37.2978	282	18.747	chr9	22321953	22323009	agat-gene-11899	--	--	--	--	gi|1821674880|ref|KAF3446301.1|	3.13e-58	101/178(56.74)	186	hypothetical protein FNV43_RR11480 [Rhamnella rubrinervis]	-
agat-gene-11942	8	0.344768	-0.205169	0.634008	-0.428839	77	3.13788	42	1.71329	70	2.31372	56	2.20373	50	1.66306	33	1.15345	35	1.45594	86	3.25996	74	2.57276	62	2.38264	51	2.01644	67	2.6781	72	2.79639	40	1.55483	63	2.55777	chr9	22116927	22132392	agat-gene-11942	--	--	--	--	gi|1338416842|ref|PON40465.1|	1.13e-126	195/337(57.86)	369	hypothetical protein PanWU01x14_297070 [Parasponia andersonii]	-
agat-gene-11945	8	0.931028	-1.0699	0.531979	0.537917	33	3.03665	35	3.22393	61	4.55279	47	4.17642	24	1.80254	99	7.81369	36	3.38155	67	5.73488	96	7.53659	49	4.25205	80	7.14237	62	5.59603	104	9.12085	91	7.98733	43	3.94209	chr9	22673681	22674428	agat-gene-11945	--	--	--	--	--	--	--	--	--	-
agat-gene-11996	8	0.987313	-0.980715	1.0398	-0.059086	6835	145.777	6343	135.419	9019	156.018	6783	139.7	8179	142.377	9212	168.517	6455	140.533	8690	172.4	9356	170.24	9070	182.422	9240	191.202	9418	197.022	11863	241.137	8636	175.688	5867	124.664	chr1	27903712	27914927	agat-gene-11996	--	--	--	--	gi|1009151665|ref|XP_015893670.1|	2.61e-268	418/552(75.72)	748	protein RETICULATA-RELATED 1, chloroplastic [Ziziphus jujuba]	-
agat-gene-1200	8	0.303858	-0.257422	0.543527	-0.286105	110	18.1906	64	10.5942	73	9.79137	61	9.74112	114	15.3869	74	10.496	50	8.44025	132	20.3047	95	13.4029	98	15.2827	89	14.2796	71	11.5165	71	11.1901	84	13.2499	44	7.24909	chr7	35045397	35046490	-	-	-	-	-	-	-	-	-	-	-
agat-gene-12020	8	0.999943	-0.983305	0.764889	0.218416	1099	121.748	866	96.0328	1472	132.264	843	90.1817	1097	99.1892	1708	162.291	847	95.7813	1514	156.013	1883	177.967	1436	150.017	1375	147.788	1920	208.629	1997	210.846	1836	194.007	893	98.5585	chr1	25921376	25922409	-	-	-	-	-	-	-	-	-	-	-
agat-gene-12021	8	0.999863	-1.01601	0.749773	0.266237	1279	70.1633	1028	56.4506	1822	81.069	1043	55.2522	1362	60.983	2128	100.127	930	52.078	1724	87.9722	2086	97.6284	1730	89.4967	1612	85.7978	2251	121.122	2293	119.885	2127	111.298	1108	60.5559	chr1	25920611	25921234	agat-gene-12021	--	--	--	--	gi|1350184614|ref|XP_024019735.1|	3.62e-85	135/207(65.22)	257	uncharacterized protein LOC21386012 [Morus notabilis]	-
agat-gene-12037	8	0.757706	-1.04749	0.771629	0.275857	298	7.72799	307	7.96939	448	9.42313	298	7.46263	400	8.46647	522	11.6108	166	4.3943	589	14.208	528	11.6817	430	10.5157	403	10.1397	520	13.227	540	13.3464	479	11.8485	176	4.54715	chr1	29360691	29368806	agat-gene-12037	--	--	--	--	gi|1821662383|ref|KAF3433811.1|	6.95e-192	295/476(61.97)	547	hypothetical protein FNV43_RR24914 [Rhamnella rubrinervis]	-
agat-gene-1204	8	0.405176	-0.557445	0.688184	-0.130738	292	43.8402	346	51.9998	533	64.9058	366	53.0635	432	52.9377	388	49.9644	432	66.2071	496	69.2691	541	69.2961	601	85.0913	549	79.9711	330	48.5971	690	98.7323	515	73.7523	449	67.1603	chr7	35299724	35300102	agat-gene-1204	--	--	--	--	gi|703128346|ref|XP_010104076.1|	7.03e-15	46/77(59.74)	70	uncharacterized protein LOC21397408 [Morus notabilis]	-
agat-gene-12042	8	0.902	-0.89265	1.00015	-0.107503	974	14.2851	937	13.7562	1148	13.6563	950	13.4546	999	11.9586	1090	13.7117	762	11.408	1380	18.8266	1149	14.3769	1093	15.117	1225	17.4313	1501	21.5929	1213	16.9553	1285	17.9765	797	11.6455	chr1	27987113	27994765	agat-gene-12042	8	GO:0005575: cellular_component (cellular_component); GO:0005623: obsolete cell (cellular_component); GO:0005886: plasma membrane (cellular_component); GO:0016020: membrane (cellular_component); GO:0016307: phosphatidylinositol phosphate kinase activity (molecular_function); GO:0044464: obsolete cell part (cellular_component); GO:0046488: phosphatidylinositol metabolic process (biological_process)…	K00889(PIP5K)	ko00562//Inositol phosphate metabolism; ko04144//Endocytosis; ko04070//Phosphatidylinositol signaling system	gi|1338470351|ref|PON92325.1|	1.35e-292	611/776(78.74)	828	Phosphatidylinositol-4-phosphate 5-kinase [Trema orientale]	CDD|cd17302|PIPKc_AtPIP5K_like|-
agat-gene-12058	8	0.835601	-1.00063	0.942334	0.0582946	2909	35.9621	2613	32.3353	3622	36.3176	2597	31.0026	3019	30.4619	3698	39.211	1991	25.1249	3978	45.7441	3398	35.8383	3274	38.1682	3508	42.0758	3800	46.0778	3473	40.9192	3418	40.3044	2287	28.1672	chr1	26618315	26624157	agat-gene-12058	23	GO:0006521: regulation of cellular amino acid metabolic process (biological_process); GO:0008150: biological_process (biological_process); GO:0009889: regulation of biosynthetic process (biological_process); GO:0010364: regulation of ethylene biosynthetic process (biological_process); GO:0010565: regulation of cellular ketone metabolic process (biological_process); GO:0010817: regulation of hormo…	--	--	gi|1009147523|ref|XP_015891459.1|	0	752/890(84.49)	1496	ETO1-like protein 1 [Ziziphus jujuba]	-
agat-gene-12097	8	0.973356	-0.679992	0.78983	-0.109838	568	11.7839	625	12.9795	606	10.1972	429	8.59454	623	10.5492	914	16.264	464	9.8263	986	19.0277	1002	17.735	746	14.5949	597	12.0167	1056	21.4888	1265	25.0122	871	17.236	545	11.2645	chr3	42019921	42022081	agat-gene-12097	118	GO:0001676: long-chain fatty acid metabolic process (biological_process); GO:0003674: molecular_function (molecular_function); GO:0003824: catalytic activity (molecular_function); GO:0004467: long-chain fatty acid-CoA ligase activity (molecular_function); GO:0005575: cellular_component (cellular_component); GO:0005622: intracellular anatomical structure (cellular_component); GO:0005623: obsolete …	K01904(4CL)	ko00940//Phenylpropanoid biosynthesis; ko00130//Ubiquinone and other terpenoid-quinone biosynthesis	gi|1009152828|ref|XP_015894308.1|	0	434/549(79.05)	880	4-coumarate--CoA ligase-like 1 [Ziziphus jujuba]	CDD|cd05904|4CL|-
agat-gene-12098	8	0.999352	-0.937046	0.796612	0.140433	1414	15.1354	1279	13.7042	1629	14.1427	1309	13.5304	1599	13.9697	2114	19.4084	1311	14.3245	1684	16.767	2121	19.3691	1894	19.1182	1678	17.4265	2040	21.4182	2129	21.7191	1934	19.7461	1189	12.6796	chr3	42205945	42227890	agat-gene-12098	90	GO:0000981: DNA-binding transcription factor activity, RNA polymerase II-specific (molecular_function); GO:0001228: DNA-binding transcription activator activity, RNA polymerase II-specific (molecular_function); GO:0003674: molecular_function (molecular_function); GO:0003676: nucleic acid binding (molecular_function); GO:0003677: DNA binding (molecular_function); GO:0003700: DNA-binding transcript…	--	--	gi|1821659600|ref|KAF3431029.1|	0	628/993(63.24)	1132	hypothetical protein FNV43_RR25759 [Rhamnella rubrinervis]	CDD|cd00102|IPT|-
agat-gene-12107	8	0.618011	-0.339393	-0.0298745	0.369268	2069	33.5821	1615	26.2395	2023	26.6324	1440	22.5702	2239	29.6615	2399	33.3978	1242	20.5779	1970	29.7428	2368	32.7908	1496	22.8982	1654	26.0468	2001	31.8568	1966	30.4125	2359	36.522	1519	24.563	chr4	23336771	23338879	agat-gene-12107	33	GO:0003674: molecular_function (molecular_function); GO:0003700: DNA-binding transcription factor activity (molecular_function); GO:0005575: cellular_component (cellular_component); GO:0005622: intracellular anatomical structure (cellular_component); GO:0005623: obsolete cell (cellular_component); GO:0005634: nucleus (cellular_component); GO:0005737: cytoplasm (cellular_component); GO:0006355: re…	--	--	gi|1338469722|ref|PON91702.1|	0	591/707(83.59)	1120	Transmembrane protein [Trema orientale]	-
agat-gene-12109	8	0.604544	-0.928173	0.910852	0.0173209	3197	334.672	2816	295.084	3828	325.024	2725	275.466	3344	285.716	3638	326.647	2047	218.739	3678	358.143	3989	356.257	3955	390.431	4384	445.265	3296	338.432	4384	437.389	3548	354.274	2176	226.941	chr4	23445408	23445734	agat-gene-12109	--	--	--	--	gi|1759364400|ref|KAB2608162.1|	1.13e-64	93/108(86.11)	197	hypothetical protein D8674_011330 [Pyrus ussuriensis x Pyrus communis]	-
agat-gene-12117	8	0.865603	-0.848551	0.460489	0.388062	74	1.60833	41	0.891998	155	2.73239	52	1.09137	100	1.77393	125	2.3302	79	1.75268	133	2.68883	217	4.0237	88	1.80363	102	2.15087	107	2.28105	149	3.08639	98	2.03165	44	0.952737	chr4	22260611	22262257	agat-gene-12117	24	GO:0007154: cell communication (biological_process); GO:0007165: signal transduction (biological_process); GO:0008150: biological_process (biological_process); GO:0009314: response to radiation (biological_process); GO:0009416: response to light stimulus (biological_process); GO:0009605: response to external stimulus (biological_process); GO:0009606: tropism (biological_process); GO:0009628: resp…	--	--	gi|1009162990|ref|XP_015899727.1|	2.35e-88	267/618(43.20)	290	protein PHYTOCHROME KINASE SUBSTRATE 4 [Ziziphus jujuba]	-
agat-gene-12120	8	0.79766	-1.0544	0.978753	0.0756441	13	0.496107	5	0.191002	30	0.928581	29	1.0687	9	0.280328	35	1.14562	16	0.62328	46	1.63289	40	1.30231	111	3.99463	41	1.51805	73	2.73251	76	2.76418	69	2.51165	19	0.722374	chr4	24193297	24194193	agat-gene-12120	1	GO:0010274: hydrotropism (biological_process);	--	--	gi|1220079656|ref|XP_021826390.1|	4.83e-98	179/250(71.60)	296	protein MIZU-KUSSEI 1-like [Prunus avium]	-
agat-gene-12123	8	0.937234	-0.815659	0.83045	-0.0147909	1444	38.6777	1522	40.8079	2454	53.3132	1448	37.4531	2093	45.7567	2150	49.3937	1665	45.5239	2015	50.2038	2162	49.4051	1938	48.9518	2053	53.3524	2359	61.9767	2687	68.5933	2205	56.3354	1598	42.6429	chr4	24578716	24582390	agat-gene-12123	4	GO:0003674: molecular_function (molecular_function); GO:0003824: catalytic activity (molecular_function); GO:0016740: transferase activity (molecular_function); GO:0016757: glycosyltransferase activity (molecular_function);	--	--	gi|1770293218|ref|KAE8125239.1|	2.37e-248	333/426(78.17)	688	hypothetical protein FH972_020072 [Carpinus fangiana]	CDD|cd02605|HAD_SPP|-
agat-gene-12132	8	0.816989	-0.490542	0.249793	0.240749	211	3.49943	177	2.93849	211	2.83834	139	2.22615	201	2.72084	245	3.48514	112	1.89611	200	3.08541	251	3.55149	172	2.69008	138	2.22057	258	4.19702	233	3.68291	230	3.63849	139	2.29671	chr4	22411775	22414619	agat-gene-12132	38	GO:0003674: molecular_function (molecular_function); GO:0003676: nucleic acid binding (molecular_function); GO:0003723: RNA binding (molecular_function); GO:0003824: catalytic activity (molecular_function); GO:0004518: nuclease activity (molecular_function); GO:0004519: endonuclease activity (molecular_function); GO:0005488: binding (molecular_function); GO:0005575: cellular_component (cellular_c…	--	--	gi|1338408205|ref|PON32599.1|	1.12e-124	395/622(63.50)	391	Pentatricopeptide repeat [Parasponia andersonii]	-
agat-gene-12151	8	0.972124	-0.983123	0.972644	0.0104787	55	3.23492	75	4.41569	180	8.58698	93	5.28213	145	6.96083	137	6.91133	29	1.74113	287	15.7019	235	11.7921	469	26.0133	173	9.87231	488	28.1532	567	31.7837	367	20.5895	95	5.56675	chr4	26038603	26039184	agat-gene-12151	--	--	--	--	gi|1009160959|ref|XP_015898635.1|	6.47e-60	114/194(58.76)	191	uncharacterized protein LOC107432088 [Ziziphus jujuba]	-
agat-gene-12180	8	0.706709	-1.02626	0.338578	0.687682	179	3.47951	238	4.63103	281	4.43035	275	5.16206	218	3.4587	340	5.6687	170	3.37323	268	4.84583	324	5.37319	248	4.54609	211	3.97941	290	5.5293	303	5.61343	289	5.35848	213	4.12497	chr4	22942284	22944044	agat-gene-12180	2	GO:0003690: double-stranded DNA binding (molecular_function); GO:0006355: regulation of transcription, DNA-templated (biological_process);	--	--	gi|1009161529|ref|XP_015898948.1|	4.71e-289	403/587(68.65)	804	transcription termination factor MTEF18, mitochondrial [Ziziphus jujuba]	-
agat-gene-12198	8	0.993716	-1.06075	0.980146	0.0805998	1977	134.277	1683	114.423	2604	143.45	2076	136.159	2315	128.332	2644	154.026	1902	131.867	2679	169.252	2768	160.392	2531	162.109	2464	162.37	2601	173.277	2987	193.352	2555	165.525	2052	138.851	chr4	23224597	23225100	agat-gene-12198	2	GO:0003677: DNA binding (molecular_function); GO:0008270: zinc ion binding (molecular_function);	--	--	gi|1338469688|ref|PON91668.1|	3.54e-97	139/171(81.29)	284	zinc finger protein [Trema orientale]	-
agat-gene-12207	8	0.980097	-0.994952	0.813043	0.18191	548	19.4795	428	15.2292	1146	33.0407	393	13.4901	394	11.431	1341	40.8852	542	19.6666	1151	38.0576	843	25.5651	856	28.6941	1062	36.6264	1196	41.7	1308	44.3125	1132	38.3816	535	18.9465	chr4	23399224	23401572	agat-gene-12207	48	GO:0001101: response to acid chemical (biological_process); GO:0005575: cellular_component (cellular_component); GO:0005623: obsolete cell (cellular_component); GO:0005886: plasma membrane (cellular_component); GO:0007154: cell communication (biological_process); GO:0007165: signal transduction (biological_process); GO:0008150: biological_process (biological_process); GO:0009719: response to endo…	--	--	gi|2031603907|ref|XP_041028578.1|	1e-40	188/323(58.20)	150	remorin 4.1-like [Juglans microcarpa x Juglans regia]	-
agat-gene-12237	8	0.966621	-1.0624	0.862258	0.200143	1662	64.2854	1977	76.5462	3412	107.043	2028	75.7485	2863	90.3845	3319	110.11	1971	77.8214	2948	106.066	3484	114.969	2939	107.202	3320	124.592	3547	134.57	3957	145.871	3242	119.612	1931	74.4115	chr4	24303396	24306890	agat-gene-12237	16	GO:0003674: molecular_function (molecular_function); GO:0003824: catalytic activity (molecular_function); GO:0005575: cellular_component (cellular_component); GO:0005576: extracellular region (cellular_component); GO:0008150: biological_process (biological_process); GO:0010035: response to inorganic substance (biological_process); GO:0010038: response to metal ion (biological_process); GO:0016787…	K01070(frmB, ESD, fghA)	ko01200//Carbon metabolism	gi|698444581|ref|XP_009766444.1|	7.07e-193	251/284(88.38)	536	PREDICTED: S-formylglutathione hydrolase [Nicotiana sylvestris]	-
agat-gene-12270	8	0.97813	-1.12259	0.879074	0.243516	1973	47.5958	1950	47.0883	2808	54.9422	2051	47.7785	2058	40.5209	2776	57.4382	1624	39.9907	2729	61.237	2671	54.9716	2311	52.5731	2408	56.3598	2852	67.4837	2786	64.0536	2487	57.2264	1837	44.1497	chr4	25145888	25154203	agat-gene-12270	--	--	K03136(TFIIE1, GTF2E1, TFA1, tfe)	ko03022//Basal transcription factors	gi|1829225100|ref|KAF3969048.1|	7.06e-265	382/481(79.42)	734	hypothetical protein CMV_007126 [Castanea mollissima]	-
agat-gene-12297	8	0.999959	-1.00409	0.899641	0.104445	305	1.87713	311	1.91597	519	2.59076	260	1.54523	319	1.60242	619	3.26756	239	1.50149	661	3.78411	923	4.84638	697	4.04527	627	3.74397	1008	6.08501	1203	7.05634	838	4.91945	284	1.74136	chr4	25856999	25869409	agat-gene-12297	143	GO:0003674: molecular_function (molecular_function); GO:0003678: DNA helicase activity (molecular_function); GO:0003724: RNA helicase activity (molecular_function); GO:0003824: catalytic activity (molecular_function); GO:0004386: helicase activity (molecular_function); GO:0005488: binding (molecular_function); GO:0005515: protein binding (molecular_function); GO:0005575: cellular_component (cellu…	--	--	gi|587845898|ref|EXB36430.1|	0	985/1934(50.93)	1714	TPR and ankyrin repeat-containing protein 1 [Morus notabilis]	CDD|cd18808|SF1_C_Upf1|DNA2/NAM7 helicase-like, C-terminal
agat-gene-12307	8	0.657015	-0.641152	0.770784	-0.129632	585	34.0567	710	41.3753	782	36.925	642	36.0917	724	34.4015	995	49.6832	1098	65.25	1080	58.4843	1400	69.534	1228	67.4166	895	50.5523	886	50.5927	1583	87.8311	868	48.1998	549	31.8417	chr4	22514680	22516510	agat-gene-12307	37	GO:0003674: molecular_function (molecular_function); GO:0003824: catalytic activity (molecular_function); GO:0004791: thioredoxin-disulfide reductase activity (molecular_function); GO:0006950: response to stress (biological_process); GO:0006979: response to oxidative stress (biological_process); GO:0008150: biological_process (biological_process); GO:0008152: metabolic process (biological_process…	--	--	gi|1755853812|ref|KAB1222399.1|	1.21e-94	146/195(74.87)	280	Thioredoxin-like 3-1, chloroplastic [Morella rubra]	CDD|cd02947|TRX_family|-
agat-gene-12310	8	0.989479	-1.10476	0.714569	0.39019	834	22.6579	881	23.9588	1357	29.902	943	24.7395	895	19.8458	1304	30.3858	927	25.7078	1227	31.0075	1405	32.5651	1180	30.2313	1139	30.0226	1209	32.2172	1503	38.9165	1379	35.7353	874	23.656	chr4	26122664	26123923	agat-gene-12310	--	--	--	--	gi|1338460946|ref|PON83107.1|	2.17e-243	337/419(80.43)	675	F-box domain containing protein [Trema orientale]	-
agat-gene-12327	8	0.782448	-1.24415	0.755401	0.488753	7061	93.6852	7022	93.2613	14899	160.335	9917	127.06	9522	103.116	17792	202.474	7754	105.018	13941	172.055	17254	195.307	14305	178.984	14430	185.756	16823	218.935	17684	223.617	17308	219.044	6987	92.3575	chr4	26577080	26591958	agat-gene-12327	88	GO:0001678: cellular glucose homeostasis (biological_process); GO:0003674: molecular_function (molecular_function); GO:0003824: catalytic activity (molecular_function); GO:0003844: 1,4-alpha-glucan branching enzyme activity (molecular_function); GO:0005575: cellular_component (cellular_component); GO:0005622: intracellular anatomical structure (cellular_component); GO:0005623: obsolete cell (cell…	K00700(GBE1, glgB)	ko00500//Starch and sucrose metabolism	gi|1770289143|ref|KAE8098503.1|	0	694/861(80.60)	1430	hypothetical protein FH972_016560 [Carpinus fangiana]	CDD|cd11321|AmyAc_bac_euk_BE|-
agat-gene-12331	8	0.611175	-0.554597	0.474002	0.0805949	103	2.11001	174	3.56807	161	2.6751	78	1.54301	243	4.06299	425	7.46752	154	3.22033	290	5.52604	333	5.81989	185	3.57389	224	4.45212	355	7.13318	293	5.72053	364	7.1126	176	3.59201	chr4	26855569	26858006	agat-gene-12331	103	GO:0000003: reproduction (biological_process); GO:0003006: developmental process involved in reproduction (biological_process); GO:0003674: molecular_function (molecular_function); GO:0003676: nucleic acid binding (molecular_function); GO:0003677: DNA binding (molecular_function); GO:0003700: DNA-binding transcription factor activity (molecular_function); GO:0005488: binding (molecular_function);…	--	--	gi|1821670287|ref|KAF3441710.1|	4.75e-196	354/607(58.32)	566	hypothetical protein FNV43_RR15625 [Rhamnella rubrinervis]	CDD|cd12203|GT1|-
agat-gene-12335	8	0.932068	-1.1846	0.961442	0.223162	735	8.42883	653	7.49599	996	9.26416	843	9.3354	831	7.77809	1209	11.8918	671	7.85478	1228	13.0993	1304	12.7579	1113	12.0364	1064	11.8384	1236	13.9029	1194	13.0498	1019	11.1464	651	7.43768	chr4	26991968	26996610	agat-gene-12335	86	GO:0000375: RNA splicing, via transesterification reactions (biological_process); GO:0000377: RNA splicing, via transesterification reactions with bulged adenosine as nucleophile (biological_process); GO:0000398: mRNA splicing, via spliceosome (biological_process); GO:0000993: RNA polymerase II complex binding (molecular_function); GO:0001098: basal transcription machinery binding (molecular_func…	K14400(PCF11)	ko03015//mRNA surveillance pathway	gi|1139761164|ref|ONH96261.1|	1.91e-300	515/1003(51.35)	867	hypothetical protein PRUPE_7G117000 [Prunus persica]	CDD|cd16982|CID_Pcf11|-
agat-gene-12342	8	0.677419	-1.12635	0.86565	0.260702	144	2.65017	125	2.30281	309	4.6125	306	5.43824	322	4.83681	369	5.82475	87	1.63441	429	7.34408	601	9.43644	570	9.89254	423	7.55306	621	11.2101	691	12.1202	551	9.67257	198	3.63039	chr4	27129966	27134698	agat-gene-12342	--	--	--	--	gi|1338480715|ref|POO02628.1|	0	469/613(76.51)	903	Ternary complex factor MIP1, leucine-zipper [Trema orientale]	-
agat-gene-12348	8	0.712286	-1.06168	0.584909	0.476771	456	7.68563	342	5.77001	526	7.19063	462	7.51937	412	5.66766	651	9.41099	297	5.10978	647	10.1435	633	9.10208	535	8.50334	384	6.27938	540	8.9272	583	9.36491	538	8.64919	291	4.88634	chr4	27327364	27331969	agat-gene-12348	--	--	--	--	gi|1389679553|ref|XP_024932466.1|	2.75e-232	382/697(54.81)	668	uncharacterized protein LOC107424715 isoform X2 [Ziziphus jujuba]	-
agat-gene-12353	8	0.615144	-1.12786	0.588117	0.539741	953	13.8701	797	11.6113	1210	14.2836	945	13.2814	1060	12.5917	1307	16.3156	678	10.0728	1135	15.3657	1431	17.7684	1094	15.015	1132	15.9847	1203	17.1735	1135	15.7436	1250	17.3531	741	10.7444	chr4	22724319	22729787	agat-gene-12353	38	GO:0003674: molecular_function (molecular_function); GO:0003676: nucleic acid binding (molecular_function); GO:0003723: RNA binding (molecular_function); GO:0003824: catalytic activity (molecular_function); GO:0004518: nuclease activity (molecular_function); GO:0004519: endonuclease activity (molecular_function); GO:0005488: binding (molecular_function); GO:0005575: cellular_component (cellular_c…	--	--	gi|1009145677|ref|XP_015890461.1|	3.87e-87	153/230(66.52)	299	pentatricopeptide repeat-containing protein At2g16880 isoform X3 [Ziziphus jujuba]	-
agat-gene-12367	8	0.927255	-0.742868	0.976218	-0.23335	13	0.568337	10	0.437621	11	0.390052	15	0.633256	22	0.785013	33	1.23742	24	1.07104	39	1.58597	35	1.30543	41	1.69032	31	1.31491	29	1.24356	63	2.62497	30	1.25102	14	0.609772	chr4	22173242	22176369	agat-gene-12367	93	GO:0003674: molecular_function (molecular_function); GO:0003676: nucleic acid binding (molecular_function); GO:0003677: DNA binding (molecular_function); GO:0003824: catalytic activity (molecular_function); GO:0004497: monooxygenase activity (molecular_function); GO:0005488: binding (molecular_function); GO:0005575: cellular_component (cellular_component); GO:0005622: intracellular anatomical str…	K04035(E1.14.13.81, acsF, chlE)	ko00860//Porphyrin and chlorophyll metabolism	gi|1821669930|ref|KAF3441353.1|	7.68e-116	215/382(56.28)	344	hypothetical protein FNV43_RR15267 [Rhamnella rubrinervis]	-
agat-gene-12402	8	0.996736	-1.02913	0.943047	0.0860791	808	28.9017	744	26.6392	993	28.809	774	26.7349	870	25.3994	1156	35.4658	607	22.1632	1080	35.9339	1061	32.378	1096	36.9696	927	32.1709	1081	37.9267	1133	38.6245	1011	34.4939	772	27.511	chr4	25196576	25204457	agat-gene-12402	--	--	--	--	gi|1009161317|ref|XP_015898832.1|	8.33e-148	217/336(64.58)	425	lipid droplet-associated hydrolase isoform X2 [Ziziphus jujuba]	-
agat-gene-12421	8	0.854996	-0.647105	0.780932	-0.133827	885	12.1228	869	11.9155	1147	12.7435	698	9.23291	1074	12.0075	1064	12.5008	896	12.5285	1170	14.9078	1375	16.0688	1166	15.0618	962	12.7851	1429	19.1998	1320	17.2327	1271	16.6067	811	11.0677	chr4	26942799	26954064	agat-gene-12421	142	GO:0001666: response to hypoxia (biological_process); GO:0003674: molecular_function (molecular_function); GO:0003824: catalytic activity (molecular_function); GO:0004672: protein kinase activity (molecular_function); GO:0004674: protein serine/threonine kinase activity (molecular_function); GO:0004712: protein serine/threonine/tyrosine kinase activity (molecular_function); GO:0005575: cellular_c…	K14510(CTR1)	ko04075//Plant hormone signal transduction	gi|1821670297|ref|KAF3441720.1|	0	627/858(73.08)	1211	hypothetical protein FNV43_RR15635 [Rhamnella rubrinervis]	CDD|cd13999|STKc_MAP3K-like|-
agat-gene-12424	8	0.794163	-0.567924	0.179178	0.388746	89	4.67987	94	4.94774	134	5.71498	65	3.30052	94	4.03425	97	4.37477	61	3.2742	106	5.18463	132	5.92161	80	3.96693	66	3.36712	114	5.8797	127	6.36455	138	6.92152	61	3.19558	chr4	27337793	27339661	agat-gene-12424	--	--	--	--	gi|1865404618|ref|KAF5463872.1|	2.18e-89	128/221(57.92)	268	hypothetical protein F2P56_014000 [Juglans regia]	-
agat-gene-12430	8	0.973031	-1.00273	0.61939	0.383336	64	3.26013	53	2.70251	113	4.66875	66	3.24657	66	2.74404	119	5.19926	67	3.48387	151	7.15485	136	5.91039	107	5.13997	70	3.45959	123	6.14564	102	4.95195	120	5.83063	71	3.60321	chr4	22786700	22787422	agat-gene-12430	38	GO:0003674: molecular_function (molecular_function); GO:0003676: nucleic acid binding (molecular_function); GO:0003723: RNA binding (molecular_function); GO:0003824: catalytic activity (molecular_function); GO:0004518: nuclease activity (molecular_function); GO:0004519: endonuclease activity (molecular_function); GO:0005488: binding (molecular_function); GO:0005575: cellular_component (cellular_c…	--	--	gi|1666288106|ref|XP_029145803.1|	2.67e-40	113/231(48.92)	148	pentatricopeptide repeat-containing protein At2g16880-like [Arachis hypogaea]	-
agat-gene-12434	8	0.279746	-0.422703	-0.313708	0.736412	12	1.87569	21	3.28576	28	3.54981	28	4.22633	31	3.95488	32	4.29013	26	4.14844	21	3.05329	38	5.06741	18	2.65323	14	2.12314	30	4.59948	24	3.5753	27	4.02553	15	2.33587	chr4	22854472	22855511	-	-	-	-	-	-	-	-	-	-	-
agat-gene-12443	8	0.767286	-0.947976	0.586998	0.360979	1303	17.471	1339	17.9717	1542	16.7697	1514	19.6031	1826	19.9832	2041	23.4723	1097	15.0145	1982	24.7198	2155	24.6515	1762	22.2793	1493	19.4225	1593	20.9506	1832	23.411	1799	23.0083	1222	16.3238	chr4	24122739	24129177	agat-gene-12443	53	GO:0000003: reproduction (biological_process); GO:0003006: developmental process involved in reproduction (biological_process); GO:0003674: molecular_function (molecular_function); GO:0003676: nucleic acid binding (molecular_function); GO:0003723: RNA binding (molecular_function); GO:0003735: structural constituent of ribosome (molecular_function); GO:0003824: catalytic activity (molecular_functi…	--	--	gi|1338464864|ref|PON86896.1|	3.16e-159	644/830(77.59)	492	Tetratricopeptide-like helical domain containing protein [Trema orientale]	-
agat-gene-12477	8	0.989262	-0.773177	0.642511	0.130666	4242	84.6209	4068	81.2314	4827	78.1	3806	73.3164	4493	73.1535	5680	97.1841	3622	73.7542	4904	90.9968	6166	104.938	4873	91.6695	4219	81.6559	5284	103.39	5941	112.95	5006	95.2526	4013	79.7541	chr9	10666508	10669705	agat-gene-12477	7	GO:0003674: molecular_function (molecular_function); GO:0003676: nucleic acid binding (molecular_function); GO:0003723: RNA binding (molecular_function); GO:0003729: mRNA binding (molecular_function); GO:0005488: binding (molecular_function); GO:0097159: organic cyclic compound binding (molecular_function); GO:1901363: heterocyclic compound binding (molecular_function);	--	--	gi|1350255810|ref|XP_024022678.1|	2.73e-314	447/572(78.15)	867	polyadenylate-binding protein-interacting protein 7 [Morus notabilis]	CDD|cd14371|CUE_CID7_like|Polyadenylate-binding protein-interacting protein 5/6/7, CUE domain
agat-gene-12479	8	0.998412	-1.06177	0.653928	0.407843	417	9.4408	456	10.3341	658	12.0827	486	10.6251	562	10.3849	768	14.9133	431	9.9605	817	17.2053	836	16.1473	644	13.7493	517	11.3562	722	16.0331	764	16.4849	799	17.2543	421	9.49579	chr9	10727054	10738849	agat-gene-12479	--	--	--	--	gi|1338438895|ref|PON61635.1|	1.45e-236	360/530(67.92)	665	BRCT domain containing protein [Trema orientale]	CDD|cd17731|BRCT_TopBP1_rpt2_like|-
agat-gene-12497	8	0.958943	-1.04267	0.642598	0.400069	316	6.31472	346	6.92116	533	8.63895	337	6.50312	407	6.63824	539	9.23837	373	7.60864	499	9.27547	562	9.58133	476	8.97006	416	8.0655	548	10.7412	478	9.10365	541	10.312	270	5.37536	chr9	14241129	14260870	agat-gene-12497	42	GO:0003674: molecular_function (molecular_function); GO:0003824: catalytic activity (molecular_function); GO:0005215: transporter activity (molecular_function); GO:0005575: cellular_component (cellular_component); GO:0005622: intracellular anatomical structure (cellular_component); GO:0005623: obsolete cell (cellular_component); GO:0005737: cytoplasm (cellular_component); GO:0005773: vacuole (cel…	K05643(ABCA3)	ko02010//ABC transporters	gi|1353875660|ref|PQP91550.1|	5.64e-270	400/585(68.38)	764	ABC transporter A family member 1 isoform X1 [Prunus yedoensis var. nudiflora]	-
agat-gene-12509	8	0.998616	-0.861908	0.695443	0.166464	399	8.218	422	8.70045	541	9.03769	395	7.85626	494	8.30447	583	10.2992	357	7.50573	666	12.7596	680	11.9488	436	8.4684	466	9.31216	663	13.3941	656	12.8771	594	11.6697	391	8.02318	chr5	33327585	33332781	agat-gene-12509	122	GO:0000700: mismatch base pair DNA N-glycosylase activity (molecular_function); GO:0000785: chromatin (cellular_component); GO:0003674: molecular_function (molecular_function); GO:0003676: nucleic acid binding (molecular_function); GO:0003677: DNA binding (molecular_function); GO:0003690: double-stranded DNA binding (molecular_function); GO:0003696: satellite DNA binding (molecular_function); GO:…	K10801(MBD4)	ko03410//Base excision repair	gi|1755857931|ref|KAB1226517.1|	9.36e-78	114/159(71.70)	251	Methyl-CpG-binding domain protein 4 [Morella rubra]	-
agat-gene-1251	8	0.87965	-0.830861	0.827375	0.00348551	86	3.66157	104	4.43239	102	3.52237	100	4.11144	113	3.9268	156	5.69682	78	3.38996	193	7.64353	136	4.94003	117	4.69759	122	5.03964	123	5.13666	140	5.6809	130	5.27947	93	3.94483	chr6	47326347	47333892	agat-gene-1251	16	GO:0005575: cellular_component (cellular_component); GO:0005622: intracellular anatomical structure (cellular_component); GO:0005623: obsolete cell (cellular_component); GO:0005737: cytoplasm (cellular_component); GO:0005886: plasma membrane (cellular_component); GO:0005911: cell-cell junction (cellular_component); GO:0008150: biological_process (biological_process); GO:0009506: plasmodesma (cell…	--	--	gi|1353896740|ref|PQQ10447.1|	2.05e-87	146/211(69.19)	268	hypothetical protein Pyn_23276 [Prunus yedoensis var. nudiflora]	-
agat-gene-12580	8	0.999943	-1.04715	0.736028	0.311126	3332	96.4966	3027	87.7517	4768	111.998	3121	87.2822	3381	79.9179	7710	191.514	3095	91.4953	6148	165.619	8194	202.453	6074	165.883	5094	143.132	7409	210.462	7655	211.287	7451	205.826	3314	95.6172	chr5	4200833	4202962	agat-gene-12580	64	GO:0003674: molecular_function (molecular_function); GO:0003676: nucleic acid binding (molecular_function); GO:0003723: RNA binding (molecular_function); GO:0005488: binding (molecular_function); GO:0006139: nucleobase-containing compound metabolic process (biological_process); GO:0006325: chromatin organization (biological_process); GO:0006396: RNA processing (biological_process); GO:0006464: ce…	K12897(TRA2)	ko03040//Spliceosome	gi|1954706335|ref|XP_038705497.1|	4.6e-80	220/286(76.92)	257	serine/arginine-rich splicing factor SR45a isoform X2 [Tripterygium wilfordii]	-
agat-gene-12593	8	0.966795	-1.08228	0.71173	0.370554	940	22.0696	1058	24.865	1972	37.5526	1214	27.5239	1386	26.5596	2579	51.9347	1247	29.8858	1971	43.0449	1881	37.6771	1629	36.0669	1743	39.7041	2134	49.1438	2183	48.8474	2051	45.9316	1253	29.3086	chr5	4076630	4080750	agat-gene-12593	84	GO:0001101: response to acid chemical (biological_process); GO:0003674: molecular_function (molecular_function); GO:0003824: catalytic activity (molecular_function); GO:0004672: protein kinase activity (molecular_function); GO:0004674: protein serine/threonine kinase activity (molecular_function); GO:0004675: transmembrane receptor protein serine/threonine kinase activity (molecular_function); GO…	--	--	gi|1009114876|ref|XP_015873928.1|	5.74e-315	415/487(85.22)	862	serine/threonine-protein kinase BSK5-like isoform X2 [Ziziphus jujuba]	-
agat-gene-12605	8	0.99785	-0.958888	0.643461	0.315426	781	12.4987	793	12.7035	1026	13.3177	886	13.6922	975	12.7353	1390	19.0795	718	11.7292	1314	19.5604	1307	17.8448	964	14.5483	880	13.6637	1260	19.7784	1286	19.6144	1161	17.7225	845	13.4725	chr3	51999979	52008864	agat-gene-12605	2	GO:0006506: GPI anchor biosynthetic process (biological_process); GO:0016772: transferase activity, transferring phosphorus-containing groups (molecular_function);	K05288(PIGO)	ko00563//Glycosylphosphatidylinositol (GPI)-anchor biosynthesis	gi|1220052441|ref|XP_021812254.1|	2.86e-317	461/718(64.21)	896	GPI ethanolamine phosphate transferase 3 [Prunus avium]	-
agat-gene-12608	8	0.528757	-0.740936	0.276176	0.46476	59	5.42917	72	6.63208	117	8.73241	58	5.15388	89	6.68441	115	9.07651	51	4.79052	91	7.78917	88	6.90854	62	5.38015	92	8.21373	94	8.48431	75	6.57754	94	8.25065	62	5.68394	chr3	50950906	50951967	agat-gene-12608	--	--	--	--	gi|1150705700|ref|XP_020263601.1|	2.65e-61	93/123(75.61)	190	UPF0415 protein C7orf25 homolog [Asparagus officinalis]	-
agat-gene-12612	8	0.91824	-0.849364	1.13134	-0.281979	367	11.2874	388	11.9453	501	12.4978	346	10.2762	384	9.63945	517	13.6383	403	12.6522	536	15.3342	477	12.5161	496	14.3857	598	17.8444	558	16.8334	590	17.2943	468	13.7295	347	10.6325	chr3	50236601	50238421	agat-gene-12612	51	GO:0003674: molecular_function (molecular_function); GO:0003824: catalytic activity (molecular_function); GO:0004672: protein kinase activity (molecular_function); GO:0004674: protein serine/threonine kinase activity (molecular_function); GO:0004675: transmembrane receptor protein serine/threonine kinase activity (molecular_function); GO:0004888: transmembrane signaling receptor activity (molecul…	--	--	gi|1009112846|ref|XP_015870433.1|	1.42e-217	304/356(85.39)	605	PTI1-like tyrosine-protein kinase At3g15890 [Ziziphus jujuba]	CDD|cd14066|STKc_IRAK|-
agat-gene-12635	8	0.851356	-1.12134	0.876302	0.245042	932	18.4308	1194	23.6357	2592	41.5747	1362	26.0094	1461	23.5814	2561	43.4387	1459	29.4519	2432	44.7362	2123	35.8179	2072	38.6401	2510	48.1584	2832	54.9323	2794	52.6592	2569	48.4585	1290	25.4152	chr3	51558153	51564087	agat-gene-12635	36	GO:0000293: ferric-chelate reductase activity (molecular_function); GO:0003674: molecular_function (molecular_function); GO:0003824: catalytic activity (molecular_function); GO:0005575: cellular_component (cellular_component); GO:0005622: intracellular anatomical structure (cellular_component); GO:0005623: obsolete cell (cellular_component); GO:0005737: cytoplasm (cellular_component); GO:0005886:…	--	--	gi|1009146947|ref|XP_015891146.1|	8.03e-310	427/569(75.04)	863	ferric reduction oxidase 7, chloroplastic-like [Ziziphus jujuba]	CDD|cd06186|NOX_Duox_like_FAD_NADP|-
agat-gene-12648	8	0.993425	-0.790909	0.606979	0.18393	1218	42.6317	991	34.7212	1301	36.9343	1001	33.8333	1175	33.5672	1583	47.5233	811	28.976	1467	47.7622	1604	47.8974	1410	46.54	1006	34.1629	1463	50.227	1560	52.0392	1414	47.2078	1084	37.8	chr1	82282003	82285460	agat-gene-12648	73	GO:0000082: G1/S transition of mitotic cell cycle (biological_process); GO:0000278: mitotic cell cycle (biological_process); GO:0000981: DNA-binding transcription factor activity, RNA polymerase II-specific (molecular_function); GO:0003674: molecular_function (molecular_function); GO:0003700: DNA-binding transcription factor activity (molecular_function); GO:0005488: binding (molecular_function);…	--	--	gi|1821661237|ref|KAF3432665.1|	2.34e-165	256/349(73.35)	470	hypothetical protein FNV43_RR23767 [Rhamnella rubrinervis]	CDD|cd14458|DP_DD|Transcription factor DP, C-terminal
agat-gene-12651	8	0.974859	-0.984111	0.70731	0.276801	238	20.1162	213	18.0213	414	28.3816	243	19.8336	318	21.9376	442	32.0429	272	23.4677	438	34.4359	549	39.588	343	27.3391	341	27.9637	359	29.7626	526	42.3717	326	26.2825	224	18.8623	chr1	81458386	81458790	agat-gene-12651	--	--	--	--	gi|1389643443|ref|XP_024927291.1|	9.71e-22	58/114(50.88)	97	uncharacterized protein LOC107414603 isoform X2 [Ziziphus jujuba]	-
agat-gene-12671	8	0.599202	-1.19881	0.926638	0.272169	910	9.41389	978	10.1275	1647	13.8194	1150	11.4882	1219	10.2926	1652	14.6581	829	8.75414	1688	16.2431	1451	12.8061	1424	13.8918	1523	15.2862	1645	16.6917	1736	17.1158	1608	15.8669	1000	10.3063	chr1	81899654	81904381	agat-gene-12671	--	--	--	--	gi|1821661297|ref|KAF3432725.1|	7.12e-229	470/1183(39.73)	690	hypothetical protein FNV43_RR23827 [Rhamnella rubrinervis]	-
agat-gene-12678	8	0.547146	-1.23982	0.823729	0.416091	790	14.4924	809	14.8558	1959	29.1483	1382	24.4819	1048	15.6915	2168	34.1124	1138	21.3101	2157	36.8071	2526	39.5338	1800	31.1391	2059	36.6471	2514	45.2361	2303	40.265	2047	35.8187	984	17.9839	chr1	81669495	81673751	agat-gene-12678	42	GO:0000003: reproduction (biological_process); GO:0003006: developmental process involved in reproduction (biological_process); GO:0003674: molecular_function (molecular_function); GO:0005215: transporter activity (molecular_function); GO:0005575: cellular_component (cellular_component); GO:0005623: obsolete cell (cellular_component); GO:0005886: plasma membrane (cellular_component); GO:0006810: …	--	--	gi|1821661337|ref|KAF3432765.1|	0	547/668(81.89)	1082	hypothetical protein FNV43_RR23867 [Rhamnella rubrinervis]	-
agat-gene-12685	8	0.559246	-1.14359	0.99348	0.150108	367	18.2866	362	18.0556	601	24.289	414	19.9202	494	20.0903	666	28.4631	276	14.0381	768	35.5957	612	26.016	623	29.2737	706	34.1306	625	30.546	766	36.3762	652	30.988	335	16.6299	chr1	82330591	82331817	agat-gene-12685	--	--	--	--	gi|1009118882|ref|XP_015876085.1|	1.34e-121	172/209(82.30)	352	F-box protein SKIP5 [Ziziphus jujuba]	-
agat-gene-12699	8	0.924761	-0.640359	0.509946	0.130413	330	9.655	304	8.90324	335	7.94969	375	10.5949	444	10.6026	432	10.8408	298	8.89992	482	13.1176	534	13.3291	355	9.79463	348	9.87845	424	12.1678	458	12.771	432	12.0559	343	9.99791	chr1	81159213	81162064	agat-gene-12699	73	GO:0001655: urogenital system development (biological_process); GO:0001889: liver development (biological_process); GO:0005575: cellular_component (cellular_component); GO:0005622: intracellular anatomical structure (cellular_component); GO:0005623: obsolete cell (cellular_component); GO:0005737: cytoplasm (cellular_component); GO:0005783: endoplasmic reticulum (cellular_component); GO:0005789: e…	K09540(SEC63, DNAJC23)	ko04141//Protein processing in endoplasmic reticulum; ko03060//Protein export	gi|1755840932|ref|KAB1209523.1|	2.18e-86	226/572(39.51)	281	hypothetical protein CJ030_MR6G002442 [Morella rubra]	CDD|cd06257|DnaJ|DnaJ domain
agat-gene-12716	8	0.864362	-0.789594	0.160842	0.628752	132	2.14862	94	1.53161	152	2.00676	148	2.32633	123	1.63411	154	2.15004	105	1.74464	152	2.30143	212	2.94404	112	1.71919	106	1.67403	159	2.53857	176	2.73035	162	2.51524	115	1.86492	chr1	80993544	80999670	agat-gene-12716	--	--	--	--	gi|1821661536|ref|KAF3432964.1|	7.89e-280	441/700(63.00)	790	hypothetical protein FNV43_RR24066 [Rhamnella rubrinervis]	-
agat-gene-12717	8	0.758593	-1.09623	0.536089	0.560145	158	4.09739	233	6.04843	380	7.99283	219	5.48428	288	6.09586	365	8.11864	163	4.31489	375	9.04587	477	10.5534	293	7.16538	314	7.90044	341	8.67385	338	8.35387	408	10.0923	192	4.96053	chr1	80986767	80990677	agat-gene-12717	1	GO:0016042: lipid catabolic process (biological_process);	--	--	gi|1137201087|ref|OMO71767.1|	1.2e-272	375/454(82.60)	751	Lipase, class 3 [Corchorus olitorius]	CDD|cd00519|Lipase_3|-
agat-gene-12741	8	0.529512	-1.11678	0.323738	0.793037	1130	30.4099	1000	26.9385	1517	33.1123	1363	35.4208	1387	30.4653	1684	38.8704	915	25.1356	1466	36.6978	1891	43.4161	1360	34.5142	1188	31.0188	1442	38.0636	1489	38.1903	1652	42.4059	1035	27.7494	chr1	81983058	81987764	agat-gene-12741	85	GO:0000902: cell morphogenesis (biological_process); GO:0000904: cell morphogenesis involved in differentiation (biological_process); GO:0001558: regulation of cell growth (biological_process); GO:0003674: molecular_function (molecular_function); GO:0003676: nucleic acid binding (molecular_function); GO:0003677: DNA binding (molecular_function); GO:0003690: double-stranded DNA binding (molecular_…	--	--	gi|1338461593|ref|PON83720.1|	8.77e-148	273/431(63.34)	433	double-stranded DNA binding protein [Trema orientale]	-
agat-gene-12775	8	0.97633	-1.17411	0.834127	0.339986	359	10.7799	324	9.73869	527	12.835	414	12.0045	432	10.5875	842	21.6856	276	8.4598	694	19.3842	831	21.2884	637	18.0377	682	19.869	709	20.882	808	23.1234	673	19.2758	305	9.12422	chr1	81460313	81462804	agat-gene-12775	1	GO:0005515: protein binding (molecular_function);	--	--	gi|1009122815|ref|XP_015878206.1|	8.39e-109	177/278(63.67)	327	uncharacterized protein LOC107414582 isoform X1 [Ziziphus jujuba]	CDD|cd04301|NAT_SF|-
agat-gene-12777	8	0.999387	-0.987362	0.670511	0.316851	272	25.0294	247	22.7517	364	27.1675	233	20.7044	259	19.4524	492	38.8317	241	22.6376	422	36.1212	487	38.2325	347	30.1115	303	27.0517	410	37.006	444	38.939	369	32.3882	225	20.6272	chr1	81457956	81458385	agat-gene-12777	--	--	--	--	gi|1389643443|ref|XP_024927291.1|	1.28e-43	84/148(56.76)	159	uncharacterized protein LOC107414603 isoform X2 [Ziziphus jujuba]	-
agat-gene-12778	8	0.929542	-0.964435	0.406136	0.558299	53	2.6878	57	2.89355	83	3.41402	71	3.477	66	2.73185	90	3.91474	48	2.48481	110	5.18898	146	6.31678	91	4.35194	71	3.49341	99	4.92451	87	4.20495	140	6.77217	72	3.63772	chr1	81453568	81455488	agat-gene-12778	--	--	--	--	gi|1821661404|ref|KAF3432832.1|	1.3e-08	52/127(40.94)	62	hypothetical protein FNV43_RR23934 [Rhamnella rubrinervis]	--
agat-gene-1279	8	0.957522	-0.724269	0.636917	0.0873519	31	1.03127	31	1.0323	43	1.16023	33	1.0601	36	0.97747	41	1.16986	28	0.95082	72	2.22797	68	1.92992	37	1.16073	27	0.871453	61	1.99043	55	1.74378	42	1.33271	31	1.02742	chr6	48587969	48590291	agat-gene-1279	56	GO:0003674: molecular_function (molecular_function); GO:0003677: DNA binding (molecular_function); GO:0003700: DNA-binding transcription factor activity (molecular_function); GO:0005575: cellular_component (cellular_component); GO:0005622: intracellular anatomical structure (cellular_component); GO:0005623: obsolete cell (cellular_component); GO:0005634: nucleus (cellular_component); GO:0005737: …	--	--	gi|1338439572|ref|PON62300.1|	8.08e-143	229/349(65.62)	414	NAC domain containing protein [Trema orientale]	-
agat-gene-12802	8	0.827145	-0.631326	0.511792	0.119533	177	6.04686	154	5.26639	152	4.21179	141	4.65158	189	5.26999	194	5.68458	103	3.59191	207	6.57802	254	7.40308	169	5.44458	163	5.40276	173	5.79709	190	6.1863	169	5.50709	98	3.33549	chr1	81621535	81624436	agat-gene-12802	--	--	--	--	gi|1338458894|ref|PON81227.1|	5.22e-98	180/306(58.82)	298	Cell division protein [Trema orientale]	-
agat-gene-12806	8	0.982254	-0.99075	0.854465	0.136285	40	3.83545	12	1.15179	42	3.26642	27	2.50003	20	1.56523	38	3.12521	15	1.46818	47	4.19201	68	5.56272	49	4.43071	42	3.9073	73	6.86572	74	6.76252	44	4.02428	24	2.29268	chr1	81359773	81360682	agat-gene-12806	86	GO:0000003: reproduction (biological_process); GO:0003006: developmental process involved in reproduction (biological_process); GO:0003674: molecular_function (molecular_function); GO:0003824: catalytic activity (molecular_function); GO:0004326: tetrahydrofolylpolyglutamate synthase activity (molecular_function); GO:0005524: ATP binding (molecular_function); GO:0005575: cellular_component (cellul…	--	--	gi|1009122795|ref|XP_015878195.1|	6.37e-53	92/117(78.63)	181	dihydrofolate synthetase [Ziziphus jujuba]	-
agat-gene-12822	8	0.659368	-0.725972	0.547004	0.178968	179	3.78937	310	6.56919	341	5.85512	265	5.41733	334	5.77102	343	6.22799	230	4.9702	359	7.06931	362	6.538	329	6.56798	300	6.16179	362	7.51675	296	5.97209	363	7.32993	291	6.13739	chr11	41451058	41455430	agat-gene-12822	141	GO:0000041: transition metal ion transport (biological_process); GO:0001558: regulation of cell growth (biological_process); GO:0003674: molecular_function (molecular_function); GO:0005215: transporter activity (molecular_function); GO:0005384: manganese ion transmembrane transporter activity (molecular_function); GO:0005575: cellular_component (cellular_component); GO:0005622: intracellular anat…	--	--	gi|1821672118|ref|KAF3443540.1|	1.21e-283	412/536(76.87)	786	hypothetical protein FNV43_RR13226 [Rhamnella rubrinervis]	-
agat-gene-1284	8	0.894766	-0.987111	0.929322	0.0577889	71	12.6585	80	14.2774	110	15.9068	80	13.7733	86	12.5145	90	13.7628	67	12.1935	139	23.0519	130	19.7737	95	15.9723	96	16.606	107	18.7117	130	22.0896	95	16.1557	61	10.835	chr6	48608677	48608868	-	-	-	-	-	-	-	-	-	-	-
agat-gene-12885	8	0.809346	-1.13246	0.670627	0.461838	581	4.3962	561	4.24914	762	4.67653	766	5.597	737	4.55157	995	6.4575	528	4.07819	958	6.74273	1145	7.39145	820	5.85109	707	5.1903	963	7.14719	919	6.62732	858	6.19253	518	3.90488	chr12	39790432	39795629	agat-gene-12885	53	GO:0000003: reproduction (biological_process); GO:0003006: developmental process involved in reproduction (biological_process); GO:0003674: molecular_function (molecular_function); GO:0003676: nucleic acid binding (molecular_function); GO:0003723: RNA binding (molecular_function); GO:0003824: catalytic activity (molecular_function); GO:0004518: nuclease activity (molecular_function); GO:0004519: …	--	--	gi|1343987972|ref|XP_023875913.1|	0	1145/1433(79.90)	1166	pentatricopeptide repeat-containing protein At3g18110, chloroplastic-like [Quercus suber]	-
agat-gene-12895	8	0.562091	-1.01413	0.794845	0.219281	30	2.82904	9	0.849564	24	1.83567	22	2.00339	21	1.61633	31	2.50737	4	0.385043	33	2.89468	41	3.29856	44	3.91284	32	2.92778	32	2.95989	50	4.49374	34	3.05827	8	0.751596	chr12	38316122	38322550	agat-gene-12895	52	GO:0000988: obsolete transcription factor activity, protein binding (molecular_function); GO:0000989: obsolete transcription factor activity, transcription factor binding (molecular_function); GO:0003674: molecular_function (molecular_function); GO:0003676: nucleic acid binding (molecular_function); GO:0003677: DNA binding (molecular_function); GO:0003700: DNA-binding transcription factor activit…	--	--	gi|1352872265|ref|PQM38562.1|	2.34e-21	39/55(70.91)	89	B-box zinc finger protein 20 [Prunus yedoensis var. nudiflora]	-
agat-gene-12896	8	0.947109	-1.08301	0.730218	0.352795	474	10.7313	393	8.90638	549	10.0812	484	10.5814	448	8.27832	664	12.8938	320	7.39527	552	11.6247	656	12.6706	563	12.0199	487	10.6973	702	15.5889	634	13.6799	567	12.2443	340	7.66881	chr12	38323050	38327949	agat-gene-12896	65	GO:0003674: molecular_function (molecular_function); GO:0003824: catalytic activity (molecular_function); GO:0004175: endopeptidase activity (molecular_function); GO:0004197: cysteine-type endopeptidase activity (molecular_function); GO:0005575: cellular_component (cellular_component); GO:0005622: intracellular anatomical structure (cellular_component); GO:0005623: obsolete cell (cellular_compone…	--	--	gi|1821684808|ref|KAF3456224.1|	3.92e-219	332/515(64.47)	620	hypothetical protein FNV43_RR00874 [Rhamnella rubrinervis]	-
agat-gene-12945	8	0.97735	-0.62149	0.61242	0.00906991	2050	39.7138	1891	36.6704	2049	32.1956	1777	33.243	2378	37.6003	2564	42.6035	1567	30.9876	2453	44.2032	2863	47.3186	2275	41.5614	1835	34.4901	2390	45.4143	2513	46.3982	2176	40.2092	1689	32.5982	chr12	41456332	41465767	agat-gene-12945	55	GO:0000166: nucleotide binding (molecular_function); GO:0003674: molecular_function (molecular_function); GO:0003824: catalytic activity (molecular_function); GO:0004457: lactate dehydrogenase activity (molecular_function); GO:0004458: D-lactate dehydrogenase (cytochrome) activity (molecular_function); GO:0005488: binding (molecular_function); GO:0005575: cellular_component (cellular_component); …	--	--	gi|1009144581|ref|XP_015889879.1|	0	443/592(74.83)	855	D-2-hydroxyglutarate dehydrogenase, mitochondrial isoform X1 [Ziziphus jujuba]	-
agat-gene-12965	8	0.543346	-0.536325	1.0552	-0.518876	2543	63.7732	2157	54.1474	2920	59.3938	1815	43.9535	3333	68.2211	2944	63.3241	2845	72.8292	3417	79.7086	4144	88.6612	4527	107.059	3488	84.8671	4181	102.844	5916	141.397	2726	65.2073	2174	54.316	chr5	30393563	30394927	agat-gene-12965	--	--	--	--	gi|1009149952|ref|XP_015892755.1|	1.03e-56	193/338(57.10)	198	uncharacterized protein At4g06744-like, partial [Ziziphus jujuba]	-
agat-gene-12974	8	0.98278	-1.12019	0.840134	0.280059	909	13.1292	754	10.9014	1210	14.1752	905	12.6226	1065	12.555	1363	16.8854	632	9.31804	1321	17.7479	1533	18.8904	1244	16.9441	1170	16.3958	1536	21.7608	1433	19.7262	1296	17.855	663	9.54039	chr5	29751363	29753971	agat-gene-12974	108	GO:0001501: skeletal system development (biological_process); GO:0003674: molecular_function (molecular_function); GO:0005488: binding (molecular_function); GO:0005575: cellular_component (cellular_component); GO:0005622: intracellular anatomical structure (cellular_component); GO:0005623: obsolete cell (cellular_component); GO:0005737: cytoplasm (cellular_component); GO:0005783: endoplasmic reti…	K14006(SEC23)	ko04141//Protein processing in endoplasmic reticulum	gi|1338455671|ref|PON78085.1|	0	625/790(79.11)	1252	Sec23/Sec [Trema orientale]	-
agat-gene-12980	8	0.911483	-0.89409	0.874705	0.0193856	575	31.0949	615	33.2914	899	39.4318	637	33.2648	665	29.3518	891	41.3274	669	36.9299	890	44.7692	846	39.0313	787	40.1344	781	40.9772	732	38.8275	1146	59.0644	755	38.9445	631	33.9959	chr5	30062865	30081167	agat-gene-12980	2	GO:0003690: double-stranded DNA binding (molecular_function); GO:0006355: regulation of transcription, DNA-templated (biological_process);	--	--	gi|1009137940|ref|XP_015886322.1|	4.04e-89	124/193(64.25)	267	uncharacterized protein LOC107421575 [Ziziphus jujuba]	-
agat-gene-1299	8	0.999088	-0.981398	0.854181	0.127217	1686	13.7513	1653	13.4957	2076	13.7334	1710	13.4681	2313	15.3976	2653	18.5593	1534	12.7715	2433	18.4585	2746	19.1077	2389	18.3748	2232	17.6624	2660	21.2801	2540	19.7442	2522	19.6205	1558	12.6599	unplaced_scaffold95	25674	34144	agat-gene-1299	--	--	--	--	gi|1821661210|ref|KAF3432638.1|	0	802/1474(54.41)	1299	hypothetical protein FNV43_RR23740 [Rhamnella rubrinervis]	-
agat-gene-12996	8	0.88443	-0.654477	0.853792	-0.199315	2127	46.7631	2380	52.378	2845	50.7323	1705	36.1981	3231	57.9782	3511	66.2074	2152	48.2958	3426	70.0635	3908	73.3015	3345	69.3511	3101	66.1468	3976	85.7411	4250	89.0523	3587	75.2222	2554	55.9414	chr1	76053376	76055841	agat-gene-12996	--	--	--	--	gi|1315963646|ref|GAY43973.1|	0	452/518(87.26)	924	hypothetical protein CUMW_078700 [Citrus unshiu]	-
agat-gene-13005	8	0.99748	-0.907744	0.552777	0.354966	556	42.5786	483	37.0254	705	43.7898	448	33.1299	526	32.8772	835	54.8458	374	29.2361	738	52.5704	826	53.9659	713	51.4906	524	38.9331	700	52.5802	799	58.3155	820	59.8976	521	39.7495	chr1	75620458	75622981	agat-gene-13005	--	--	--	--	gi|1338460628|ref|PON82813.1|	1.41e-89	122/144(84.72)	263	OTU domain containing protein [Trema orientale]	-
agat-gene-13025	8	0.768895	-1.06963	0.916752	0.152881	0	0	12	0.330272	56	1.24885	45	1.19479	58	1.30159	114	2.68844	1	0.0280664	116	2.96675	93	2.18153	123	3.1892	61	1.62726	137	3.69473	189	4.95265	67	1.75715	35	0.958737	chr1	76068530	76070112	agat-gene-13025	--	--	K01728(pel)	ko00040//Pentose and glucuronate interconversions	gi|1338469422|ref|PON91404.1|	5.56e-259	341/397(85.89)	713	Pectate lyase [Trema orientale]	-
agat-gene-1304	8	0.547441	-0.62779	-0.0229142	0.650704	124	7.48623	143	8.64198	246	12.046	117	6.82107	188	9.26384	187	9.68328	29	1.78719	127	7.13204	246	12.6706	48	2.73278	108	6.3261	183	10.8368	231	13.2915	275	15.8363	32	1.92472	unplaced_scaffold98	15388	16309	agat-gene-1304	54	GO:0000156: phosphorelay response regulator activity (molecular_function); GO:0000160: phosphorelay signal transduction system (biological_process); GO:0003674: molecular_function (molecular_function); GO:0005575: cellular_component (cellular_component); GO:0005622: intracellular anatomical structure (cellular_component); GO:0005623: obsolete cell (cellular_component); GO:0005634: nucleus (cellul…	K14492(ARR-A)	ko04075//Plant hormone signal transduction	gi|1821662004|ref|KAF3433432.1|	3.79e-82	136/191(71.20)	248	hypothetical protein FNV43_RR24534 [Rhamnella rubrinervis]	CDD|cd17581|REC_typeA_ARR|-
agat-gene-13047	8	0.412016	-0.498353	0.53447	-0.0361172	184	13.122	268	19.1317	294	17.0058	249	17.1478	291	16.9382	315	19.2679	316	23.0039	299	19.8346	282	17.1575	250	16.813	310	21.4494	309	21.6147	301	20.4583	309	21.0194	202	14.352	chr1	76019228	76021113	agat-gene-13047	--	--	--	--	gi|1040837555|ref|XP_017232209.1|	1.88e-62	99/159(62.26)	202	PREDICTED: uncharacterized protein LOC108206419 isoform X1 [Daucus carota subsp. sativus]	-
agat-gene-1308	8	0.758473	-1.10761	0.40423	0.703376	69	12.4972	85	15.4105	121	17.7752	106	18.5393	93	13.7479	144	22.3699	58	10.7231	121	20.3853	201	31.0585	104	17.763	95	16.6939	155	27.536	136	23.4759	164	28.3325	56	10.1048	chr6	47305635	47308443	-	-	-	-	-	-	-	-	-	-	-
agat-gene-13084	8	0.706394	-0.751199	0.208652	0.542547	248	2.67214	147	1.58548	225	1.96633	241	2.50755	248	2.18097	335	3.09593	176	1.93576	277	2.77623	320	2.94157	214	2.17441	203	2.12214	203	2.14541	317	3.25527	277	2.84686	160	1.71753	chr4	65280285	65285325	agat-gene-13084	--	--	--	--	gi|1389673481|ref|XP_024931252.1|	1.36e-152	358/1077(33.24)	506	TMV resistance protein N-like isoform X1 [Ziziphus jujuba]	--
agat-gene-1309	8	0.775198	-0.51302	0.297041	0.215979	424	20.1585	332	15.8003	328	12.6483	284	13.0387	366	14.2025	521	21.2456	271	13.152	477	21.095	566	22.9578	347	15.5576	406	18.7279	459	21.4048	410	18.5779	603	27.3456	336	15.915	chr6	47302270	47303776	agat-gene-1309	16	GO:0006139: nucleobase-containing compound metabolic process (biological_process); GO:0006259: DNA metabolic process (biological_process); GO:0006725: cellular aromatic compound metabolic process (biological_process); GO:0006807: nitrogen compound metabolic process (biological_process); GO:0008150: biological_process (biological_process); GO:0008152: metabolic process (biological_process); GO:000…	--	--	gi|1009119047|ref|XP_015876171.1|	7.17e-146	201/234(85.90)	420	uncharacterized protein LOC107412862 [Ziziphus jujuba]	CDD|cd06133|ERI-1_3'hExo_like|-
agat-gene-13092	8	0.946549	-1.02373	0.511121	0.51261	244	4.94521	327	6.63405	399	6.55895	306	5.98882	347	5.74005	508	8.83076	298	6.16513	415	7.82368	539	9.31978	385	7.35829	363	7.13793	384	7.63367	471	9.0978	454	8.77666	228	4.60369	chr4	64675655	64678055	agat-gene-13092	38	GO:0003674: molecular_function (molecular_function); GO:0003676: nucleic acid binding (molecular_function); GO:0003723: RNA binding (molecular_function); GO:0003824: catalytic activity (molecular_function); GO:0004518: nuclease activity (molecular_function); GO:0004519: endonuclease activity (molecular_function); GO:0005488: binding (molecular_function); GO:0005575: cellular_component (cellular_c…	K06133(LYS5, acpT)	ko00770//Pantothenate and CoA biosynthesis	gi|1009123977|ref|XP_015878826.1|	9.77e-203	392/525(74.67)	583	putative pentatricopeptide repeat-containing protein At5g37570 [Ziziphus jujuba]	-
agat-gene-13106	8	0.865693	-0.653671	0.224906	0.428765	3318	45.4501	2842	38.9689	3619	40.2081	2592	34.2861	3363	37.599	4476	52.5882	2593	36.257	3473	44.2518	4946	57.8009	3395	43.855	2950	39.2059	3591	48.2482	4076	53.2124	4207	54.9679	2890	39.4396	chr4	63688137	63693490	agat-gene-13106	30	GO:0005575: cellular_component (cellular_component); GO:0005622: intracellular anatomical structure (cellular_component); GO:0005623: obsolete cell (cellular_component); GO:0005634: nucleus (cellular_component); GO:0005737: cytoplasm (cellular_component); GO:0005829: cytosol (cellular_component); GO:0005975: carbohydrate metabolic process (biological_process); GO:0006082: organic acid metabolic p…	K00889(PIP5K)	ko00562//Inositol phosphate metabolism; ko04144//Endocytosis; ko04070//Phosphatidylinositol signaling system	gi|1009175640|ref|XP_015868996.1|	0	718/832(86.30)	1069	phosphatidylinositol 4-phosphate 5-kinase 9-like isoform X1 [Ziziphus jujuba]	CDD|cd17302|PIPKc_AtPIP5K_like|-
agat-gene-13115	8	0.951315	-0.905132	0.943815	-0.0386838	331	7.77132	271	6.36901	409	7.78856	303	6.86965	326	6.24707	370	7.45089	255	6.11137	402	8.77933	371	7.43127	345	7.63849	340	7.74492	435	10.0176	501	11.2105	349	7.81576	226	5.2863	chr4	64898411	64914661	agat-gene-13115	1	GO:0016740: transferase activity (molecular_function);	--	--	gi|1821670315|ref|KAF3441738.1|	5.02e-233	334/451(74.06)	657	hypothetical protein FNV43_RR15653 [Rhamnella rubrinervis]	-
agat-gene-13131	8	0.559425	-0.914866	0.741384	0.173482	10	0.845219	3	0.25382	11	0.7541	15	1.22429	11	0.758846	23	1.66739	1	0.0862781	48	3.7738	18	1.29797	27	2.15206	18	1.47609	22	1.82389	21	1.69164	36	2.90236	18	1.51572	chr4	65087611	65092681	-	-	-	-	-	-	-	-	-	-	-
agat-gene-13145	8	0.415882	-0.69528	0.0252169	0.670063	138	11.0115	170	13.5785	434	28.0882	173	13.3303	173	11.2669	361	24.7067	202	16.4532	269	19.9659	220	14.9766	159	11.9643	239	18.5027	173	13.5401	290	22.0539	333	25.3449	198	15.7402	chr2	49131302	49131730	agat-gene-13145	--	--	--	--	gi|1009175864|ref|XP_015869119.1|	6.82e-53	87/127(68.50)	170	uncharacterized protein LOC107406504 [Ziziphus jujuba]	-
agat-gene-13152	8	0.944459	-1.00521	0.660799	0.344409	430	6.93008	314	5.06565	501	6.54899	426	6.62986	442	5.81412	498	6.88397	214	3.52059	510	7.64555	741	10.1885	509	7.73587	464	7.25536	775	12.2512	627	9.6307	652	10.023	283	4.54394	chr2	48838909	48842482	agat-gene-13152	24	GO:0000293: ferric-chelate reductase activity (molecular_function); GO:0003674: molecular_function (molecular_function); GO:0003824: catalytic activity (molecular_function); GO:0005575: cellular_component (cellular_component); GO:0005622: intracellular anatomical structure (cellular_component); GO:0005623: obsolete cell (cellular_component); GO:0005737: cytoplasm (cellular_component); GO:0005739:…	--	--	gi|1821666092|ref|KAF3437517.1|	0	508/709(71.65)	999	hypothetical protein FNV43_RR20271 [Rhamnella rubrinervis]	CDD|cd06186|NOX_Duox_like_FAD_NADP|-
agat-gene-1319	8	0.488472	-0.587006	0.48797	0.0990359	239	11.8056	175	8.65297	184	7.37184	215	10.2555	208	8.38583	249	10.5495	149	7.51292	179	8.22456	223	9.39763	198	9.22312	204	9.7767	258	12.5002	258	12.1459	194	9.14054	86	4.2322	chr6	47124878	47126084	agat-gene-1319	--	--	--	--	gi|1009160246|ref|XP_015898249.1|	6.94e-125	177/231(76.62)	359	E3 ubiquitin-protein ligase At3g02290-like [Ziziphus jujuba]	-
agat-gene-13197	8	0.72821	-0.53156	0.0912259	0.440334	24	2.05903	15	1.28819	13	0.90461	20	1.65694	35	2.45082	41	3.017	12	1.05091	32	2.5537	49	3.58649	23	1.8608	16	1.33181	23	1.93547	26	2.12591	34	2.78233	10	0.854728	chr2	48979597	48982293	agat-gene-13197	52	GO:0001505: regulation of neurotransmitter levels (biological_process); GO:0001676: long-chain fatty acid metabolic process (biological_process); GO:0003674: molecular_function (molecular_function); GO:0003824: catalytic activity (molecular_function); GO:0005575: cellular_component (cellular_component); GO:0005623: obsolete cell (cellular_component); GO:0005886: plasma membrane (cellular_componen…	--	--	gi|1343994408|ref|XP_023879289.1|	1.15e-25	44/63(69.84)	100	sn1-specific diacylglycerol lipase beta-like [Quercus suber]	-
agat-gene-132	8	0.979993	-0.983296	0.623315	0.359981	679	10.0359	710	10.5046	1088	13.0431	826	11.7894	963	11.6173	1230	15.593	921	13.8956	1095	15.0546	1247	15.7244	1039	14.4818	932	13.3651	1085	15.7298	1203	16.9462	1175	16.5654	819	12.06	chr9	30141778	30146270	agat-gene-132	3	GO:0004672: protein kinase activity (molecular_function); GO:0005524: ATP binding (molecular_function); GO:0006468: protein phosphorylation (biological_process);	--	--	gi|1821665850|ref|KAF3437275.1|	0	535/784(68.24)	988	hypothetical protein FNV43_RR20028 [Rhamnella rubrinervis]	CDD|cd01989|STK_N|-
agat-gene-13213	8	0.834357	-0.520078	0.641184	-0.121105	815	14.1977	652	11.3696	846	11.9536	518	8.71398	1002	14.2469	1013	15.136	601	10.6873	1045	16.9335	1168	17.3591	893	14.6702	774	13.082	1154	19.7185	1003	16.6526	1022	16.9821	713	12.3745	chr2	49405279	49408295	agat-gene-13213	46	GO:0003674: molecular_function (molecular_function); GO:0003824: catalytic activity (molecular_function); GO:0004672: protein kinase activity (molecular_function); GO:0004674: protein serine/threonine kinase activity (molecular_function); GO:0005524: ATP binding (molecular_function); GO:0005575: cellular_component (cellular_component); GO:0005622: intracellular anatomical structure (cellular_comp…	--	--	gi|1821666111|ref|KAF3437536.1|	2.9e-280	443/667(66.42)	786	hypothetical protein FNV43_RR20290 [Rhamnella rubrinervis]	CDD|cd13983|STKc_WNK|-
agat-gene-13223	8	0.575005	-0.977103	0.560977	0.416126	227	10.8375	220	10.5139	337	13.0497	341	15.7212	235	9.15724	390	15.9702	329	16.0337	348	15.4544	427	17.3922	347	15.6227	363	16.8145	387	18.1227	350	15.9255	389	17.7147	300	14.2693	chr1	6661759	6662475	agat-gene-13223	--	--	--	--	gi|1882592869|ref|XP_018850672.2|	6.78e-107	183/239(76.57)	314	VQ motif-containing protein 4-like [Juglans regia]	-
agat-gene-13226	8	0.999165	-0.83294	0.732029	0.100911	268	4.71914	280	4.9354	354	5.0559	226	3.84292	360	5.17395	394	5.95065	199	3.57695	417	6.83019	446	6.70016	351	5.8285	319	5.44992	400	6.90868	426	7.14921	414	6.95356	259	4.54365	chr1	6770363	6778691	agat-gene-13226	3	GO:0004672: protein kinase activity (molecular_function); GO:0005524: ATP binding (molecular_function); GO:0006468: protein phosphorylation (biological_process);	--	--	gi|1821670593|ref|KAF3442016.1|	7.98e-316	489/698(70.06)	879	hypothetical protein FNV43_RR15932 [Rhamnella rubrinervis]	-
agat-gene-1325	8	0.999304	-1.07796	0.778536	0.299424	1448	12.7783	1385	12.2346	2015	14.4227	1470	12.527	1584	11.4091	2362	17.8782	1004	9.04419	2059	16.9017	2602	19.59	2096	17.4428	1807	15.4716	2481	21.4753	3050	25.6522	2327	19.5875	1109	9.75018	chr6	46938198	46943596	agat-gene-1325	100	GO:0000428: DNA-directed RNA polymerase complex (cellular_component); GO:0003674: molecular_function (molecular_function); GO:0003824: catalytic activity (molecular_function); GO:0004721: phosphoprotein phosphatase activity (molecular_function); GO:0004722: protein serine/threonine phosphatase activity (molecular_function); GO:0005488: binding (molecular_function); GO:0005515: protein binding (mo…	--	--	gi|1350263212|ref|XP_024023707.1|	0	831/1319(63.00)	1432	RNA polymerase II C-terminal domain phosphatase-like 3 [Morus notabilis]	CDD|cd17729|BRCT_CTDP1|-
agat-gene-13307	8	0.936006	-0.715458	0.572009	0.143448	203	7.14915	182	6.41602	235	6.71263	177	6.01945	239	6.86986	232	7.00787	125	4.49365	263	8.61554	295	8.86344	227	7.53885	203	6.93626	215	7.42683	248	8.32397	233	7.82696	195	6.84178	chr1	7409428	7411339	agat-gene-13307	--	--	--	--	gi|1821670949|ref|KAF3442372.1|	4.08e-116	201/325(61.85)	344	hypothetical protein FNV43_RR16288 [Rhamnella rubrinervis]	-
agat-gene-13340	8	0.907503	-1.14979	0.969264	0.180524	2176	33.0175	1826	27.7346	3276	40.3177	2041	29.9057	2074	25.6854	3115	40.5399	1645	25.479	3118	44.0078	3386	43.8323	3170	45.3593	3367	49.5678	3138	46.7031	3899	56.3844	2895	41.8999	1623	24.5347	chr1	8153166	8162891	agat-gene-13340	3	GO:0003989: acetyl-CoA carboxylase activity (molecular_function); GO:0006633: fatty acid biosynthetic process (biological_process); GO:0009317: acetyl-CoA carboxylase complex (cellular_component);	K01962(accA)	ko01200//Carbon metabolism; ko00061//Fatty acid biosynthesis; ko00620//Pyruvate metabolism; ko00640//Propanoate metabolism; ko01212//Fatty acid metabolism	gi|1350291018|ref|XP_024027691.1|	0	495/702(70.51)	948	acetyl-coenzyme A carboxylase carboxyl transferase subunit alpha, chloroplastic [Morus notabilis]	-
agat-gene-13345	8	0.480788	-0.522156	1.06812	-0.545959	3125	184.755	2791	165.174	3569	171.143	2914	166.364	3331	160.736	3781	191.731	3046	183.826	3504	192.699	3211	161.96	4617	257.411	3566	204.549	3575	207.314	4802	270.576	3270	184.405	3127	184.183	chr1	8181616	8186465	agat-gene-13345	19	GO:0005575: cellular_component (cellular_component); GO:0005622: intracellular anatomical structure (cellular_component); GO:0005623: obsolete cell (cellular_component); GO:0005737: cytoplasm (cellular_component); GO:0005773: vacuole (cellular_component); GO:0005886: plasma membrane (cellular_component); GO:0005911: cell-cell junction (cellular_component); GO:0009506: plasmodesma (cellular_compon…	--	--	gi|1860323694|ref|XP_034905042.1|	1.12e-42	119/180(66.11)	148	remorin-like [Populus alba]	-
agat-gene-13351	8	0.991535	-1.17651	0.847966	0.328547	5834	78.8728	5279	71.4411	7918	86.8246	6316	82.4571	6612	72.9601	9653	111.934	4604	63.5371	8545	107.459	9635	111.131	8342	106.354	7703	101.04	9243	122.569	9840	126.787	8499	109.599	4735	63.776	chr1	5685567	5690122	agat-gene-13351	130	GO:0000003: reproduction (biological_process); GO:0001101: response to acid chemical (biological_process); GO:0003006: developmental process involved in reproduction (biological_process); GO:0003674: molecular_function (molecular_function); GO:0003676: nucleic acid binding (molecular_function); GO:0003677: DNA binding (molecular_function); GO:0003700: DNA-binding transcription factor activity (mo…	--	--	gi|1338444595|ref|PON67232.1|	0	616/858(71.79)	1192	Auxin response factor [Parasponia andersonii]	CDD|cd10017|B3_DNA|B3 DNA binding domain
agat-gene-1336	8	0.994046	-0.73403	0.813555	-0.0795248	463	11.5099	506	12.5915	534	10.7671	397	9.53029	615	12.4784	672	14.3285	331	8.39943	632	14.6142	752	15.9489	661	15.4958	526	12.6867	694	16.9222	726	17.2008	589	13.9664	437	10.823	chr6	46745864	46748882	agat-gene-1336	82	GO:0002218: activation of innate immune response (biological_process); GO:0002221: pattern recognition receptor signaling pathway (biological_process); GO:0002253: activation of immune response (biological_process); GO:0002376: immune system process (biological_process); GO:0002682: regulation of immune system process (biological_process); GO:0002684: positive regulation of immune system process …	K13430(PBS1)	ko04626//Plant-pathogen interaction	gi|1343968243|ref|XP_023921689.1|	4.29e-255	367/456(80.48)	708	serine/threonine-protein kinase PBS1 [Quercus suber]	CDD|cd14066|STKc_IRAK|-
agat-gene-13360	8	0.973163	-0.686637	0.585975	0.100661	846	12.4719	957	14.1225	1071	12.8061	820	11.6735	1098	13.2116	1271	16.0712	820	12.3398	1201	16.4692	1381	17.3691	985	13.6937	925	13.2305	1274	18.4221	1239	17.4082	1141	16.0445	891	13.0863	chr1	8531639	8537813	agat-gene-13360	24	GO:0005575: cellular_component (cellular_component); GO:0005622: intracellular anatomical structure (cellular_component); GO:0005623: obsolete cell (cellular_component); GO:0005737: cytoplasm (cellular_component); GO:0005768: endosome (cellular_component); GO:0005794: Golgi apparatus (cellular_component); GO:0006996: organelle organization (biological_process); GO:0007030: Golgi organization (bio…	--	--	gi|1350226218|ref|XP_024019024.1|	0	528/793(66.58)	871	golgin candidate 4 [Morus notabilis]	-
agat-gene-13367	8	0.879505	-0.963268	0.832897	0.130371	1936	38.1531	1976	38.9805	2366	37.8187	1861	35.4157	2178	35.0327	2464	41.649	1470	29.5715	2543	46.6165	2551	42.8901	2206	40.9969	2264	43.2885	2668	51.5724	2289	42.9923	2352	44.2121	1479	29.0382	chr1	5872773	5879312	agat-gene-13367	--	--	--	--	gi|1821669723|ref|KAF3441146.1|	0	455/579(78.58)	898	hypothetical protein FNV43_RR15057 [Rhamnella rubrinervis]	CDD|cd06257|DnaJ|DnaJ domain
agat-gene-13376	8	0.98769	-1.09345	0.737628	0.355824	938	12.8026	954	13.0341	1261	13.9598	1029	13.5624	1069	11.9088	1492	17.4665	738	10.2822	1383	17.5585	1477	17.1989	1108	14.2613	1108	14.6726	1376	18.4214	1421	18.4847	1198	15.5967	853	11.5991	chr1	5974024	5985229	agat-gene-13376	37	GO:0000145: exocyst (cellular_component); GO:0005575: cellular_component (cellular_component); GO:0005576: extracellular region (cellular_component); GO:0005615: extracellular space (cellular_component); GO:0005622: intracellular anatomical structure (cellular_component); GO:0005623: obsolete cell (cellular_component); GO:0005737: cytoplasm (cellular_component); GO:0005829: cytosol (cellular_comp…	--	--	gi|1821670158|ref|KAF3441581.1|	0	748/836(89.47)	1402	hypothetical protein FNV43_RR15495 [Rhamnella rubrinervis]	-
agat-gene-13393	8	0.457451	-0.563314	0.586311	-0.0229968	57	1.03731	86	1.56664	179	2.64214	59	1.03684	41	0.608991	51	0.796059	65	1.20748	91	1.54044	70	1.08682	59	1.01253	97	1.71269	146	2.60613	105	1.82115	85	1.47548	53	0.960922	chr1	5501195	5509405	agat-gene-13393	4	GO:0005575: cellular_component (cellular_component); GO:0005576: extracellular region (cellular_component); GO:0006508: proteolysis (biological_process); GO:0008236: serine-type peptidase activity (molecular_function);	--	--	gi|1338413961|ref|PON37757.1|	2.16e-241	384/771(49.81)	692	Subtilase [Parasponia andersonii]	CDD|cd04852|Peptidases_S8_3|Cucumisin-like catalytic domain
agat-gene-13397	8	0.945118	-0.859437	0.257608	0.601829	37	1.54083	14	0.583602	19	0.64176	39	1.56835	16	0.543831	68	2.42885	9	0.382584	29	1.12336	84	2.98438	33	1.29595	18	0.727271	60	2.45082	71	2.81794	69	2.74082	12	0.497864	chr1	6877007	6887443	agat-gene-13397	--	--	--	--	gi|1009161911|ref|XP_015899151.1|	2.4e-94	179/292(61.30)	286	uncharacterized protein LOC107432514 [Ziziphus jujuba]	-
agat-gene-1340	8	0.997774	-0.919993	0.878025	0.0419678	298	20.9896	224	15.7933	318	18.1669	229	15.5757	271	15.5793	408	24.6484	220	15.8177	492	32.2346	426	25.5988	330	21.9191	343	23.4398	365	25.2167	447	30.0066	367	24.6566	229	16.0694	chr6	48345483	48348875	agat-gene-1340	--	--	--	--	gi|1204932310|ref|XP_021299419.1|	7.5e-72	129/160(80.62)	219	uncharacterized protein LOC110428067 [Herrania umbratica]	-
agat-gene-13445	8	0.855923	-0.806008	0.829221	-0.0232127	9	1.09249	7	0.850569	31	3.05213	8	0.937757	11	1.08983	15	1.56173	7	0.867371	36	4.06487	19	1.96767	25	2.86178	18	2.11992	17	2.0241	42	4.85898	24	2.77885	21	2.53963	chr1	58299700	58299981	agat-gene-13445	--	--	--	--	gi|1358153741|ref|PRQ28219.1|	1.78e-32	56/91(61.54)	115	hypothetical protein RchiOBHm_Chr5g0000661 [Rosa chinensis]	-
agat-gene-13453	8	0.924539	-1.01012	1.15579	-0.145674	725	24.1183	667	22.2111	890	24.0141	815	26.1813	872	23.6765	1016	28.9896	636	21.5972	1068	33.0483	949	26.9338	1009	31.6535	1066	34.4062	1114	36.3497	1325	42.0093	942	29.8909	668	22.1392	chr1	58950921	58951949	agat-gene-13453	--	--	--	--	gi|1755832931|ref|KAB1201557.1|	1.09e-99	223/347(64.27)	306	hypothetical protein CJ030_MR0G003152 [Morella rubra]	-
agat-gene-13467	8	0.933161	-0.995991	1.098	-0.102006	64	3.74497	85	4.97879	156	7.40389	101	5.70709	81	3.86852	129	6.47438	103	6.1523	180	9.79737	132	6.58969	186	10.2637	169	9.59459	239	13.7175	255	14.221	170	9.48847	100	5.82969	chr1	58148589	58149173	agat-gene-13467	35	GO:0001228: DNA-binding transcription activator activity, RNA polymerase II-specific (molecular_function); GO:0003674: molecular_function (molecular_function); GO:0003700: DNA-binding transcription factor activity (molecular_function); GO:0005575: cellular_component (cellular_component); GO:0005622: intracellular anatomical structure (cellular_component); GO:0005623: obsolete cell (cellular_compo…	--	--	gi|1847874627|ref|XP_034678027.1|	1.03e-72	139/219(63.47)	225	nuclear transcription factor Y subunit B-3-like [Vitis riparia]	-
agat-gene-13487	8	0.9964	-1.03228	0.603209	0.429069	652	20.4385	630	19.7687	815	20.7217	776	23.4903	713	18.2424	1255	33.7431	611	19.5512	1004	29.2755	1230	32.8949	981	28.9996	690	20.9856	1174	36.0975	1254	37.4645	1168	34.924	533	16.6458	chr1	58767802	58774086	agat-gene-13487	39	GO:0003674: molecular_function (molecular_function); GO:0003824: catalytic activity (molecular_function); GO:0005575: cellular_component (cellular_component); GO:0005622: intracellular anatomical structure (cellular_component); GO:0005623: obsolete cell (cellular_component); GO:0006629: lipid metabolic process (biological_process); GO:0006720: isoprenoid metabolic process (biological_process); GO…	--	--	gi|1338469334|ref|PON91317.1|	1.21e-185	255/328(77.74)	524	Alternative oxidase [Trema orientale]	CDD|cd01053|AOX|Alternative oxidase
agat-gene-13492	8	0.995263	-0.819309	0.606475	0.212834	78	1.32838	84	1.432	116	1.60233	70	1.1512	136	1.89042	195	2.84841	78	1.35598	221	3.50098	191	2.77513	147	2.36084	96	1.58625	165	2.75626	170	2.75929	195	3.16768	85	1.44219	chr1	58883077	58887557	agat-gene-13492	--	--	--	--	gi|1009158895|ref|XP_015897525.1|	3e-282	427/677(63.07)	794	uncharacterized protein LOC107431160 [Ziziphus jujuba]	-
agat-gene-13508	8	0.402201	-0.69075	0.408071	0.282679	140	1.91313	142	1.94241	216	2.39407	174	2.2961	108	1.20457	236	2.7661	134	1.86919	201	2.55494	226	2.6348	233	3.00258	206	2.73121	121	1.62184	231	3.00849	174	2.26801	218	2.9679	chr1	59401421	59404607	agat-gene-13508	37	GO:0003674: molecular_function (molecular_function); GO:0003824: catalytic activity (molecular_function); GO:0004672: protein kinase activity (molecular_function); GO:0004674: protein serine/threonine kinase activity (molecular_function); GO:0005488: binding (molecular_function); GO:0005515: protein binding (molecular_function); GO:0005516: calmodulin binding (molecular_function); GO:0005575: cel…	--	--	gi|1366011157|ref|XP_024158566.1|	0	538/839(64.12)	1073	G-type lectin S-receptor-like serine/threonine-protein kinase At1g11410 isoform X1 [Rosa chinensis]	CDD|cd14066|STKc_IRAK|-
agat-gene-1355	8	0.999121	-1.03452	0.75738	0.277139	434	4.02286	477	4.42588	643	4.83418	467	4.1801	577	4.36529	970	7.71181	358	3.38735	986	8.5014	975	7.71031	761	6.65198	598	5.37796	855	7.77353	858	7.57972	808	7.1439	463	4.27566	chr6	47778837	47796530	agat-gene-1355	51	GO:0003674: molecular_function (molecular_function); GO:0005049: nuclear export signal receptor activity (molecular_function); GO:0005488: binding (molecular_function); GO:0005515: protein binding (molecular_function); GO:0005575: cellular_component (cellular_component); GO:0005622: intracellular anatomical structure (cellular_component); GO:0005623: obsolete cell (cellular_component); GO:0005634…	--	--	gi|1821677344|ref|KAF3448764.1|	0	932/1152(80.90)	1789	hypothetical protein FNV43_RR09477 [Rhamnella rubrinervis]	-
agat-gene-13555	8	0.972562	-1.17615	0.865052	0.311098	1376	46.868	1479	50.4269	2223	61.4136	1487	48.9096	1703	47.344	2103	61.438	1318	45.8253	2169	68.7205	2255	65.528	1931	62.0243	1920	63.4499	1961	65.5153	2096	68.0409	1994	64.7832	1413	47.9487	chr1	58071768	58075988	agat-gene-13555	--	--	--	--	gi|1866915010|ref|CAB4305976.1|	1.96e-206	276/332(83.13)	574	unnamed protein product [Prunus armeniaca]	CDD|cd00170|SEC14|CRAL-TRIO lipid binding domain
agat-gene-13574	8	0.970453	-0.805582	0.7708	0.0347824	683	14.4858	506	10.7425	657	11.3019	395	8.0899	395	6.83769	872	15.8627	352	7.6207	788	15.5459	690	12.4851	651	13.0204	683	14.0544	892	18.5564	727	14.6952	713	14.4241	432	9.12812	chr2	14879308	14885748	agat-gene-13574	95	GO:0000159: protein phosphatase type 2A complex (cellular_component); GO:0001101: response to acid chemical (biological_process); GO:0005575: cellular_component (cellular_component); GO:0005618: cell wall (cellular_component); GO:0005622: intracellular anatomical structure (cellular_component); GO:0005623: obsolete cell (cellular_component); GO:0005634: nucleus (cellular_component); GO:0005737: c…	K03456(PPP2R1)	ko03015//mRNA surveillance pathway	gi|976910916|ref|KVH97580.1|	4.1e-172	325/457(71.12)	501	Armadillo-like helical [Cynara cardunculus var. scolymus]	-
agat-gene-13582	8	0.928499	-1.09948	0.882304	0.217181	474	22.4421	512	24.2657	1116	42.8565	559	25.5578	950	36.7114	1343	54.5383	406	19.622	1231	54.2141	1459	58.9337	1236	55.1856	1292	59.3499	1659	77.0441	1930	87.0891	1275	57.5805	316	14.9056	chr2	16771000	16771722	agat-gene-13582	124	GO:0000902: cell morphogenesis (biological_process); GO:0000904: cell morphogenesis involved in differentiation (biological_process); GO:0001067: transcription regulatory region nucleic acid binding (molecular_function); GO:0001101: response to acid chemical (biological_process); GO:0003674: molecular_function (molecular_function); GO:0003676: nucleic acid binding (molecular_function); GO:0003677…	--	--	gi|1866834841|ref|CAB4265059.1|	1.62e-107	173/245(70.61)	316	unnamed protein product [Prunus armeniaca]	-
agat-gene-13622	8	0.998907	-1.0315	0.763478	0.268024	642	107.728	690	115.899	1441	196.121	699	113.265	994	136.136	1719	247.406	801	137.201	1375	214.618	1929	276.152	1651	261.254	1339	217.995	1629	268.116	2483	397.092	1921	307.468	812	135.746	chr2	16470120	16470602	agat-gene-13622	24	GO:0000166: nucleotide binding (molecular_function); GO:0003674: molecular_function (molecular_function); GO:0005488: binding (molecular_function); GO:0005575: cellular_component (cellular_component); GO:0005623: obsolete cell (cellular_component); GO:0005886: plasma membrane (cellular_component); GO:0008144: drug binding (molecular_function); GO:0016020: membrane (cellular_component); GO:0016208…	--	--	gi|1954775182|ref|XP_038692782.1|	4.79e-16	37/65(56.92)	74	universal stress protein A-like protein isoform X2 [Tripterygium wilfordii]	CDD|cd00293|USP_Like|-
agat-gene-13677	8	0.923755	-0.738019	0.368686	0.369333	313	5.47772	366	6.41169	492	6.98373	305	5.15443	471	6.72772	645	9.68177	279	4.98415	450	7.32549	530	7.91323	459	7.57512	375	6.36734	459	7.87908	455	7.58905	454	7.57862	385	6.71263	chr1	43282254	43292222	agat-gene-13677	40	GO:0003674: molecular_function (molecular_function); GO:0005488: binding (molecular_function); GO:0005515: protein binding (molecular_function); GO:0006139: nucleobase-containing compound metabolic process (biological_process); GO:0006351: transcription, DNA-templated (biological_process); GO:0006366: transcription by RNA polymerase II (biological_process); GO:0006396: RNA processing (biological_…	--	--	gi|1338460810|ref|PON82981.1|	1.21e-173	315/616(51.14)	515	Cdk-activating kinase assembly factor [Trema orientale]	-
agat-gene-13688	8	0.969852	-0.914404	0.623445	0.290958	38	7.47582	44	8.6649	62	9.89313	42	7.97902	45	7.22569	83	14.0053	29	5.82377	69	12.6268	61	10.2383	55	10.2037	47	8.97107	61	11.771	74	13.8748	59	11.0715	52	10.1919	chr1	44629525	44630021	-	-	-	-	-	-	-	-	-	-	-
agat-gene-1369	8	0.766309	-1.1547	0.835341	0.319358	1108	34.0776	1267	39.0069	2382	59.4207	1336	39.679	1732	43.4779	2496	65.8436	687	21.5684	2867	82.0211	3252	85.3301	2725	79.0346	2423	72.3026	2986	90.0795	3168	92.8613	2889	84.7531	805	24.6662	chr6	47434538	47436182	agat-gene-1369	--	--	--	--	gi|1204933301|ref|XP_021299946.1|	5.2e-126	248/375(66.13)	372	trihelix transcription factor ASIL2 [Herrania umbratica]	-
agat-gene-13692	8	0.838503	-0.773003	0.767309	0.00569432	1378	11.0109	1415	11.3179	2913	18.8791	1783	13.7579	2214	14.4392	2451	16.798	1952	15.9216	2884	21.4357	2534	17.2744	2634	19.8478	2287	17.7301	3690	28.9207	3414	25.9991	3331	25.388	2719	21.6452	chr1	42754973	42763098	agat-gene-13692	1	GO:0016020: membrane (cellular_component);	--	--	gi|1009137249|ref|XP_015885952.1|	0	1092/1427(76.52)	2189	pleiotropic drug resistance protein 1-like isoform X1 [Ziziphus jujuba]	CDD|cd03232|ABCG_PDR_domain2|ATP-binding cassette transporter, PDR-like subfamily G, domain 2
agat-gene-1371	8	0.594368	-0.912688	0.702622	0.210066	1238	70.9857	1435	82.3641	2267	105.431	1371	75.9124	1720	80.4952	1752	86.1636	1408	82.4108	1638	87.364	1866	91.2818	1752	94.7339	1796	99.9143	1562	87.8493	2158	117.929	1731	94.673	1175	67.1219	chr6	47469486	47473597	agat-gene-1371	30	GO:0000166: nucleotide binding (molecular_function); GO:0003674: molecular_function (molecular_function); GO:0003824: catalytic activity (molecular_function); GO:0005488: binding (molecular_function); GO:0005575: cellular_component (cellular_component); GO:0005622: intracellular anatomical structure (cellular_component); GO:0005623: obsolete cell (cellular_component); GO:0005737: cytoplasm (cellu…	--	--	gi|568882520|ref|XP_006494073.1|	9.21e-107	152/194(78.35)	311	NADPH:quinone oxidoreductase [Citrus sinensis]	-
agat-gene-13737	8	0.925433	-0.901102	0.837179	0.0639237	1636	35.2883	1622	35.0215	2355	41.2008	1579	32.8893	2109	37.1292	2152	39.8134	1224	26.9501	2469	49.5378	2237	41.1657	1706	34.7015	2272	47.5474	2506	53.0195	2352	48.351	2217	45.6134	1532	32.9217	chr3	65424856	65426442	agat-gene-13737	--	--	--	--	gi|1009178786|ref|XP_015870721.1|	1.58e-68	265/558(47.49)	236	cilia- and flagella-associated protein 251-like [Ziziphus jujuba]	-
agat-gene-13751	8	0.92629	-1.07642	0.777579	0.298844	3679	75.638	3701	76.1667	4996	83.3104	4150	82.3917	4887	82.0057	5475	96.5459	3381	70.9556	5896	112.755	7423	130.2	5534	107.293	5440	108.513	6670	134.506	5492	107.612	6351	124.546	3041	62.2878	chr3	65945437	65949085	agat-gene-13751	--	--	--	--	gi|1821663257|ref|KAF3434684.1|	4.14e-313	444/551(80.58)	862	hypothetical protein FNV43_RR21769 [Rhamnella rubrinervis]	CDD|cd17354|MFS_Mch1p_like|-
agat-gene-13761	8	0.994795	-0.885466	0.821829	0.0636367	203	3.37656	135	2.24775	217	2.92756	161	2.58601	200	2.71519	325	4.63663	183	3.10715	322	4.982	331	4.69709	316	4.95664	245	3.95381	339	5.53077	281	4.45457	313	4.96595	200	3.31425	chr3	66650316	66670027	agat-gene-13761	--	--	K14500(BSK)	ko04075//Plant hormone signal transduction	gi|595792095|ref|XP_007199796.1|	8.72e-292	410/501(81.84)	812	probable serine/threonine-protein kinase At4g35230 [Prunus persica]	-
agat-gene-13771	8	0.974315	-1.04957	0.594141	0.455426	156	7.29521	107	5.00879	218	8.26869	164	7.40598	170	6.48864	227	9.10498	119	5.68057	196	8.52585	273	10.8918	205	9.04042	159	7.21409	212	9.72425	267	11.8999	203	9.055	149	6.94187	chr3	67227855	67229346	agat-gene-13771	1	GO:0006355: regulation of transcription, DNA-templated (biological_process);	--	--	gi|1343980926|ref|XP_023891176.1|	3.32e-62	129/263(49.05)	214	protein FAR1-RELATED SEQUENCE 5 [Quercus suber]	-
agat-gene-13786	8	0.414124	-0.611814	0.395349	0.216464	12	1.55597	48	6.23014	28	2.94473	36	4.50763	24	2.53994	33	3.67007	20	2.64717	31	3.73896	38	4.20365	50	6.11381	21	2.64187	33	4.19702	39	4.81954	36	4.45248	21	2.71279	chr3	68113290	68113553	-	-	-	-	-	-	-	-	-	-	-
agat-gene-13790	8	0.7537	-0.919349	1.03532	-0.115975	24	1.61089	23	1.54532	38	2.06873	22	1.42594	38	2.08175	48	2.76335	12	0.82218	83	5.18204	30	1.7179	77	4.87378	50	3.25608	47	3.09428	73	4.66979	64	4.09744	18	1.20366	chr3	64021429	64021938	agat-gene-13790	1	GO:0009733: response to auxin (biological_process);	K14488(SAUR)	ko04075//Plant hormone signal transduction	gi|2031569241|ref|XP_041010949.1|	1.42e-66	106/160(66.25)	206	indole-3-acetic acid-induced protein ARG7-like [Juglans microcarpa x Juglans regia]	-
agat-gene-13793	8	0.902694	-0.840263	1.03903	-0.198764	1673	41.4093	2067	51.2128	2904	58.2996	1758	42.019	2525	51.01	2294	48.7007	1764	44.5689	2727	62.785	2556	53.9741	2625	61.2707	2771	66.5441	2633	63.9235	3761	88.7209	2476	58.4564	1569	38.6903	chr3	68519631	68523249	agat-gene-13793	1	GO:0016021: integral component of membrane (cellular_component);	--	--	gi|1835380949|ref|KAF4349142.1|	5.73e-258	376/464(81.03)	715	hypothetical protein F8388_015839 [Cannabis sativa]	-
agat-gene-13796	8	0.94206	-0.672883	0.575319	0.0975635	86	5.60743	100	6.52681	109	5.76446	72	4.53339	106	5.64109	94	5.25694	56	3.72722	158	9.58276	173	9.62351	77	4.73453	99	6.26284	116	7.41874	160	9.94273	121	7.5254	58	3.76764	chr3	68976651	68977175	agat-gene-13796	--	--	--	--	gi|1098764718|ref|XP_018845489.1|	1.44e-75	112/168(66.67)	230	lachrymatory-factor synthase [Juglans regia]	CDD|cd07821|PYR_PYL_RCAR_like|-
agat-gene-13809	8	0.905734	-0.759058	0.893023	-0.133965	39	0.614652	32	0.504836	72	0.920373	38	0.578327	74	0.951893	103	1.39233	69	1.11006	98	1.43668	77	1.03533	71	1.05522	78	1.1927	108	1.66953	94	1.41193	66	0.992173	46	0.722269	chr3	69590433	69592604	agat-gene-13809	46	GO:0003674: molecular_function (molecular_function); GO:0003676: nucleic acid binding (molecular_function); GO:0003723: RNA binding (molecular_function); GO:0003824: catalytic activity (molecular_function); GO:0004518: nuclease activity (molecular_function); GO:0004519: endonuclease activity (molecular_function); GO:0005488: binding (molecular_function); GO:0005575: cellular_component (cellular_c…	--	--	gi|1821675239|ref|KAF3446660.1|	0	517/722(71.61)	1017	hypothetical protein FNV43_RR11840 [Rhamnella rubrinervis]	-
agat-gene-13823	8	0.99726	-1.05386	0.678332	0.375523	1732	30.2185	1624	28.3627	2271	32.1373	1753	29.5347	2001	28.4947	2742	41.0329	1393	24.8089	2805	45.5226	2714	40.3978	2197	36.1474	1854	31.3838	2380	40.7295	2672	44.4306	2599	43.2524	1438	24.9954	chr3	70446122	70459382	agat-gene-13823	1	GO:0045927: positive regulation of growth (biological_process);	--	--	gi|1009137904|ref|XP_015886304.1|	0	536/654(81.96)	1019	uncharacterized protein LOC107421561 [Ziziphus jujuba]	-
agat-gene-13825	8	0.895659	-1.10056	0.72278	0.377783	1892	10.7835	1582	9.02571	2088	9.65242	1997	10.9911	2041	9.49454	2756	13.4728	1472	8.56403	2515	13.3335	2832	13.7707	2232	11.9965	2179	12.0495	2544	14.2221	2438	13.2432	2448	13.3085	1433	8.13695	chr3	70641843	70659489	agat-gene-13825	73	GO:0000123: histone acetyltransferase complex (cellular_component); GO:0000228: nuclear chromosome (cellular_component); GO:0000785: chromatin (cellular_component); GO:0000812: Swr1 complex (cellular_component); GO:0005575: cellular_component (cellular_component); GO:0005622: intracellular anatomical structure (cellular_component); GO:0005623: obsolete cell (cellular_component); GO:0005634: nucle…	--	--	gi|1009149289|ref|XP_015892402.1|	0	1311/2018(64.97)	2248	chromatin modification-related protein EAF1 B isoform X2 [Ziziphus jujuba]	-
agat-gene-13828	8	0.611431	-1.20969	0.874833	0.334853	775	64.0805	1138	94.1895	2843	190.664	1289	102.921	1407	94.9533	2394	169.781	981	82.7989	2580	198.432	2724	192.156	2322	181.054	2500	200.556	2776	225.139	3237	255.086	2443	192.675	981	80.8108	chr3	70775626	70776039	agat-gene-13828	51	GO:0000003: reproduction (biological_process); GO:0001763: morphogenesis of a branching structure (biological_process); GO:0003006: developmental process involved in reproduction (biological_process); GO:0003674: molecular_function (molecular_function); GO:0005102: signaling receptor binding (molecular_function); GO:0005488: binding (molecular_function); GO:0005515: protein binding (molecular_fun…	--	--	gi|1755841575|ref|KAB1210166.1|	2.85e-26	61/137(44.53)	102	CLAVATA3/ESR (CLE)-related protein TDIF [Morella rubra]	-
agat-gene-1385	8	0.997595	-0.938282	0.967891	-0.0296094	1552	18.9604	1401	17.1329	1765	17.4891	1371	16.1741	1644	16.3927	1889	19.7937	1229	15.3264	1922	21.8413	2075	21.627	1737	20.0114	1873	22.2006	2101	25.1762	1981	23.0654	1820	21.2083	1259	15.3235	chr6	48318250	48323479	agat-gene-1385	1	GO:0031047: gene silencing by RNA (biological_process);	--	--	gi|1757567839|ref|XP_030962390.1|	1.16e-277	466/962(48.44)	805	uncharacterized protein LOC115983764 [Quercus lobata]	-
agat-gene-13858	8	0.923104	-0.857708	0.919974	-0.0622657	978	31.0848	1321	42.0288	2157	55.6065	1053	32.3193	1166	30.2482	2315	63.1102	1537	49.8671	1982	58.5977	2402	65.1334	2712	81.2867	2064	63.6487	3097	96.5511	3843	116.412	2196	66.5763	1631	51.6463	chr3	64725155	64726712	agat-gene-13858	36	GO:0003674: molecular_function (molecular_function); GO:0003824: catalytic activity (molecular_function); GO:0005575: cellular_component (cellular_component); GO:0005622: intracellular anatomical structure (cellular_component); GO:0005623: obsolete cell (cellular_component); GO:0005737: cytoplasm (cellular_component); GO:0005829: cytosol (cellular_component); GO:0006725: cellular aromatic compoun…	K00083(CAD)	ko00940//Phenylpropanoid biosynthesis	gi|1821664049|ref|KAF3435476.1|	1.47e-221	297/351(84.62)	614	hypothetical protein FNV43_RR22565 [Rhamnella rubrinervis]	CDD|cd05283|CAD1|-
agat-gene-13862	8	0.981216	-0.682778	0.607686	0.0750925	845	11.4784	734	9.98058	776	8.54973	641	8.40828	839	9.30203	1128	13.1423	611	8.47221	976	12.3322	1149	13.3158	934	11.9644	732	9.64731	1128	15.0293	1231	15.9368	1140	14.7709	646	8.74245	chr3	64844269	64851536	agat-gene-13862	119	GO:0000151: ubiquitin ligase complex (cellular_component); GO:0000209: protein polyubiquitination (biological_process); GO:0000715: nucleotide-excision repair, DNA damage recognition (biological_process); GO:0003674: molecular_function (molecular_function); GO:0003676: nucleic acid binding (molecular_function); GO:0003677: DNA binding (molecular_function); GO:0003684: damaged DNA binding (molecul…	--	--	gi|1821664089|ref|KAF3435516.1|	0	601/841(71.46)	1175	hypothetical protein FNV43_RR22605 [Rhamnella rubrinervis]	-
agat-gene-13901	8	0.99859	-0.853113	0.818237	0.0348752	125	19.5385	150	23.4697	228	28.9056	104	15.6978	190	24.2396	290	38.8793	126	20.104	357	51.9059	392	52.2743	296	43.6308	234	35.4868	373	57.1869	534	79.5503	404	60.2338	190	29.5877	chr3	65922640	65923678	agat-gene-13901	32	GO:0000003: reproduction (biological_process); GO:0003006: developmental process involved in reproduction (biological_process); GO:0005575: cellular_component (cellular_component); GO:0005622: intracellular anatomical structure (cellular_component); GO:0005623: obsolete cell (cellular_component); GO:0005634: nucleus (cellular_component); GO:0005737: cytoplasm (cellular_component); GO:0005829: cyt…	--	--	gi|1305212743|ref|PKI32591.1|	4.08e-34	52/60(86.67)	118	hypothetical protein CRG98_046988 [Punica granatum]	-
agat-gene-13902	8	0.999595	-0.874838	0.782085	0.0927531	168	14.0953	218	18.3087	289	19.6666	127	10.2895	251	17.1882	440	31.6633	186	15.9297	427	33.3243	599	42.8759	364	28.7996	297	24.1764	536	44.1099	610	48.7769	414	33.1317	144	12.0366	chr3	65925504	65926635	agat-gene-13902	33	GO:0000003: reproduction (biological_process); GO:0003006: developmental process involved in reproduction (biological_process); GO:0005515: protein binding (molecular_function); GO:0005575: cellular_component (cellular_component); GO:0005622: intracellular anatomical structure (cellular_component); GO:0005623: obsolete cell (cellular_component); GO:0005634: nucleus (cellular_component); GO:000573…	--	--	gi|1139796123|ref|ONI28741.1|	9.8e-46	85/151(56.29)	154	hypothetical protein PRUPE_1G158700 [Prunus persica]	-
agat-gene-13930	8	0.482122	-0.587816	-0.279062	0.866878	48	2.09047	204	8.8934	449	15.8604	550	23.1307	170	6.04286	1025	38.2882	451	20.0498	267	10.8164	1011	37.5643	279	11.4585	42	1.77469	520	22.2133	589	24.4477	1373	57.0363	296	12.8431	chr3	66606897	66608346	agat-gene-13930	23	GO:0005575: cellular_component (cellular_component); GO:0005618: cell wall (cellular_component); GO:0005622: intracellular anatomical structure (cellular_component); GO:0005623: obsolete cell (cellular_component); GO:0005737: cytoplasm (cellular_component); GO:0005794: Golgi apparatus (cellular_component); GO:0005829: cytosol (cellular_component); GO:0005911: cell-cell junction (cellular_componen…	--	--	gi|1755854701|ref|KAB1223288.1|	1.1e-137	192/261(73.56)	395	Expansin-like A1 [Morella rubra]	-
agat-gene-13939	8	0.773622	-0.725437	0.569344	0.156094	89	2.19812	118	2.91729	129	2.58415	104	2.48039	157	3.16485	194	4.10963	87	2.19337	242	5.55962	223	4.69881	182	4.23891	108	2.58795	125	3.02816	161	3.78972	134	3.15678	99	2.43598	chr3	66940851	66950272	agat-gene-13939	38	GO:0003674: molecular_function (molecular_function); GO:0003676: nucleic acid binding (molecular_function); GO:0003723: RNA binding (molecular_function); GO:0003824: catalytic activity (molecular_function); GO:0004518: nuclease activity (molecular_function); GO:0004519: endonuclease activity (molecular_function); GO:0005488: binding (molecular_function); GO:0005575: cellular_component (cellular_c…	--	--	gi|1338406015|ref|PON31246.1|	1.4e-45	98/199(49.25)	176	DYW domain containing protein [Parasponia andersonii]	-
agat-gene-13954	8	0.763847	-1.10847	0.499078	0.609395	806	36.9351	653	29.9539	1044	38.8035	892	39.4724	895	33.4748	1107	43.5102	595	27.8325	1009	43.0094	1167	45.6244	848	36.6455	817	36.3243	1020	45.847	1056	46.1199	995	43.4916	711	32.4601	chr3	67339837	67344043	agat-gene-13954	62	GO:0003674: molecular_function (molecular_function); GO:0003712: transcription coregulator activity (molecular_function); GO:0005488: binding (molecular_function); GO:0005515: protein binding (molecular_function); GO:0005575: cellular_component (cellular_component); GO:0005622: intracellular anatomical structure (cellular_component); GO:0005623: obsolete cell (cellular_component); GO:0005634: nuc…	--	--	gi|703078009|ref|XP_010090751.1|	2.88e-76	183/217(84.33)	236	mediator of RNA polymerase II transcription subunit 19a isoform X1 [Morus notabilis]	-
agat-gene-13970	8	0.885153	-1.15176	0.648297	0.503466	42	0.845219	50	1.00722	151	2.4647	77	1.49636	106	1.74108	158	2.7272	45	0.924409	131	2.45222	230	3.94885	132	2.50504	115	2.24538	184	3.63199	199	3.81675	168	3.22484	36	0.721771	chr3	67851705	67854334	agat-gene-13970	38	GO:0003674: molecular_function (molecular_function); GO:0003700: DNA-binding transcription factor activity (molecular_function); GO:0005575: cellular_component (cellular_component); GO:0005622: intracellular anatomical structure (cellular_component); GO:0005623: obsolete cell (cellular_component); GO:0005634: nucleus (cellular_component); GO:0006355: regulation of transcription, DNA-templated (bi…	--	--	gi|1821664489|ref|KAF3435916.1|	4.16e-224	390/602(64.78)	639	hypothetical protein FNV43_RR23008 [Rhamnella rubrinervis]	CDD|cd18919|bHLH_AtBPE_like|-
agat-gene-13989	8	0.824464	-1.17688	1.05174	0.125137	4	0.192582	30	1.44581	89	3.47545	68	3.16147	8	0.314367	185	7.63952	0	0	481	21.5411	321	13.1851	826	37.5022	458	21.394	866	40.8959	996	45.7019	443	20.344	2	0.0959315	chr3	68324633	68326719	agat-gene-13989	--	--	--	--	gi|470110052|ref|XP_004291301.1|	2.92e-138	193/236(81.78)	394	PREDICTED: uncharacterized protein LOC101313473 [Fragaria vesca subsp. vesca]	-
agat-gene-1401	8	0.997728	-0.855521	0.462342	0.393179	616	11.4476	674	12.5381	738	11.1239	586	10.5162	731	11.0878	1029	16.4017	541	10.2627	850	14.6934	1180	18.7085	800	14.0199	682	12.2967	906	16.5147	919	16.2769	988	17.5134	563	10.4236	chr6	47958567	47963178	agat-gene-1401	--	--	--	--	gi|1821662905|ref|KAF3434333.1|	6.46e-189	359/629(57.07)	551	hypothetical protein FNV43_RR25436 [Rhamnella rubrinervis]	-
agat-gene-14014	8	0.852962	-1.05162	1.06707	-0.015446	97	1.11687	47	0.541706	150	1.40084	100	1.11187	124	1.16531	176	1.73813	11	0.129287	337	3.60934	320	3.14342	349	3.78945	235	2.62524	366	4.1335	475	5.21247	148	1.62544	23	0.263836	chr3	68947813	68951579	agat-gene-14014	19	GO:0004672: protein kinase activity (molecular_function); GO:0005524: ATP binding (molecular_function); GO:0005575: cellular_component (cellular_component); GO:0005622: intracellular anatomical structure (cellular_component); GO:0005623: obsolete cell (cellular_component); GO:0005737: cytoplasm (cellular_component); GO:0005783: endoplasmic reticulum (cellular_component); GO:0005886: plasma membra…	--	--	gi|1821674975|ref|KAF3446396.1|	1.22e-148	247/384(64.32)	473	hypothetical protein FNV43_RR11575 [Rhamnella rubrinervis]	-
agat-gene-14017	8	0.89675	-0.757528	0.672049	0.0854792	89	0.98691	80	0.888002	146	1.31313	51	0.546114	88	0.796457	145	1.3791	69	0.781031	94	0.969581	145	1.37176	171	1.78816	142	1.52773	240	2.61039	169	1.78606	227	2.401	96	1.06056	chr3	69007573	69010965	agat-gene-14017	28	GO:0004672: protein kinase activity (molecular_function); GO:0005524: ATP binding (molecular_function); GO:0006468: protein phosphorylation (biological_process); GO:0007275: multicellular organism development (biological_process); GO:0008150: biological_process (biological_process); GO:0009653: anatomical structure morphogenesis (biological_process); GO:0009791: post-embryonic development (biolog…	--	--	gi|1338445241|ref|PON67862.1|	5.08e-223	765/1028(74.42)	669	GPCR kinase [Parasponia andersonii]	-
agat-gene-14028	8	0.770685	-0.568012	-0.0662411	0.634254	50	2.71678	40	2.1756	81	3.56973	35	1.83644	57	2.52784	82	3.82153	35	1.94126	60	3.03252	85	3.94026	43	2.2033	27	1.42337	61	3.25103	70	3.62495	66	3.42063	34	1.84051	chr3	69384778	69385530	agat-gene-14028	--	--	--	--	gi|1821675258|ref|KAF3446679.1|	7.4e-89	135/209(64.59)	266	hypothetical protein FNV43_RR11859 [Rhamnella rubrinervis]	-
agat-gene-14039	8	0.55812	-0.976405	1.00482	-0.0284174	577	48.4105	719	60.385	1043	70.9766	758	61.4128	814	55.7417	849	61.0958	753	64.4897	1043	81.3986	987	70.6486	968	76.588	934	76.0295	848	69.7858	1060	84.7599	861	68.9043	726	60.6845	chr3	69598467	69600017	agat-gene-14039	45	GO:0005575: cellular_component (cellular_component); GO:0005622: intracellular anatomical structure (cellular_component); GO:0005623: obsolete cell (cellular_component); GO:0005737: cytoplasm (cellular_component); GO:0005777: peroxisome (cellular_component); GO:0006082: organic acid metabolic process (biological_process); GO:0006629: lipid metabolic process (biological_process); GO:0006631: fatty…	--	--	gi|1821675236|ref|KAF3446657.1|	5.21e-67	104/135(77.04)	205	hypothetical protein FNV43_RR11837 [Rhamnella rubrinervis]	-
agat-gene-14052	8	0.405805	-0.687642	0.221849	0.465793	165	7.65336	144	6.686	184	6.92233	173	7.74889	165	6.2466	251	9.98577	136	6.4393	260	11.2179	278	11.0011	241	10.5416	106	4.77029	201	9.14474	148	6.5426	184	8.14076	104	4.80594	chr3	70069185	70074432	agat-gene-14052	22	GO:0000906: 6,7-dimethyl-8-ribityllumazine synthase activity (molecular_function); GO:0005575: cellular_component (cellular_component); GO:0005622: intracellular anatomical structure (cellular_component); GO:0005623: obsolete cell (cellular_component); GO:0005737: cytoplasm (cellular_component); GO:0009231: riboflavin biosynthetic process (biological_process); GO:0009349: riboflavin synthase comp…	K00794(ribH, RIB4)	ko00740//Riboflavin metabolism	gi|1098718397|ref|XP_018845530.1|	1.53e-88	143/205(69.76)	268	6,7-dimethyl-8-ribityllumazine synthase, chloroplastic [Juglans regia]	CDD|cd09209|Lumazine_synthase-I|Lumazine synthase
agat-gene-14078	8	0.873191	-0.629831	1.06107	-0.431244	103	2.31354	109	2.45077	104	1.8947	74	1.60508	122	2.23661	119	2.29259	44	1.00884	146	3.05043	126	2.41453	130	2.75362	150	3.2689	150	3.30474	186	3.98174	87	1.86396	71	1.58882	chr3	70497163	70499622	agat-gene-14078	16	GO:0003674: molecular_function (molecular_function); GO:0005215: transporter activity (molecular_function); GO:0006810: transport (biological_process); GO:0006855: drug transmembrane transport (biological_process); GO:0008150: biological_process (biological_process); GO:0015297: antiporter activity (molecular_function); GO:0015893: drug transport (biological_process); GO:0016020: membrane (cellul…	--	--	gi|1632219209|ref|XP_008365847.2|	9.93e-294	397/491(80.86)	809	protein DETOXIFICATION 54-like [Malus domestica]	CDD|cd13132|MATE_eukaryotic|-
agat-gene-14084	8	0.834645	-0.579673	0.459119	0.120554	225	80.2298	213	76.0272	237	68.5438	148	50.9612	244	71.0125	316	96.6451	143	52.05	288	95.5243	299	90.9592	243	81.711	257	88.9114	198	69.2509	314	106.71	330	112.24	190	67.4968	chr3	70633414	70633595	agat-gene-14084	--	--	--	--	gi|571546456|ref|XP_006602502.1|	1.79e-07	27/31(87.10)	48	small EDRK-rich factor 2 [Glycine max]	--
agat-gene-14096	8	0.993909	-0.842814	0.691222	0.151592	279	2.73498	354	3.47368	367	2.91798	261	2.47068	244	1.95223	464	3.90129	255	2.55165	463	4.22182	699	5.84588	460	4.25235	323	3.07202	596	5.73065	711	6.64263	519	4.85284	278	2.71501	chr3	70940109	70943836	agat-gene-14096	3	GO:0004672: protein kinase activity (molecular_function); GO:0005524: ATP binding (molecular_function); GO:0006468: protein phosphorylation (biological_process);	--	--	gi|1338442678|ref|PON65354.1|	2.21e-262	967/1141(84.75)	780	Serine/threonine protein kinase [Trema orientale]	-
agat-gene-14097	8	0.716294	-1.14172	0.774612	0.367111	777	7.19637	723	6.70296	1117	8.39097	859	7.68264	883	6.6749	1399	11.1135	500	4.72709	1350	11.6304	1262	9.97181	1135	9.9131	937	8.41983	1287	11.6917	1159	10.2305	1089	9.62053	666	6.1453	chr3	70851253	70857974	agat-gene-14097	142	GO:0001666: response to hypoxia (biological_process); GO:0003674: molecular_function (molecular_function); GO:0003824: catalytic activity (molecular_function); GO:0004672: protein kinase activity (molecular_function); GO:0004674: protein serine/threonine kinase activity (molecular_function); GO:0004712: protein serine/threonine/tyrosine kinase activity (molecular_function); GO:0005575: cellular_c…	--	--	gi|1821664590|ref|KAF3436017.1|	0	763/1357(56.23)	1293	hypothetical protein FNV43_RR23109 [Rhamnella rubrinervis]	CDD|cd13999|STKc_MAP3K-like|-
agat-gene-141	8	0.889527	-1.05948	0.965049	0.0944302	3569	66.1103	3718	68.9394	4960	74.5197	3781	67.6323	4595	69.4704	4796	76.1976	2895	54.7397	4945	85.2034	5016	79.2688	4426	77.3135	4704	84.5397	5151	93.5882	5085	89.7706	4565	80.657	3260	60.1612	chr9	30525084	30534075	agat-gene-141	63	GO:0003674: molecular_function (molecular_function); GO:0003676: nucleic acid binding (molecular_function); GO:0003723: RNA binding (molecular_function); GO:0003729: mRNA binding (molecular_function); GO:0005488: binding (molecular_function); GO:0005575: cellular_component (cellular_component); GO:0005622: intracellular anatomical structure (cellular_component); GO:0005623: obsolete cell (cellula…	--	--	gi|1009149602|ref|XP_015892565.1|	3.48e-160	291/530(54.91)	474	putative G3BP-like protein isoform X1 [Ziziphus jujuba]	CDD|cd00780|NTF2|Nuclear transport factor 2, eukaryote
agat-gene-14117	8	0.998843	-1.03684	0.588941	0.447896	1568	20.9014	1483	19.7882	2007	21.6992	1711	22.0244	1916	20.8457	2519	28.8003	1500	20.4104	2205	27.3405	2485	28.2604	2007	25.2289	1702	22.012	2176	28.4509	2314	29.3977	2296	29.1931	1502	19.9469	chr3	71247840	71254867	agat-gene-14117	61	GO:0000243: commitment complex (cellular_component); GO:0000245: spliceosomal complex assembly (biological_process); GO:0000375: RNA splicing, via transesterification reactions (biological_process); GO:0000377: RNA splicing, via transesterification reactions with bulged adenosine as nucleophile (biological_process); GO:0000395: mRNA 5'-splice site recognition (biological_process); GO:0000398: mRN…	--	--	gi|1009165647|ref|XP_015901154.1|	0	629/871(72.22)	1136	pre-mRNA-processing factor 39 isoform X1 [Ziziphus jujuba]	-
agat-gene-14127	8	0.225864	-0.030496	0.249415	-0.218919	358	5.97214	227	3.79061	250	3.38262	276	4.44612	309	4.20724	286	4.09216	258	4.39337	348	5.40001	320	4.55428	232	3.64969	255	4.12723	265	4.33611	280	4.4517	233	3.70751	173	2.87521	chr3	64338618	64341688	agat-gene-14127	32	GO:0005575: cellular_component (cellular_component); GO:0005623: obsolete cell (cellular_component); GO:0005886: plasma membrane (cellular_component); GO:0006464: cellular protein modification process (biological_process); GO:0006807: nitrogen compound metabolic process (biological_process); GO:0008150: biological_process (biological_process); GO:0008152: metabolic process (biological_process); G…	--	--	gi|1821663643|ref|KAF3435070.1|	0	559/684(81.73)	1083	hypothetical protein FNV43_RR22157 [Rhamnella rubrinervis]	CDD|cd18312|BTB_POZ_NPY3-like|-
agat-gene-14140	8	0.475384	-0.460007	1.00147	-0.541468	215	6.11783	269	7.66209	394	9.0933	153	4.20412	285	6.61905	312	7.6147	208	6.04162	375	9.92564	297	7.21004	367	9.84796	397	10.9602	506	14.1227	323	8.75955	249	6.75829	306	8.67475	chr3	64488151	64492549	agat-gene-14140	26	GO:0003674: molecular_function (molecular_function); GO:0003824: catalytic activity (molecular_function); GO:0004175: endopeptidase activity (molecular_function); GO:0004197: cysteine-type endopeptidase activity (molecular_function); GO:0006508: proteolysis (biological_process); GO:0006807: nitrogen compound metabolic process (biological_process); GO:0008150: biological_process (biological_proces…	--	--	gi|1366019631|ref|XP_024162286.1|	1.48e-120	186/280(66.43)	361	metacaspase-1 [Rosa chinensis]	-
agat-gene-14149	8	0.873929	-0.908378	1.23034	-0.321963	544	16.0811	531	15.7125	885	21.219	596	17.0132	634	15.2967	763	19.3455	692	20.8811	1129	31.044	892	22.4959	1112	30.9986	988	28.3363	1065	30.8797	1107	31.1877	758	21.3729	643	18.9367	chr3	64614711	64622264	agat-gene-14149	18	GO:0003674: molecular_function (molecular_function); GO:0005488: binding (molecular_function); GO:0005509: calcium ion binding (molecular_function); GO:0005575: cellular_component (cellular_component); GO:0005622: intracellular anatomical structure (cellular_component); GO:0005623: obsolete cell (cellular_component); GO:0005737: cytoplasm (cellular_component); GO:0005739: mitochondrion (cellular_…	K13448(CML)	ko04626//Plant-pathogen interaction	gi|1732653262|ref|XP_030525041.1|	5.19e-122	216/427(50.59)	367	uncharacterized protein LOC115737177 [Rhodamnia argentea]	CDD|cd00051|EFh|EF-hand domain
agat-gene-14151	8	0.981021	-0.747338	0.76769	-0.020352	46	2.35373	49	2.50975	49	2.03358	35	1.72938	53	2.21343	102	4.4765	38	1.98478	105	4.99754	77	3.36133	74	3.57068	54	2.68079	63	3.16188	87	4.24266	67	3.27003	41	2.09006	chr3	64701786	64706226	agat-gene-14151	77	GO:0003674: molecular_function (molecular_function); GO:0005488: binding (molecular_function); GO:0005515: protein binding (molecular_function); GO:0005575: cellular_component (cellular_component); GO:0005622: intracellular anatomical structure (cellular_component); GO:0005623: obsolete cell (cellular_component); GO:0005737: cytoplasm (cellular_component); GO:0006605: protein targeting (biologica…	--	--	gi|1352871718|ref|PQM38077.1|	4.14e-84	136/203(67.00)	254	protein TIC 21 chloroplastic [Prunus yedoensis var. nudiflora]	-
agat-gene-14153	8	0.942949	-1.14418	0.624265	0.519911	919	8.92444	908	8.82647	1358	10.6963	1221	11.45	1214	9.62223	2149	17.8995	760	7.53373	1781	16.0878	2113	17.506	1654	15.1468	1176	11.0801	1690	16.0975	1946	18.0106	1852	17.1548	761	7.36252	chr3	64741140	64748867	agat-gene-14153	60	GO:0003674: molecular_function (molecular_function); GO:0005488: binding (molecular_function); GO:0005506: iron ion binding (molecular_function); GO:0005575: cellular_component (cellular_component); GO:0005622: intracellular anatomical structure (cellular_component); GO:0005623: obsolete cell (cellular_component); GO:0005737: cytoplasm (cellular_component); GO:0005739: mitochondrion (cellular_com…	--	--	gi|1835387212|ref|KAF4355036.1|	2.11e-118	224/393(57.00)	383	hypothetical protein F8388_022288 [Cannabis sativa]	-
agat-gene-14155	8	0.996992	-0.855118	0.699204	0.155914	1670	42.1581	1474	37.2476	1978	40.5003	1494	36.42	1880	38.736	2237	48.4362	1569	40.4314	2070	48.6075	2602	56.0395	2048	48.7546	1890	46.2911	2018	49.9681	2420	58.2238	2207	53.143	1620	40.7433	chr3	64823227	64827752	agat-gene-14155	--	--	--	--	gi|1350259058|ref|XP_024023146.1|	3.65e-164	276/389(70.95)	474	uncharacterized protein LOC21394747 isoform X1 [Morus notabilis]	-
agat-gene-14156	8	0.997179	-1.08202	0.687134	0.394889	2595	26.4849	2383	24.3456	3574	29.5858	3006	29.6262	3561	29.6637	4476	39.1824	2137	22.2637	4118	39.0945	5039	43.8761	3855	37.1028	3177	31.4593	4311	43.1565	4510	43.8691	4222	41.1016	2650	26.9453	chr3	64811533	64819355	agat-gene-14156	76	GO:0003674: molecular_function (molecular_function); GO:0003676: nucleic acid binding (molecular_function); GO:0003677: DNA binding (molecular_function); GO:0003700: DNA-binding transcription factor activity (molecular_function); GO:0005488: binding (molecular_function); GO:0005575: cellular_component (cellular_component); GO:0005622: intracellular anatomical structure (cellular_component); GO:00…	--	--	gi|1821664082|ref|KAF3435509.1|	1.8e-266	540/1038(52.02)	795	hypothetical protein FNV43_RR22598 [Rhamnella rubrinervis]	CDD|cd15504|PHD_PRHA_like|-
agat-gene-14165	8	0.962907	-1.06435	0.61609	0.448259	5976	28.0037	4460	20.9206	6624	25.1763	5851	26.4764	6251	23.9081	8497	34.1515	4597	21.9892	7109	30.9871	8604	34.3975	6829	30.1775	6390	29.052	6956	31.9721	8371	37.3854	7859	35.1278	4294	20.0467	chr3	65306945	65364775	agat-gene-14165	264	GO:0000003: reproduction (biological_process); GO:0001067: transcription regulatory region nucleic acid binding (molecular_function); GO:0001558: regulation of cell growth (biological_process); GO:0002682: regulation of immune system process (biological_process); GO:0002683: negative regulation of immune system process (biological_process); GO:0002697: regulation of immune effector process (biolo…	--	--	gi|1009150258|ref|XP_015892924.1|	0	2166/2471(87.66)	4217	serine/threonine-protein kinase TOR isoform X4 [Ziziphus jujuba]	CDD|cd05169|PIKKc_TOR|-
agat-gene-14184	8	0.797305	-0.938832	0.606448	0.332384	155	3.04935	178	3.50535	311	4.96252	191	3.62855	245	3.93399	246	4.15097	167	3.35369	302	5.5265	319	5.35412	192	3.56203	210	4.00835	353	6.81172	262	4.91244	255	4.78514	138	2.70477	chr3	65999670	66002474	agat-gene-14184	2	GO:0022857: transmembrane transporter activity (molecular_function); GO:0055085: transmembrane transport (biological_process);	--	--	gi|1338434961|ref|PON57777.1|	6.23e-271	412/556(74.10)	757	Choline transporter-like [Parasponia andersonii]	-
agat-gene-14196	8	0.999729	-0.904845	0.857276	0.0475697	1254	17.6216	1325	18.638	1795	20.4587	1180	16.0123	1601	18.3624	2109	25.4193	1317	18.8914	1926	25.1751	2008	24.0732	1810	23.9854	1623	22.1277	2162	29.7996	2379	31.8612	2018	27.0487	1249	17.4858	chr3	66673955	66679078	agat-gene-14196	--	--	--	--	gi|1821663411|ref|KAF3434838.1|	0	574/820(70.00)	998	hypothetical protein FNV43_RR21925 [Rhamnella rubrinervis]	-
agat-gene-14216	8	0.856654	-0.847518	0.465356	0.382162	43	5.2758	39	4.78984	56	5.57282	48	5.68704	57	5.70804	61	6.41933	30	3.75727	42	4.79334	70	7.32724	55	6.36362	43	5.1187	82	9.86827	61	7.13297	58	6.78777	33	4.03377	chr3	67226875	67227837	agat-gene-14216	1	GO:0006355: regulation of transcription, DNA-templated (biological_process);	--	--	gi|1725319077|ref|TXG65071.1|	9.6e-23	60/125(48.00)	97	hypothetical protein EZV62_012065 [Acer yangbiense]	-
agat-gene-14236	8	0.986701	-0.973278	0.61613	0.357149	1665	31.094	1415	26.4517	2045	30.9758	1480	26.69	1643	25.0433	2118	33.9256	1206	22.9901	2085	36.219	2277	36.2783	1880	33.1086	1515	27.4502	2039	37.3496	1891	33.6569	1869	33.2928	1370	25.4894	chr3	67993626	67999876	agat-gene-14236	41	GO:0005575: cellular_component (cellular_component); GO:0005622: intracellular anatomical structure (cellular_component); GO:0005623: obsolete cell (cellular_component); GO:0005634: nucleus (cellular_component); GO:0005635: nuclear envelope (cellular_component); GO:0005737: cytoplasm (cellular_component); GO:0005768: endosome (cellular_component); GO:0005794: Golgi apparatus (cellular_component);…	--	--	gi|1821676219|ref|KAF3447640.1|	6.1e-143	305/623(48.96)	434	hypothetical protein FNV43_RR12827 [Rhamnella rubrinervis]	-
agat-gene-14244	8	0.293069	-0.362301	0.170323	0.191977	22	1.63007	13	0.964188	61	3.66589	27	1.93184	70	4.23323	30	1.90653	33	2.4959	33	2.27439	41	2.59172	32	2.23591	41	2.94739	40	2.90703	43	3.03649	53	3.74574	35	2.58361	chr3	68625732	68635606	agat-gene-14244	95	GO:0003674: molecular_function (molecular_function); GO:0003824: catalytic activity (molecular_function); GO:0004842: ubiquitin-protein transferase activity (molecular_function); GO:0005488: binding (molecular_function); GO:0005515: protein binding (molecular_function); GO:0005575: cellular_component (cellular_component); GO:0005622: intracellular anatomical structure (cellular_component); GO:000…	--	--	gi|1279015502|ref|XP_022853388.1|	5.19e-74	104/111(93.69)	224	protein PEROXIN-4 [Olea europaea var. sylvestris]	CDD|cd00195|UBCc|Ubiquitin-conjugating enzyme E2
agat-gene-14246	8	0.978033	-0.735807	0.546152	0.189655	420	16.8154	379	15.1892	471	15.2949	342	13.2224	429	14.0187	567	19.4707	372	15.2031	539	20.0731	616	21.0408	434	16.3859	415	16.1205	529	20.774	573	21.8642	561	21.424	373	14.878	chr3	68696097	68698581	agat-gene-14246	3	GO:0004672: protein kinase activity (molecular_function); GO:0005524: ATP binding (molecular_function); GO:0006468: protein phosphorylation (biological_process);	--	--	gi|1954347481|ref|KAG1335058.1|	1.32e-195	267/281(95.02)	548	casein kinase 1-like protein 4 [Cocos nucifera]	-
agat-gene-14254	8	0.943049	-0.903591	0.530973	0.372618	18	1.37844	18	1.37983	14	0.869584	13	0.961358	7	0.437529	34	2.23324	2	0.156343	39	2.77811	51	3.33203	29	2.09429	18	1.3374	21	1.57741	30	2.18957	31	2.26442	9	0.686651	chr3	69326468	69326933	agat-gene-14254	2	GO:0005504: fatty acid binding (molecular_function); GO:0009627: systemic acquired resistance (biological_process);	--	--	gi|1624130020|ref|XP_028779736.1|	6.36e-17	45/98(45.92)	79	putative lipid-transfer protein DIR1 [Prosopis alba]	-
agat-gene-14255	8	0.970658	-1.08504	0.667641	0.417397	55	0.683633	59	0.734089	103	1.0384	73	0.87621	98	0.99421	201	2.14287	43	0.545582	145	1.67647	160	1.69669	139	1.62928	115	1.38685	180	2.19452	134	1.5874	180	2.13409	59	0.730616	chr3	69328499	69341358	agat-gene-14255	--	--	--	--	gi|1350257540|ref|XP_024022940.1|	0	568/989(57.43)	958	uncharacterized protein LOC21408749 isoform X1 [Morus notabilis]	-
agat-gene-14300	8	0.896554	-1.08114	0.354624	0.726516	1471	31.5503	1353	29.0486	1989	34.6013	1730	35.8313	1721	30.1276	2289	42.1092	1117	24.4555	1867	37.2481	2643	48.3627	1755	35.4969	1556	32.3797	2150	45.2311	2033	41.5575	2257	46.1745	1323	28.2701	chr3	71502930	71507511	agat-gene-14300	12	GO:0005575: cellular_component (cellular_component); GO:0005622: intracellular anatomical structure (cellular_component); GO:0005623: obsolete cell (cellular_component); GO:0005737: cytoplasm (cellular_component); GO:0005739: mitochondrion (cellular_component); GO:0043226: organelle (cellular_component); GO:0043227: membrane-bounded organelle (cellular_component); GO:0043229: intracellular organe…	K11583(PPP2R3)	ko03015//mRNA surveillance pathway	gi|1009147202|ref|XP_015891289.1|	0	415/541(76.71)	852	serine/threonine protein phosphatase 2A regulatory subunit B&apos;&apos;alpha isoform X2 [Ziziphus jujuba]	-
agat-gene-14364	8	0.999475	-1.06587	0.811327	0.254547	2919	51.8803	2829	50.3312	4201	60.5602	2892	49.6354	3427	49.7135	5060	77.1362	2877	52.1963	4105	67.8656	4846	73.4808	4122	69.0872	4181	72.0974	4819	84.0102	4592	77.784	4458	75.5766	2983	52.8199	chr9	38428672	38430597	agat-gene-14364	--	--	--	--	gi|1821663559|ref|KAF3434986.1|	1.6e-162	512/646(79.26)	487	hypothetical protein FNV43_RR22073 [Rhamnella rubrinervis]	-
agat-gene-14395	8	0.998559	-1.16492	0.732699	0.432221	831	9.27798	902	10.0808	1379	12.4877	1065	11.4822	1036	9.44069	1839	17.6106	881	10.0406	1678	17.4266	1946	18.5361	1532	16.1299	1274	13.8004	1653	18.1022	1898	20.1962	1810	19.2757	815	9.06539	chr9	37437205	37442161	agat-gene-14395	38	GO:0003674: molecular_function (molecular_function); GO:0003676: nucleic acid binding (molecular_function); GO:0003723: RNA binding (molecular_function); GO:0003824: catalytic activity (molecular_function); GO:0004518: nuclease activity (molecular_function); GO:0004519: endonuclease activity (molecular_function); GO:0005488: binding (molecular_function); GO:0005575: cellular_component (cellular_c…	--	--	gi|1683369471|ref|BBG98487.1|	2.49e-206	470/811(57.95)	624	Tetratricopeptide repeat-like superfamily protein [Prunus dulcis]	-
agat-gene-14445	8	0.908309	-0.814061	0.74871	0.0653518	81	2.28209	82	2.31259	129	2.94784	109	2.96551	111	2.55248	141	3.40727	105	3.01973	146	3.82622	123	2.95648	145	3.85245	94	2.56949	148	4.08994	173	4.64531	149	4.00418	116	3.25599	chr9	42751128	42755260	agat-gene-14445	8	GO:0003674: molecular_function (molecular_function); GO:0005488: binding (molecular_function); GO:0005515: protein binding (molecular_function); GO:0016192: vesicle-mediated transport (biological_process); GO:0019899: enzyme binding (molecular_function); GO:0019900: kinase binding (molecular_function); GO:0019901: protein kinase binding (molecular_function); GO:0043424: protein histidine kinase b…	--	--	gi|1982009429|ref|KAG2699745.1|	1.71e-117	255/543(46.96)	367	hypothetical protein I3760_07G204300 [Carya illinoinensis]	-
agat-gene-14470	8	0.813439	-0.836115	0.750024	0.0860909	5	0.36109	6	0.433744	15	0.878626	22	1.53424	26	1.53254	63	3.90235	20	1.47437	41	2.75422	32	1.9716	78	5.31205	17	1.19115	69	4.88767	45	3.09727	41	2.82429	21	1.51092	chr9	43630772	43631245	agat-gene-14470	--	--	--	--	gi|1821663686|ref|KAF3435113.1|	2.37e-50	95/156(60.90)	165	hypothetical protein FNV43_RR22200 [Rhamnella rubrinervis]	-
agat-gene-14486	8	0.505081	-0.945263	0.662505	0.282757	14	0.44374	35	1.11046	57	1.46535	45	1.37733	29	0.750223	41	1.11461	33	1.06769	53	1.56259	64	1.73062	36	1.07603	34	1.04556	65	2.02079	68	2.05414	32	0.967452	19	0.599972	chr9	44456719	44457798	agat-gene-14486	54	GO:0000003: reproduction (biological_process); GO:0003006: developmental process involved in reproduction (biological_process); GO:0003674: molecular_function (molecular_function); GO:0003700: DNA-binding transcription factor activity (molecular_function); GO:0005575: cellular_component (cellular_component); GO:0005622: intracellular anatomical structure (cellular_component); GO:0005623: obsolete…	--	--	gi|1130860265|ref|GAV60131.1|	6.85e-88	178/336(52.98)	273	zf-C2H2_6 domain-containing protein [Cephalotus follicularis]	-
agat-gene-14498	8	0.510423	-0.567864	-0.112374	0.680237	26	1.57804	38	2.30869	45	2.21526	44	2.57883	34	1.68429	71	3.6961	32	1.98256	41	2.31472	65	3.36574	40	2.28943	30	1.7666	51	3.03615	50	2.89225	58	3.35778	57	3.44665	chr9	45001319	45001882	agat-gene-14498	--	--	--	--	gi|1353887915|ref|PQQ02572.1|	3.72e-46	90/148(60.81)	155	uncharacterized protein Pyn_10650 [Prunus yedoensis var. nudiflora]	-
agat-gene-14559	8	0.948614	-1.09626	0.582176	0.514085	29	0.819068	49	1.38533	63	1.44321	45	1.22732	22	0.50715	125	3.02811	37	1.06673	91	2.39074	102	2.45779	68	1.81114	57	1.56195	85	2.35477	88	2.36878	85	2.28992	24	0.67532	chr9	47454819	47457830	agat-gene-14559	2	GO:0004332: fructose-bisphosphate aldolase activity (molecular_function); GO:0006096: glycolytic process (biological_process);	K01623(ALDO)	ko00710//Carbon fixation in photosynthetic organisms; ko01230//Biosynthesis of amino acids; ko01200//Carbon metabolism; ko00030//Pentose phosphate pathway; ko00051//Fructose and mannose metabolism; ko00010//Glycolysis / Gluconeogenesis	gi|508705963|ref|EOX97859.1|	1.23e-265	364/397(91.69)	729	Fructose-bisphosphate aldolase 1 [Theobroma cacao]	CDD|cd00948|FBP_aldolase_I_a|-
agat-gene-14570	8	0.473631	-0.283537	0.719777	-0.43624	29	1.20768	50	2.08429	27	0.911975	66	2.65413	232	7.88556	21	0.750087	23	0.977714	152	5.88796	163	5.79112	219	8.60039	107	4.32322	191	7.80177	217	8.61257	172	6.83219	193	8.00731	chr9	47746549	47749292	agat-gene-14570	134	GO:0000785: chromatin (cellular_component); GO:0000976: transcription cis-regulatory region binding (molecular_function); GO:0001067: transcription regulatory region nucleic acid binding (molecular_function); GO:0003674: molecular_function (molecular_function); GO:0003676: nucleic acid binding (molecular_function); GO:0003677: DNA binding (molecular_function); GO:0003682: chromatin binding (molec…	--	--	gi|1012209598|ref|XP_015932760.1|	1.27e-144	193/211(91.47)	410	chromatin remodeling protein SHL [Arachis duranensis]	-
agat-gene-14572	8	0.890716	-0.643875	0.555037	0.0888384	1115	13.3641	796	9.55026	1187	11.5394	829	9.59502	1130	11.0544	1485	15.2662	847	10.3629	1203	13.4122	1427	14.5919	1237	13.9816	974	11.3265	1565	18.3987	1269	14.496	1299	14.8509	1058	12.6336	chr9	47844298	47857900	agat-gene-14572	71	GO:0000126: transcription factor TFIIIB complex (cellular_component); GO:0001025: RNA polymerase III general transcription initiation factor binding (molecular_function); GO:0001156: TFIIIC-class transcription factor complex binding (molecular_function); GO:0003674: molecular_function (molecular_function); GO:0003676: nucleic acid binding (molecular_function); GO:0003677: DNA binding (molecular_f…	--	--	gi|1009149529|ref|XP_015892526.1|	6.9e-104	349/974(35.83)	353	uncharacterized protein LOC107426769 isoform X1 [Ziziphus jujuba]	CDD|cd00167|SANT|SANT/Myb domain
agat-gene-14574	8	0.545285	-0.499448	0.238223	0.261226	84	1.96813	144	3.37732	182	3.4587	143	3.23545	201	3.84381	205	4.11972	155	3.70713	231	5.03448	215	4.29769	161	3.55731	125	2.84155	171	3.92986	181	4.04179	189	4.22391	165	3.85154	chr9	47751714	47757341	agat-gene-14574	1	GO:0005515: protein binding (molecular_function);	--	--	gi|1350300091|ref|XP_024028951.1|	2.19e-283	387/485(79.79)	781	WD repeat-containing protein 13 [Morus notabilis]	-
agat-gene-14583	8	0.685353	-0.671209	0.277778	0.393432	79	1.45626	105	1.93748	147	2.19784	102	1.81567	116	1.74527	155	2.45066	111	2.08866	158	2.70918	183	2.87797	183	3.18116	77	1.37713	113	2.04314	136	2.38931	140	2.46161	104	1.90995	chr9	38364057	38370114	agat-gene-14583	109	GO:0003674: molecular_function (molecular_function); GO:0003824: catalytic activity (molecular_function); GO:0004672: protein kinase activity (molecular_function); GO:0004674: protein serine/threonine kinase activity (molecular_function); GO:0004675: transmembrane receptor protein serine/threonine kinase activity (molecular_function); GO:0004888: transmembrane signaling receptor activity (molecul…	K13416(BAK1)	ko04626//Plant-pathogen interaction; ko04075//Plant hormone signal transduction	gi|1570366859|ref|XP_027931329.1|	3.99e-304	527/619(85.14)	845	BRASSINOSTEROID INSENSITIVE 1-associated receptor kinase 1 [Vigna unguiculata]	-
agat-gene-14588	8	0.995909	-1.09255	0.64096	0.451592	2886	78.0346	2663	72.0772	3908	85.7062	3070	80.1593	3507	77.3959	4264	98.8889	2273	62.7367	4058	102.064	4639	107.013	3638	92.763	3124	81.9545	3816	101.206	4417	113.825	4034	104.041	2630	70.8473	chr9	38526894	38530981	agat-gene-14588	28	GO:0001067: transcription regulatory region nucleic acid binding (molecular_function); GO:0003674: molecular_function (molecular_function); GO:0003676: nucleic acid binding (molecular_function); GO:0003677: DNA binding (molecular_function); GO:0003700: DNA-binding transcription factor activity (molecular_function); GO:0005488: binding (molecular_function); GO:0006355: regulation of transcription,…	K13114(PNN)	ko03015//mRNA surveillance pathway; ko03013//RNA transport	gi|1350281323|ref|XP_024026167.1|	1.45e-193	307/421(72.92)	548	pinin [Morus notabilis]	-
agat-gene-14594	8	0.999184	-0.922574	0.956385	-0.0338118	1756	45.8507	1481	38.7091	2267	48.0109	1423	35.8799	1877	40.0016	2440	54.6451	1442	38.4342	2338	56.7851	2236	49.8099	2366	58.2583	2186	55.3787	2705	69.2781	2926	72.8143	2580	64.257	1550	40.3209	chr9	38784481	38793577	agat-gene-14594	31	GO:0000325: plant-type vacuole (cellular_component); GO:0003674: molecular_function (molecular_function); GO:0003824: catalytic activity (molecular_function); GO:0004609: phosphatidylserine decarboxylase activity (molecular_function); GO:0005509: calcium ion binding (molecular_function); GO:0005575: cellular_component (cellular_component); GO:0005622: intracellular anatomical structure (cellular_…	K01613(psd, PISD)	ko00564//Glycerophospholipid metabolism	gi|1350281258|ref|XP_024026155.1|	2.65e-210	308/411(74.94)	601	phosphatidylserine decarboxylase proenzyme 3 [Morus notabilis]	CDD|cd00051|EFh|EF-hand domain
agat-gene-14595	8	0.991839	-0.806893	0.911177	-0.104283	1549	70.1381	1170	53.0303	1760	64.6371	1101	48.141	1390	51.3699	1865	72.4304	1049	48.4852	1801	75.8551	1764	68.1433	1718	73.3579	1588	69.7628	2111	93.7558	2436	105.124	1804	77.9145	1279	57.6965	chr9	38800172	38803603	agat-gene-14595	30	GO:0000325: plant-type vacuole (cellular_component); GO:0003674: molecular_function (molecular_function); GO:0003824: catalytic activity (molecular_function); GO:0004609: phosphatidylserine decarboxylase activity (molecular_function); GO:0005575: cellular_component (cellular_component); GO:0005622: intracellular anatomical structure (cellular_component); GO:0005623: obsolete cell (cellular_compon…	K01613(psd, PISD)	ko00564//Glycerophospholipid metabolism	gi|1338468214|ref|PON90208.1|	3.05e-146	205/246(83.33)	417	hypothetical protein TorRG33x02_140580, partial [Trema orientale]	-
agat-gene-14618	8	0.850709	-0.654613	0.620242	0.0343705	343	6.85427	315	6.30106	362	5.86735	295	5.69265	394	6.42621	566	9.70115	299	6.09915	474	8.81077	552	9.41084	414	7.80169	355	6.88282	537	10.5256	628	11.9604	512	9.75924	395	7.86395	chr9	37374017	37387915	agat-gene-14618	78	GO:0000151: ubiquitin ligase complex (cellular_component); GO:0000209: protein polyubiquitination (biological_process); GO:0003674: molecular_function (molecular_function); GO:0003824: catalytic activity (molecular_function); GO:0004842: ubiquitin-protein transferase activity (molecular_function); GO:0005488: binding (molecular_function); GO:0005515: protein binding (molecular_function); GO:00055…	--	--	gi|595792041|ref|XP_007199769.1|	1.14e-261	375/573(65.45)	734	probable E3 ubiquitin-protein ligase ARI2 isoform X1 [Prunus persica]	-
agat-gene-14622	8	0.995862	-1.06526	0.852116	0.213148	3884	58.1604	3108	46.587	5051	61.3469	3542	51.2179	4244	51.8699	5815	74.6857	2362	36.1043	5315	74.0321	5904	75.4253	5796	81.8461	4410	64.0705	6427	94.3982	6550	93.4781	5450	77.8437	2920	43.562	chr9	39218077	39223394	agat-gene-14622	40	GO:0003674: molecular_function (molecular_function); GO:0003700: DNA-binding transcription factor activity (molecular_function); GO:0005575: cellular_component (cellular_component); GO:0005622: intracellular anatomical structure (cellular_component); GO:0005623: obsolete cell (cellular_component); GO:0005634: nucleus (cellular_component); GO:0006355: regulation of transcription, DNA-templated (bi…	--	--	gi|1338473134|ref|PON95089.1|	0	492/752(65.43)	894	MYC/MYB transcription factor [Trema orientale]	-
agat-gene-14675	8	0.908845	-0.576842	0.29534	0.281502	193	13.4282	181	12.6059	214	12.0765	182	12.228	258	14.6511	244	14.5609	154	10.9373	227	14.6911	314	18.6385	197	12.9255	194	13.0958	278	18.9719	210	13.9251	244	16.193	176	12.1997	chr9	40239849	40240458	agat-gene-14675	--	--	--	--	gi|1338428408|ref|PON51408.1|	8.42e-41	72/162(44.44)	141	Two-component response regulator [Parasponia andersonii]	-
agat-gene-14683	8	0.986965	-0.833138	0.483279	0.34986	66	4.56418	65	4.49954	100	5.60901	64	4.2739	104	5.87008	141	8.36331	39	2.75306	134	8.61971	196	11.5637	116	7.56482	79	5.30051	109	7.39355	161	10.6112	135	8.90496	92	6.33846	chr9	40393111	40399866	agat-gene-14683	64	GO:0000245: spliceosomal complex assembly (biological_process); GO:0000375: RNA splicing, via transesterification reactions (biological_process); GO:0000377: RNA splicing, via transesterification reactions with bulged adenosine as nucleophile (biological_process); GO:0000398: mRNA splicing, via spliceosome (biological_process); GO:0005575: cellular_component (cellular_component); GO:0005622: intr…	K12859(TXNL4A, DIB1)	ko03040//Spliceosome	gi|1562567213|ref|XP_027773428.1|	2.72e-67	110/166(66.27)	208	thioredoxin-like protein 4B isoform X1 [Solanum pennellii]	-
agat-gene-14692	8	0.98	-1.13642	0.836609	0.299809	458	21.418	525	24.5759	730	27.6887	538	24.2952	570	21.756	712	28.5583	398	18.9989	806	35.0604	897	35.7872	803	35.412	602	27.3137	787	36.099	822	36.6358	772	34.4357	418	19.4745	chr9	40622365	40624838	agat-gene-14692	--	--	--	--	gi|1338438045|ref|PON60799.1|	4.18e-57	111/244(45.49)	186	BSD domain containing protein [Trema orientale]	-
agat-gene-14704	8	0.954945	-0.937372	0.866414	0.0709581	958	42.7001	651	29.0456	1066	38.5378	768	33.0559	841	30.595	1048	40.0649	763	34.7152	991	41.0871	1281	48.7118	1089	45.7733	1059	45.7963	1119	48.9216	1287	54.6717	959	40.7719	609	27.0431	chr9	40876152	40884525	agat-gene-14704	86	GO:0002218: activation of innate immune response (biological_process); GO:0002237: response to molecule of bacterial origin (biological_process); GO:0002253: activation of immune response (biological_process); GO:0002376: immune system process (biological_process); GO:0002682: regulation of immune system process (biological_process); GO:0002683: negative regulation of immune system process (biolo…	K13456(RIN4)	ko04626//Plant-pathogen interaction	gi|1821664526|ref|KAF3435953.1|	1.41e-116	174/255(68.24)	340	hypothetical protein FNV43_RR23045 [Rhamnella rubrinervis]	-
agat-gene-14764	8	0.571419	-0.75878	0.464126	0.294654	6	2.07463	5	1.73059	10	2.8045	6	2.00339	1	0.282216	3	0.889713	1	0.352956	12	3.85957	17	5.01488	4	1.30428	3	1.00643	10	3.39154	9	2.96587	3	0.98944	1	0.344481	chr9	42032201	42032793	agat-gene-14764	24	GO:0005575: cellular_component (cellular_component); GO:0005622: intracellular anatomical structure (cellular_component); GO:0005623: obsolete cell (cellular_component); GO:0005737: cytoplasm (cellular_component); GO:0009507: chloroplast (cellular_component); GO:0009526: plastid envelope (cellular_component); GO:0009532: plastid stroma (cellular_component); GO:0009536: plastid (cellular_component…	K01962(accA)	ko01200//Carbon metabolism; ko00061//Fatty acid biosynthesis; ko00620//Pyruvate metabolism; ko00640//Propanoate metabolism; ko01212//Fatty acid metabolism	gi|1044565298|ref|XP_017418933.1|	1.3e-06	22/24(91.67)	48	PREDICTED: acetyl-coenzyme A carboxylase carboxyl transferase subunit alpha, chloroplastic [Vigna angularis]	--
agat-gene-14781	8	0.962057	-0.890911	0.864562	0.0263496	183	4.32322	282	6.6687	601	11.5159	182	4.15195	285	5.49532	490	9.92869	321	7.74092	479	10.5259	661	13.3223	590	13.1441	651	14.9213	801	18.5608	861	19.3856	669	15.0751	349	8.21406	chr9	42241164	42248448	agat-gene-14781	--	--	--	--	gi|1338448812|ref|PON71364.1|	1.71e-232	324/463(69.98)	653	Amino acid transporter, transmembrane domain containing protein [Trema orientale]	-
agat-gene-14812	8	0.388447	-0.442782	0.700076	-0.257294	378	14.188	346	12.9999	510	15.5262	371	13.4471	380	11.6414	480	15.4529	415	15.9004	578	20.1802	319	10.2151	412	14.583	424	15.4407	428	15.7573	454	16.2407	459	16.4332	367	13.7237	chr9	42925467	42928605	agat-gene-14812	63	GO:0001678: cellular glucose homeostasis (biological_process); GO:0003674: molecular_function (molecular_function); GO:0003700: DNA-binding transcription factor activity (molecular_function); GO:0005488: binding (molecular_function); GO:0005515: protein binding (molecular_function); GO:0005575: cellular_component (cellular_component); GO:0005622: intracellular anatomical structure (cellular_compo…	--	--	gi|1841601642|ref|XP_034201056.1|	1.44e-89	170/272(62.50)	277	basic leucine zipper 9 [Prunus dulcis]	CDD|cd14702|bZIP_plant_GBF1|-
agat-gene-14830	8	0.863474	-0.980203	0.51277	0.467433	594	12.6925	505	10.8016	733	12.7038	613	12.6487	495	8.63294	763	13.9838	393	8.57207	778	15.4636	948	17.2819	746	15.0322	452	9.37069	765	16.0336	765	15.5792	655	13.35	421	8.96232	chr9	43299148	43302315	agat-gene-14830	38	GO:0003674: molecular_function (molecular_function); GO:0003676: nucleic acid binding (molecular_function); GO:0003723: RNA binding (molecular_function); GO:0003824: catalytic activity (molecular_function); GO:0004518: nuclease activity (molecular_function); GO:0004519: endonuclease activity (molecular_function); GO:0005488: binding (molecular_function); GO:0005575: cellular_component (cellular_c…	--	--	gi|1821674614|ref|KAF3446035.1|	7.45e-87	193/316(61.08)	298	hypothetical protein FNV43_RR11213 [Rhamnella rubrinervis]	-
agat-gene-14832	8	0.690974	-1.15303	0.810398	0.342634	347	15.4063	393	17.4662	644	23.1912	533	22.8519	545	19.7496	764	29.094	453	20.5305	844	34.8563	823	31.174	668	27.9684	563	24.2521	656	28.5681	842	35.6289	647	27.4002	389	17.2066	chr9	43334609	43338458	agat-gene-14832	--	--	--	--	gi|1389668533|ref|XP_024930556.1|	3.13e-114	171/254(67.32)	334	uncharacterized protein LOC107420795 isoform X6 [Ziziphus jujuba]	-
agat-gene-14856	8	0.999294	-0.927494	0.698671	0.228823	635	8.33791	613	8.05712	911	9.70216	651	8.25448	936	10.0312	1144	12.884	640	8.57817	1033	12.6169	1181	13.2299	898	11.1194	814	10.37	1202	15.4809	1044	13.0648	1047	13.1132	696	9.10477	chr9	43676986	43680645	agat-gene-14856	3	GO:0016702: oxidoreductase activity, acting on single donors with incorporation of molecular oxygen, incorporation of two atoms of oxygen (molecular_function); GO:0046872: metal ion binding (molecular_function); GO:0055114: obsolete oxidation-reduction process (biological_process);	K00454(LOX2S)	ko00591//Linoleic acid metabolism; ko00592//alpha-Linolenic acid metabolism	gi|1821663700|ref|KAF3435127.1|	0	580/852(68.08)	1168	hypothetical protein FNV43_RR22214 [Rhamnella rubrinervis]	-
agat-gene-14868	8	0.973273	-0.967331	0.477106	0.490224	372	18.7818	383	19.3566	557	22.8095	430	20.9647	469	19.3268	541	23.4278	359	18.5021	531	24.9378	626	26.9644	443	21.0921	377	18.4675	619	30.6544	537	25.8398	536	25.813	346	17.4039	chr9	43995884	43997926	agat-gene-14868	62	GO:0003674: molecular_function (molecular_function); GO:0003712: transcription coregulator activity (molecular_function); GO:0005488: binding (molecular_function); GO:0005515: protein binding (molecular_function); GO:0005575: cellular_component (cellular_component); GO:0005622: intracellular anatomical structure (cellular_component); GO:0005623: obsolete cell (cellular_component); GO:0005634: nuc…	--	--	gi|1527503318|ref|XP_027092025.1|	1.05e-92	186/225(82.67)	277	mediator of RNA polymerase II transcription subunit 19a-like isoform X1 [Coffea arabica]	-
agat-gene-1487	8	0.631675	-1.23508	0.818704	0.416375	71	0.912323	61	0.784614	287	2.99115	168	2.08461	147	1.5417	492	5.42244	48	0.629597	459	5.4862	531	5.82113	362	4.38652	376	4.68758	571	7.1967	563	6.89476	480	5.88316	47	0.601679	chr6	17516484	17528893	agat-gene-1487	--	--	--	--	gi|1821686111|ref|KAF3457527.1|	8.92e-244	370/550(67.27)	700	hypothetical protein FNV43_RR02185 [Rhamnella rubrinervis]	-
agat-gene-14881	8	0.840754	-0.77128	0.749947	0.0213329	162	16.6531	112	11.5248	209	17.4258	204	20.2505	184	15.438	219	19.3092	196	20.5668	246	23.5225	321	28.1519	310	30.0513	207	20.6453	227	22.8883	566	55.452	272	26.6703	197	20.1754	chr9	37891533	37893662	agat-gene-14881	--	--	--	--	gi|1731666921|ref|XP_030497401.1|	1.92e-35	70/111(63.06)	124	uncharacterized protein LOC115713059 [Cannabis sativa]	--
agat-gene-14888	8	0.827137	-1.14444	0.663472	0.480965	114	3.94179	112	3.87653	159	4.45916	144	4.80814	127	3.58414	231	6.85079	82	2.89424	259	8.33024	315	9.29227	203	6.61922	205	6.87724	226	7.66487	211	6.95332	303	9.99334	86	2.96254	chr9	44248617	44252575	agat-gene-14888	--	--	--	--	gi|1338467893|ref|PON89889.1|	6.17e-139	225/361(62.33)	404	pantothenate kinase [Trema orientale]	-
agat-gene-14905	8	0.288171	-0.326196	-0.281618	0.607814	47	1.83035	22	0.857619	50	1.57933	27	1.01537	25	0.794634	51	1.70351	31	1.23233	50	1.81123	73	2.42538	16	0.587593	28	1.05795	18	0.687567	37	1.37328	30	1.11439	17	0.65957	chr9	44705484	44706945	agat-gene-14905	23	GO:0003674: molecular_function (molecular_function); GO:0003677: DNA binding (molecular_function); GO:0003700: DNA-binding transcription factor activity (molecular_function); GO:0006355: regulation of transcription, DNA-templated (biological_process); GO:0008150: biological_process (biological_process); GO:0009889: regulation of biosynthetic process (biological_process); GO:0010468: regulation of…	--	--	gi|1829210673|ref|KAF3957090.1|	1.02e-140	204/283(72.08)	404	hypothetical protein CMV_017861 [Castanea mollissima]	-
agat-gene-14910	8	0.735684	-0.667403	0.595759	0.0716441	599	10.0513	647	10.8676	783	10.6567	609	9.86817	779	10.669	946	13.6152	699	11.973	884	13.798	1071	15.3323	803	12.7067	690	11.2335	1031	16.9691	980	15.6726	943	15.0933	747	12.488	chr9	44895843	44899934	agat-gene-14910	1	GO:0005515: protein binding (molecular_function);	--	--	gi|1009150922|ref|XP_015893283.1|	0	510/656(77.74)	1003	F-box/LRR-repeat protein 10 [Ziziphus jujuba]	-
agat-gene-14934	8	0.780461	-0.801156	0.844067	-0.0429103	2935	63.9116	3395	74.0027	6212	109.716	2468	51.897	3133	55.6832	5726	106.946	3892	86.5119	4759	96.3953	4604	85.5322	4667	95.8365	5404	114.172	6256	133.621	7967	165.344	5234	108.714	3417	74.1299	chr9	45396675	45405183	agat-gene-14934	--	--	--	--	gi|1338468002|ref|PON89998.1|	0	448/512(87.50)	918	Amino acid transporter, transmembrane domain containing protein [Trema orientale]	-
agat-gene-1494	8	0.709826	-0.474532	0.481234	-0.0067025	347	25.5447	338	24.9072	338	20.1816	294	20.8999	367	22.051	458	28.9186	285	21.4165	510	34.9229	441	27.697	374	25.9636	266	18.9987	427	30.8323	480	33.677	468	32.8622	319	23.3958	chr10	44492087	44493521	agat-gene-1494	79	GO:0000003: reproduction (biological_process); GO:0003006: developmental process involved in reproduction (biological_process); GO:0003674: molecular_function (molecular_function); GO:0003700: DNA-binding transcription factor activity (molecular_function); GO:0005575: cellular_component (cellular_component); GO:0005622: intracellular anatomical structure (cellular_component); GO:0005623: obsolete…	--	--	gi|2049988910|ref|KAG6679267.1|	1.81e-37	78/110(70.91)	135	hypothetical protein I3842_14G121900 [Carya illinoinensis]	-
agat-gene-14959	8	0.75001	-0.745848	0.949178	-0.203331	2873	92.6052	2652	85.5676	4304	112.522	2361	73.4888	2952	77.6619	4531	125.266	3868	127.268	4891	146.645	4578	125.892	4477	136.084	4875	152.456	3758	118.813	6523	200.386	3749	115.264	2848	91.4569	chr9	45835943	45838479	agat-gene-14959	35	GO:0005575: cellular_component (cellular_component); GO:0005622: intracellular anatomical structure (cellular_component); GO:0005623: obsolete cell (cellular_component); GO:0005737: cytoplasm (cellular_component); GO:0005777: peroxisome (cellular_component); GO:0006099: tricarboxylic acid cycle (biological_process); GO:0008150: biological_process (biological_process); GO:0009514: glyoxysome (cell…	K00026(MDH2)	ko00710//Carbon fixation in photosynthetic organisms; ko01200//Carbon metabolism; ko00630//Glyoxylate and dicarboxylate metabolism; ko00620//Pyruvate metabolism; ko00020//Citrate cycle (TCA cycle); ko00270//Cysteine and methionine metabolism	gi|1338461244|ref|PON83388.1|	3.81e-227	316/354(89.27)	628	Malate dehydrogenase [Trema orientale]	CDD|cd01337|MDH_glyoxysomal_mitochondrial|Malate dehydrogenase, type 1
agat-gene-14970	8	0.809813	-0.975834	0.87918	0.0966534	15910	414.476	12809	334.026	16670	352.234	13463	338.685	15190	322.982	18666	417.081	9929	264.038	18156	439.964	18624	413.927	17138	421.028	18303	462.618	18751	479.138	17996	446.813	17137	425.836	10403	270	chr9	38020339	38025664	agat-gene-14970	1	GO:0003676: nucleic acid binding (molecular_function);	--	--	gi|1540503569|ref|XP_027345904.1|	4.96e-190	266/340(78.24)	540	polyadenylate-binding protein RBP47 [Abrus precatorius]	CDD|cd12345|RRM2_SECp43_like|-
agat-gene-14972	8	0.979387	-1.01307	0.715844	0.297226	251	4.9983	225	4.48505	322	5.20081	266	5.11511	274	4.45339	389	6.64413	242	4.91921	317	5.87187	338	5.74232	338	6.34726	325	6.27918	376	7.34418	354	6.7185	414	7.86371	259	5.13836	chr9	46133715	46137600	agat-gene-14972	19	GO:0000302: response to reactive oxygen species (biological_process); GO:0006950: response to stress (biological_process); GO:0006979: response to oxidative stress (biological_process); GO:0008150: biological_process (biological_process); GO:0009266: response to temperature stimulus (biological_process); GO:0009314: response to radiation (biological_process); GO:0009408: response to heat (biologi…	--	--	gi|1821663091|ref|KAF3434518.1|	0	474/579(81.87)	904	hypothetical protein FNV43_RR21603 [Rhamnella rubrinervis]	CDD|cd06160|S2P-M50_like_2|-
agat-gene-14990	8	0.554567	-0.5913	0.550389	0.0409109	554	6.6262	502	6.01028	905	8.77951	582	6.72207	638	6.22827	700	7.18113	521	6.36098	564	6.27483	639	6.52046	652	7.354	665	7.71698	1136	13.3272	803	9.15358	807	9.20677	682	8.12673	chr9	46409550	46419049	agat-gene-14990	86	GO:0000028: ribosomal small subunit assembly (biological_process); GO:0000447: endonucleolytic cleavage in ITS1 to separate SSU-rRNA from 5.8S rRNA and LSU-rRNA from tricistronic rRNA transcript (SSU-rRNA, 5.8S rRNA, LSU-rRNA) (biological_process); GO:0000460: maturation of 5.8S rRNA (biological_process); GO:0000462: maturation of SSU-rRNA from tricistronic rRNA transcript (SSU-rRNA, 5.8S rRNA, L…	--	--	gi|1009173545|ref|XP_015867867.1|	0	594/870(68.28)	1110	multiple RNA-binding domain-containing protein 1-like isoform X1 [Ziziphus jujuba]	CDD|cd12320|RRM6_RBM19_RRM5_MRD1|-
agat-gene-15014	8	0.99995	-0.941367	0.823466	0.117902	594	31.8207	552	29.6005	862	37.4539	537	27.7794	783	34.2355	1073	49.3018	498	27.2323	1013	50.4779	1185	54.1582	848	42.8391	821	42.6715	1166	61.2674	1328	67.8019	972	49.6671	633	33.7834	chr9	46946824	46951449	agat-gene-15014	55	GO:0000375: RNA splicing, via transesterification reactions (biological_process); GO:0000377: RNA splicing, via transesterification reactions with bulged adenosine as nucleophile (biological_process); GO:0000398: mRNA splicing, via spliceosome (biological_process); GO:0003674: molecular_function (molecular_function); GO:0003676: nucleic acid binding (molecular_function); GO:0003723: RNA binding (…	K12891(SFRS2)	ko03040//Spliceosome	gi|1821663590|ref|KAF3435017.1|	2.05e-34	152/211(72.04)	132	hypothetical protein FNV43_RR22104 [Rhamnella rubrinervis]	CDD|cd00590|RRM_SF|-
agat-gene-15040	8	0.944741	-0.961448	0.324559	0.636889	15	0.860085	4	0.229586	34	1.58123	9	0.498331	14	0.655194	32	1.57376	8	0.468243	31	1.65341	44	2.15241	22	1.18958	12	0.667579	25	1.40604	26	1.42084	33	1.80486	11	0.628376	chr9	47603445	47604450	agat-gene-15040	1	GO:0008270: zinc ion binding (molecular_function);	--	--	gi|1009149246|ref|XP_015892379.1|	1.54e-80	130/208(62.50)	244	B-box zinc finger protein 20 isoform X2 [Ziziphus jujuba]	CDD|cd19821|Bbox1_BBX-like|-
agat-gene-15054	8	0.703263	-0.659468	0.552812	0.106656	22	0.454765	39	0.806983	41	0.687408	38	0.75853	65	1.09665	58	1.02833	49	1.03393	39	0.749889	91	1.60483	70	1.36453	76	1.52422	62	1.25708	90	1.77307	86	1.69567	38	0.782572	chr9	38836558	38839286	agat-gene-15054	1	GO:0030246: carbohydrate binding (molecular_function);	--	--	gi|1389692587|ref|XP_024933306.1|	2.45e-180	309/593(52.11)	529	L-type lectin-domain containing receptor kinase IV.2-like [Ziziphus jujuba]	CDD|cd06899|lectin_legume_LecRK_Arcelin_ConA|Legume lectin domain
agat-gene-15058	8	0.903113	-0.693211	0.361386	0.331825	109	3.92347	72	2.59425	123	3.591	60	2.08555	88	2.58534	106	3.27257	47	1.72692	128	4.28571	141	4.32997	64	2.17243	103	3.5971	111	3.91899	112	3.84222	131	4.49774	58	2.07993	chr9	39089747	39096285	agat-gene-15058	62	GO:0003674: molecular_function (molecular_function); GO:0003824: catalytic activity (molecular_function); GO:0004812: aminoacyl-tRNA ligase activity (molecular_function); GO:0004826: phenylalanine-tRNA ligase activity (molecular_function); GO:0005575: cellular_component (cellular_component); GO:0005622: intracellular anatomical structure (cellular_component); GO:0005623: obsolete cell (cellular_c…	K01889(FARSA, pheS)	ko00970//Aminoacyl-tRNA biosynthesis	gi|1338462813|ref|PON84877.1|	5.62e-127	201/344(58.43)	379	Phenylalanyl-tRNA synthetase, class IIc, alpha subunit [Trema orientale]	-
agat-gene-15061	8	0.689096	-1.09124	0.676857	0.414382	117	2.80467	113	2.71151	167	3.24698	146	3.37967	153	2.9935	218	4.48221	91	2.22674	214	4.77176	205	4.19249	155	3.50388	174	4.04684	168	3.95014	262	5.98574	227	5.1904	75	1.79116	chr9	37351797	37355361	agat-gene-15061	4	GO:0019288: isopentenyl diphosphate biosynthetic process, methylerythritol 4-phosphate pathway (biological_process); GO:0046872: metal ion binding (molecular_function); GO:0050992: dimethylallyl diphosphate biosynthetic process (biological_process); GO:0051745: 4-hydroxy-3-methylbut-2-en-1-yl diphosphate reductase activity (molecular_function);	K03527(ispH, lytB)	ko00900//Terpenoid backbone biosynthesis	gi|1821664199|ref|KAF3435626.1|	1.34e-256	366/490(74.69)	713	hypothetical protein FNV43_RR22717 [Rhamnella rubrinervis]	CDD|cd13944|lytB_ispH|4-hydroxy-3-methylbut-2-enyl diphosphate reductase
agat-gene-15092	8	0.914409	-0.721598	0.397132	0.324466	2723	8.2089	2000	6.03536	2682	6.55787	2282	6.64321	2798	6.88457	3716	9.60844	2456	7.55783	2862	8.02556	3970	10.2106	2857	8.12211	2751	8.04635	2935	8.67866	3731	10.7197	3682	10.5877	2243	6.73664	chr9	37555206	37575227	agat-gene-15092	121	GO:0000184: nuclear-transcribed mRNA catabolic process, nonsense-mediated decay (biological_process); GO:0000956: nuclear-transcribed mRNA catabolic process (biological_process); GO:0003674: molecular_function (molecular_function); GO:0003676: nucleic acid binding (molecular_function); GO:0003677: DNA binding (molecular_function); GO:0003824: catalytic activity (molecular_function); GO:0004672: p…	K08873(SMG1)	ko03015//mRNA surveillance pathway	gi|1821664223|ref|KAF3435650.1|	0	2846/3770(75.49)	5433	hypothetical protein FNV43_RR22741 [Rhamnella rubrinervis]	CDD|cd05170|PIKKc_SMG1|SMG1, PIKK catalytic domain
agat-gene-1512	8	0.776883	-1.13284	0.612236	0.520602	717	20.6598	627	18.0847	1228	28.6994	862	23.985	1031	24.247	1347	33.2901	707	20.795	1283	34.3877	1364	33.5309	979	26.6019	1083	30.2766	1406	39.7375	1158	31.8007	1472	40.4571	679	19.4919	chr12	29247166	29250890	agat-gene-1512	35	GO:0003674: molecular_function (molecular_function); GO:0005215: transporter activity (molecular_function); GO:0005575: cellular_component (cellular_component); GO:0005623: obsolete cell (cellular_component); GO:0005886: plasma membrane (cellular_component); GO:0006810: transport (biological_process); GO:0006811: ion transport (biological_process); GO:0006812: cation transport (biological_process…	--	--	gi|1338455673|ref|PON78087.1|	6.72e-235	337/398(84.67)	651	Mg2+ transporter protein, Zinc transport protein [Trema orientale]	CDD|cd12823|Mrs2_Mfm1p-like|Magnesium transporter MRS2-like
agat-gene-15121	8	0.965721	-0.770982	0.654845	0.116137	150	7.22181	151	7.27726	162	6.32611	87	4.04482	100	3.92958	278	11.4799	99	4.86543	204	9.13594	257	10.5563	222	10.0793	152	7.10018	216	10.2004	322	14.7751	237	10.8838	124	5.94776	chr9	42647632	42655620	agat-gene-15121	90	GO:0003674: molecular_function (molecular_function); GO:0003824: catalytic activity (molecular_function); GO:0004069: L-aspartate:2-oxoglutarate aminotransferase activity (molecular_function); GO:0005488: binding (molecular_function); GO:0005507: copper ion binding (molecular_function); GO:0005575: cellular_component (cellular_component); GO:0005618: cell wall (cellular_component); GO:0005622: in…	K14454(GOT1)	ko00710//Carbon fixation in photosynthetic organisms; ko00400//Phenylalanine, tyrosine and tryptophan biosynthesis; ko00950//Isoquinoline alkaloid biosynthesis; ko00350//Tyrosine metabolism; ko01230//Biosynthesis of amino acids; ko01200//Carbon metabolism; ko00330//Arginine and proline metabolism; ko01210//2-Oxocarboxylic acid metabolism; ko00250//Alanine, aspartate and glutamate metabolism; ko00…	gi|1811331970|ref|KAF2563568.1|	1.5e-97	182/333(54.65)	294	hypothetical protein F2Q70_00014512 [Brassica cretica]	-
agat-gene-15126	8	0.984502	-0.889871	1.09153	-0.201654	4	0.26081	15	0.979022	17	0.899044	8	0.50371	8	0.425742	26	1.45405	6	0.399345	34	2.06211	21	1.16817	38	2.33652	21	1.32848	40	2.55819	51	3.16924	20	1.24387	15	0.97439	chr9	42863865	42865437	agat-gene-15126	23	GO:0001666: response to hypoxia (biological_process); GO:0003674: molecular_function (molecular_function); GO:0005344: oxygen carrier activity (molecular_function); GO:0006810: transport (biological_process); GO:0006950: response to stress (biological_process); GO:0008150: biological_process (biological_process); GO:0009628: response to abiotic stimulus (biological_process); GO:0009719: response …	--	--	gi|1338454032|ref|PON76481.1|	5.33e-108	153/174(87.93)	312	Truncated hemoglobin [Parasponia andersonii]	CDD|cd19755|TrHb2_AtGlb3-like_O|-
agat-gene-15127	8	0.99566	-0.887186	0.558421	0.328765	167	4.01168	135	3.24623	216	4.20853	144	3.34039	151	2.96059	251	5.17158	128	3.13871	221	4.93822	284	5.82036	206	4.66657	142	3.30955	223	5.25438	341	7.807	237	5.43046	137	3.27874	chr9	42898950	42900708	agat-gene-15127	96	GO:0001101: response to acid chemical (biological_process); GO:0003674: molecular_function (molecular_function); GO:0003824: catalytic activity (molecular_function); GO:0004616: phosphogluconate dehydrogenase (decarboxylating) activity (molecular_function); GO:0005575: cellular_component (cellular_component); GO:0005622: intracellular anatomical structure (cellular_component); GO:0005623: obsolet…	K00033(PGD, gnd, gntZ)	ko01200//Carbon metabolism; ko00480//Glutathione metabolism; ko00030//Pentose phosphate pathway	gi|1821677235|ref|KAF3448655.1|	1.44e-274	397/497(79.88)	759	hypothetical protein FNV43_RR09368 [Rhamnella rubrinervis]	-
agat-gene-15146	8	0.992324	-1.12349	0.964623	0.158865	1848	58.2501	1816	57.2989	3178	81.2485	2145	65.29	2503	64.3943	3027	81.8364	1678	53.9906	3096	90.7745	3586	96.4333	3489	103.709	3167	96.8531	4140	127.998	4382	131.64	3548	106.674	1704	53.5107	chr9	37823280	37826806	agat-gene-15146	52	GO:0000003: reproduction (biological_process); GO:0000413: protein peptidyl-prolyl isomerization (biological_process); GO:0003006: developmental process involved in reproduction (biological_process); GO:0003674: molecular_function (molecular_function); GO:0003755: peptidyl-prolyl cis-trans isomerase activity (molecular_function); GO:0003824: catalytic activity (molecular_function); GO:0005575: ce…	--	--	gi|1344031050|ref|XP_023898648.1|	1.47e-237	315/361(87.26)	655	peptidyl-prolyl cis-trans isomerase CYP40-like [Quercus suber]	CDD|cd01926|cyclophilin_ABH_like|-
agat-gene-15162	8	0.556232	-0.669834	0.292237	0.377597	70	2.13565	50	1.52699	64	1.58372	76	2.23908	46	1.14546	332	8.68779	190	5.9172	123	3.49064	449	11.6869	158	4.5458	89	2.63447	250	7.48133	412	11.9798	402	11.6987	99	3.00915	chr9	44772754	44775925	agat-gene-15162	23	GO:0000003: reproduction (biological_process); GO:0003006: developmental process involved in reproduction (biological_process); GO:0005515: protein binding (molecular_function); GO:0007275: multicellular organism development (biological_process); GO:0008150: biological_process (biological_process); GO:0009790: embryo development (biological_process); GO:0009791: post-embryonic development (biolog…	--	--	gi|1835390913|ref|KAF4358608.1|	1.49e-34	77/148(52.03)	142	hypothetical protein G4B88_019984 [Cannabis sativa]	-
agat-gene-15173	8	0.993047	-1.05082	0.815381	0.235437	784	5.86995	750	5.62102	1011	6.13954	802	5.79853	927	5.66487	1293	8.30341	577	4.40987	1360	9.47165	1475	9.42177	1108	7.82311	921	6.69035	1297	9.52501	1372	9.79023	1052	7.51299	559	4.16972	chr9	37938917	37987259	agat-gene-15173	80	GO:0000325: plant-type vacuole (cellular_component); GO:0003674: molecular_function (molecular_function); GO:0003824: catalytic activity (molecular_function); GO:0005215: transporter activity (molecular_function); GO:0005524: ATP binding (molecular_function); GO:0005575: cellular_component (cellular_component); GO:0005622: intracellular anatomical structure (cellular_component); GO:0005623: obsol…	K05665(ABCC1)	ko02010//ABC transporters	gi|1770270408|ref|KAE7996103.1|	0	1183/1522(77.73)	2308	hypothetical protein FH972_000851 [Carpinus fangiana]	CDD|cd03244|ABCC_MRP_domain2|-
agat-gene-15179	8	0.999256	-1.01922	0.648743	0.370477	11011	65.9184	9034	54.1373	13177	63.9828	9966	57.6138	11910	58.1947	15931	81.8018	8845	54.0517	13496	75.1543	16214	82.8119	12637	71.342	12193	70.821	14932	87.681	15709	89.6292	15829	90.3884	8366	49.897	chr9	45317659	45326029	agat-gene-15179	70	GO:0000902: cell morphogenesis (biological_process); GO:0000904: cell morphogenesis involved in differentiation (biological_process); GO:0003674: molecular_function (molecular_function); GO:0003824: catalytic activity (molecular_function); GO:0004842: ubiquitin-protein transferase activity (molecular_function); GO:0005575: cellular_component (cellular_component); GO:0005622: intracellular anatomi…	K10590(TRIP12)	ko04120//Ubiquitin mediated proteolysis	gi|1821663274|ref|KAF3434701.1|	0	1577/1917(82.26)	2731	hypothetical protein FNV43_RR21786 [Rhamnella rubrinervis]	CDD|cd00078|HECTc|HECT domain
agat-gene-15180	8	0.940108	-1.06	0.928481	0.131516	247	9.75219	308	12.1728	629	20.1429	337	12.8487	421	13.5669	603	20.4203	378	15.2345	588	21.5949	606	20.4127	723	26.9194	540	20.6857	622	24.0881	750	28.222	585	22.0313	379	14.9081	chr9	45360595	45366682	agat-gene-15180	82	GO:0000302: response to reactive oxygen species (biological_process); GO:0003674: molecular_function (molecular_function); GO:0003824: catalytic activity (molecular_function); GO:0004130: cytochrome-c peroxidase activity (molecular_function); GO:0004601: peroxidase activity (molecular_function); GO:0005575: cellular_component (cellular_component); GO:0005622: intracellular anatomical structure (c…	K00434(E1.11.1.11)	ko00480//Glutathione metabolism; ko00053//Ascorbate and aldarate metabolism	gi|1982013094|ref|KAG2703161.1|	4.25e-182	253/288(87.85)	509	hypothetical protein I3760_06G124600 [Carya illinoinensis]	CDD|cd00691|ascorbate_peroxidase|-
agat-gene-15192	8	0.648992	-1.07414	0.511767	0.56237	376	3.65757	327	3.18412	508	4.00807	436	4.09559	472	3.74748	515	4.29687	274	2.72074	485	4.38849	578	4.79684	474	4.34815	374	3.52978	466	4.44629	571	5.29373	532	4.93623	295	2.85893	chr9	45949803	45954868	agat-gene-15192	38	GO:0003674: molecular_function (molecular_function); GO:0003676: nucleic acid binding (molecular_function); GO:0003723: RNA binding (molecular_function); GO:0003824: catalytic activity (molecular_function); GO:0004518: nuclease activity (molecular_function); GO:0004519: endonuclease activity (molecular_function); GO:0005488: binding (molecular_function); GO:0005575: cellular_component (cellular_c…	--	--	gi|1009132540|ref|XP_015883428.1|	4.39e-227	332/476(69.75)	664	putative pentatricopeptide repeat-containing protein At1g74400 [Ziziphus jujuba]	-
agat-gene-15202	8	0.949525	-0.633245	0.506829	0.126416	529	9.53575	446	8.04767	524	7.66121	421	7.32836	558	8.20966	640	9.89508	412	7.58103	652	10.9324	847	13.0258	572	9.72337	491	8.58721	619	10.9445	635	10.9092	629	10.8151	481	8.63816	chr9	38114307	38127094	agat-gene-15202	1	GO:0055114: obsolete oxidation-reduction process (biological_process);	--	--	gi|1009150224|ref|XP_015892905.1|	0	511/635(80.47)	1018	prostaglandin reductase-3 isoform X2 [Ziziphus jujuba]	CDD|cd08250|Mgc45594_like|-
agat-gene-15207	8	0.999295	-0.834835	0.633504	0.201331	1337	21.9824	1225	20.1612	1505	20.07	1068	16.9566	1423	19.0959	1866	26.3145	1031	17.3035	1719	26.2898	1978	27.7455	1577	24.451	1280	20.4185	1799	29.0123	1772	27.7669	1773	27.8055	1042	17.0682	chr9	46258074	46266596	agat-gene-15207	--	--	--	--	gi|1338468538|ref|PON90528.1|	8.32e-269	437/682(64.08)	760	myosin heavy chain-like protein [Trema orientale]	-
agat-gene-15226	8	0.983932	-0.967866	0.823125	0.144741	268	7.49511	339	9.49027	437	9.91268	365	9.85737	451	10.2946	569	13.6488	389	11.1051	534	13.8916	637	15.1986	450	11.868	487	13.2143	586	16.0749	628	16.7388	487	12.9912	308	8.58164	chr9	47036493	47040107	agat-gene-15226	15	GO:0005575: cellular_component (cellular_component); GO:0005622: intracellular anatomical structure (cellular_component); GO:0005623: obsolete cell (cellular_component); GO:0005737: cytoplasm (cellular_component); GO:0005975: carbohydrate metabolic process (biological_process); GO:0009507: chloroplast (cellular_component); GO:0009536: plastid (cellular_component); GO:0016791: phosphatase activity…	K03841(FBP, fbp)	ko00710//Carbon fixation in photosynthetic organisms; ko01200//Carbon metabolism; ko00030//Pentose phosphate pathway; ko00051//Fructose and mannose metabolism; ko00010//Glycolysis / Gluconeogenesis	gi|1009151419|ref|XP_015893543.1|	1.36e-225	332/415(80.00)	629	fructose-1,6-bisphosphatase, chloroplastic [Ziziphus jujuba]	CDD|cd00354|FBPase|Fructose-1,6-bisphosphatase class 1
agat-gene-15231	8	0.919322	-0.78844	0.320435	0.468005	89	3.23417	72	2.61904	167	4.92217	73	2.56166	127	3.76677	161	5.0181	81	3.00462	117	3.95483	185	5.73545	98	3.35831	115	4.05455	132	4.70495	178	6.16473	148	5.12996	98	3.54794	chr9	37413946	37415642	agat-gene-15231	--	--	--	--	gi|1389542765|ref|XP_024923021.1|	6.62e-37	77/118(65.25)	135	uncharacterized protein LOC112489144 [Ziziphus jujuba]	-
agat-gene-15232	8	0.987044	-0.986645	1.05313	-0.0664895	12	0.464154	3	0.116155	10	0.313724	6	0.224108	13	0.410408	35	1.16115	3	0.11845	56	2.01483	42	1.38597	64	2.33444	36	1.351	70	2.65574	44	1.62201	39	1.43888	2	0.0770704	chr9	37419881	37421054	agat-gene-15232	--	--	--	--	gi|567860996|ref|XP_006423152.1|	2.82e-156	199/239(83.26)	442	uncharacterized protein LOC18034726 [Citrus clementina]	-
agat-gene-15236	8	0.991	-0.826827	0.785126	0.0417013	54	1.78082	54	1.78261	85	2.27359	50	1.59229	90	2.42249	154	4.356	62	2.08713	154	4.72407	142	3.99519	110	3.42091	92	2.94365	111	3.59052	151	4.74596	104	3.27144	82	2.69412	chr9	40357653	40364043	agat-gene-15236	74	GO:0001067: transcription regulatory region nucleic acid binding (molecular_function); GO:0003674: molecular_function (molecular_function); GO:0003676: nucleic acid binding (molecular_function); GO:0003677: DNA binding (molecular_function); GO:0003700: DNA-binding transcription factor activity (molecular_function); GO:0005488: binding (molecular_function); GO:0005575: cellular_component (cellular…	--	--	gi|1338442670|ref|PON65346.1|	4.97e-80	138/197(70.05)	249	Zinc finger, C2H [Trema orientale]	-
agat-gene-15266	8	0.990515	-0.825829	0.630028	0.195801	351	14.0037	276	11.0226	418	13.5263	333	12.8294	424	13.8069	481	16.4597	357	14.5391	466	17.2938	522	17.7676	434	16.3286	347	13.4319	448	17.5316	495	18.8219	462	17.5816	326	12.9578	chr9	14282744	14283726	agat-gene-15266	41	GO:0003674: molecular_function (molecular_function); GO:0003824: catalytic activity (molecular_function); GO:0005215: transporter activity (molecular_function); GO:0005575: cellular_component (cellular_component); GO:0005622: intracellular anatomical structure (cellular_component); GO:0005623: obsolete cell (cellular_component); GO:0005737: cytoplasm (cellular_component); GO:0005773: vacuole (cel…	K05643(ABCA3)	ko02010//ABC transporters	gi|1350287219|ref|XP_024027117.1|	9.38e-113	185/274(67.52)	364	ABC transporter A family member 1 [Morus notabilis]	--
agat-gene-1527	8	0.999014	-1.09837	0.7124	0.385965	2157	18.5055	2058	17.6739	2839	19.7553	2392	19.817	2604	18.2341	3133	23.0543	1943	17.0159	2787	22.2411	3265	23.8977	2848	23.0416	2421	20.152	3140	26.4234	3181	26.0097	3133	25.6384	2038	17.4194	chr12	30095785	30104017	agat-gene-1527	150	GO:0000003: reproduction (biological_process); GO:0000118: histone deacetylase complex (cellular_component); GO:0000122: negative regulation of transcription by RNA polymerase II (biological_process); GO:0000228: nuclear chromosome (cellular_component); GO:0000785: chromatin (cellular_component); GO:0003674: molecular_function (molecular_function); GO:0003676: nucleic acid binding (molecular_func…	--	--	gi|1353891813|ref|PQQ06033.1|	0	788/1360(57.94)	1349	uncharacterized protein Pyn_01660 [Prunus yedoensis var. nudiflora]	CDD|cd15532|PHD2_CHD_II|-
agat-gene-15272	8	0.997802	-0.944608	0.607785	0.336822	766	23.8158	604	18.7979	881	22.2167	690	20.7163	801	20.3264	1129	30.1072	596	18.9154	958	27.7058	1148	30.451	798	23.3971	818	24.6752	1075	32.7833	968	28.6836	939	27.8472	686	21.249	chr9	14312429	14315663	agat-gene-15272	43	GO:0003674: molecular_function (molecular_function); GO:0003824: catalytic activity (molecular_function); GO:0005215: transporter activity (molecular_function); GO:0005524: ATP binding (molecular_function); GO:0005575: cellular_component (cellular_component); GO:0005622: intracellular anatomical structure (cellular_component); GO:0005623: obsolete cell (cellular_component); GO:0005737: cytoplasm …	K05643(ABCA3)	ko02010//ABC transporters	gi|1353879393|ref|PQP94893.1|	1.41e-199	293/357(82.07)	566	hypothetical protein Pyn_04462 [Prunus yedoensis var. nudiflora]	CDD|cd03263|ABC_subfamily_A|-
agat-gene-15287	8	0.533595	-0.590157	0.74397	-0.153813	25	1.80545	29	2.09643	16	0.937201	8	0.557906	15	0.884156	44	2.72545	12	0.884624	36	2.41834	64	3.9432	39	2.65602	49	3.43331	42	2.97511	76	5.23095	45	3.09983	29	2.08651	chr1	56947161	56947958	agat-gene-15287	--	--	K13993(HSP20)	ko04141//Protein processing in endoplasmic reticulum	gi|1009111692|ref|XP_015902194.1|	7.72e-80	124/160(77.50)	239	17.4 kDa class III heat shock protein [Ziziphus jujuba]	CDD|cd06464|ACD_sHsps-like|-
agat-gene-15288	8	0.98992	-0.982266	0.857265	0.125001	258	1.9279	297	2.22155	553	3.35163	176	1.26999	230	1.40276	639	4.09548	260	1.98321	462	3.21125	565	3.60193	496	3.49516	565	4.09622	630	4.61755	667	4.75018	451	3.21455	201	1.49636	chr1	56830011	56837170	agat-gene-15288	96	GO:0000003: reproduction (biological_process); GO:0003006: developmental process involved in reproduction (biological_process); GO:0003674: molecular_function (molecular_function); GO:0005215: transporter activity (molecular_function); GO:0005524: ATP binding (molecular_function); GO:0005575: cellular_component (cellular_component); GO:0005623: obsolete cell (cellular_component); GO:0005886: plas…	K05658(ABCB1, CD243)	ko02010//ABC transporters	gi|1338471507|ref|PON93473.1|	0	1109/1516(73.15)	2050	ABC transporter [Trema orientale]	CDD|cd03249|ABC_MTABC3_MDL1_MDL2|-
agat-gene-15290	8	0.951093	-1.10784	0.458891	0.648953	2135	102.79	2165	104.339	3574	139.565	2723	126.598	2860	112.386	3993	164.89	2381	117.016	3449	154.46	4640	190.588	3170	143.925	2873	134.203	3719	175.626	3376	154.909	3830	175.886	2601	124.759	chr1	56908802	56911798	agat-gene-15290	4	GO:0003674: molecular_function (molecular_function); GO:0005488: binding (molecular_function); GO:0005515: protein binding (molecular_function); GO:0051087: chaperone binding (molecular_function);	--	--	gi|1821680566|ref|KAF3451984.1|	2.53e-97	166/246(67.48)	290	hypothetical protein FNV43_RR08080 [Rhamnella rubrinervis]	CDD|cd06257|DnaJ|DnaJ domain
agat-gene-15295	8	0.962492	-0.913267	0.726235	0.187032	260	12.5708	225	10.8895	352	13.8039	216	10.0849	250	9.86559	334	13.8509	175	8.63695	373	16.7752	318	13.1172	248	11.3074	278	13.0409	303	14.3695	346	15.9437	294	13.5587	216	10.4045	chr1	56819784	56826391	agat-gene-15295	--	--	K08517(SEC22)	ko04130//SNARE interactions in vesicular transport; ko04145//Phagosome	gi|1009111596|ref|XP_015901702.1|	1.68e-144	203/218(93.12)	409	25.3 kDa vesicle transport protein [Ziziphus jujuba]	CDD|cd14824|Longin|Longin domain
agat-gene-1530	8	0.573206	-1.21146	0.779153	0.432308	1831	94.5364	1836	94.8898	3295	137.985	2468	123.05	2327	98.0616	3315	146.803	2201	116.001	3114	149.554	3748	165.095	3237	157.607	2996	150.08	2781	140.838	3914	192.598	3189	157.052	1886	97.0128	chr12	29718316	29724865	agat-gene-1530	31	GO:0005575: cellular_component (cellular_component); GO:0005622: intracellular anatomical structure (cellular_component); GO:0005623: obsolete cell (cellular_component); GO:0005737: cytoplasm (cellular_component); GO:0006950: response to stress (biological_process); GO:0006979: response to oxidative stress (biological_process); GO:0008150: biological_process (biological_process); GO:0009507: chlo…	--	--	gi|1821685489|ref|KAF3456905.1|	2.53e-105	157/220(71.36)	309	hypothetical protein FNV43_RR01559 [Rhamnella rubrinervis]	-
agat-gene-15302	8	0.967181	-1.10597	0.71463	0.391345	2436	33.489	2208	30.3851	3086	34.4102	2728	36.2155	3075	34.5034	4013	47.3188	2073	29.0908	3703	47.353	3984	46.7269	3138	40.6817	2870	38.2805	3370	45.4425	3574	46.8274	3269	42.8666	2261	30.9672	chr5	26005240	26013818	agat-gene-15302	--	--	--	--	gi|1009137172|ref|XP_015885911.1|	9.78e-292	483/879(54.95)	832	carbon catabolite repressor protein 4 homolog 6 isoform X1 [Ziziphus jujuba]	-
agat-gene-15337	8	0.991955	-0.912102	0.591505	0.320597	345	10.3323	183	5.48612	382	9.27915	253	7.31684	349	8.53091	847	21.7571	330	10.0884	429	11.951	934	23.8642	494	13.9517	562	16.33	731	21.4735	791	22.5775	673	19.2253	245	7.31006	chr6	2249927	2251069	agat-gene-15337	2	GO:0015211: purine nucleoside transmembrane transporter activity (molecular_function); GO:0016021: integral component of membrane (cellular_component);	--	--	gi|1338451530|ref|PON74035.1|	1.33e-166	256/379(67.55)	478	Purine permease [Trema orientale]	-
agat-gene-15349	8	0.951553	-0.74046	0.401771	0.338689	34	1.60977	30	1.42182	35	1.34407	23	1.05157	23	0.888803	53	2.15229	23	1.11159	37	1.62951	64	2.58517	42	1.87524	22	1.0106	52	2.41489	70	3.15867	59	2.66451	21	0.990563	chr6	1764657	1769940	agat-gene-15349	--	--	--	--	gi|1821664559|ref|KAF3435986.1|	1.04e-10	86/160(53.75)	68	hypothetical protein FNV43_RR23078 [Rhamnella rubrinervis]	-
agat-gene-15366	8	0.992798	-1.12299	0.902568	0.220425	2661	30.5158	2570	29.5018	4415	41.0655	3184	35.2597	3602	33.7144	4605	45.2949	2857	33.4443	4222	45.0367	4433	43.3711	4161	44.9986	4087	45.4732	5168	58.1313	5214	56.9865	4676	51.1486	2895	33.0754	chr6	400032	404526	agat-gene-15366	145	GO:0000184: nuclear-transcribed mRNA catabolic process, nonsense-mediated decay (biological_process); GO:0000723: telomere maintenance (biological_process); GO:0000956: nuclear-transcribed mRNA catabolic process (biological_process); GO:0003674: molecular_function (molecular_function); GO:0003676: nucleic acid binding (molecular_function); GO:0003677: DNA binding (molecular_function); GO:0003723:…	K14409(SMG7, EST1C)	ko03015//mRNA surveillance pathway	gi|1821680043|ref|KAF3451461.1|	0	635/998(63.63)	1229	hypothetical protein FNV43_RR07556 [Rhamnella rubrinervis]	-
agat-gene-15367	8	0.584971	-0.583093	0.359455	0.223637	84	11.6888	80	11.1433	72	8.12622	49	6.58431	67	7.60949	148	17.6641	62	8.80668	60	7.76621	132	15.6706	82	10.7603	95	12.8258	134	18.2895	136	18.0364	137	18.184	49	6.79301	chr6	1977813	1978584	agat-gene-15367	--	--	--	--	gi|1731694031|ref|XP_030497812.1|	1.42e-09	28/69(40.58)	58	uncharacterized protein LOC115713468 [Cannabis sativa]	--
agat-gene-1538	8	0.753701	-0.78343	0.409947	0.373483	10	1.78288	24	4.28322	41	5.9289	17	2.92683	19	2.76483	19	2.90547	2	0.363986	26	4.31186	30	4.56317	24	4.03511	11	1.90277	27	4.72165	49	8.32606	32	5.44192	14	2.48673	chr12	29183225	29186671	-	-	-	-	-	-	-	-	-	-	-
agat-gene-15385	8	0.919361	-0.955125	0.779265	0.17586	10229	300.819	9610	282.899	15022	358.316	11025	313.094	11015	264.392	15779	398.007	13783	413.758	14601	399.413	17281	433.573	14047	389.562	14866	424.167	14529	419.097	17345	486.145	14181	397.793	9928	290.877	chr6	1770956	1781506	agat-gene-15385	46	GO:0003674: molecular_function (molecular_function); GO:0005215: transporter activity (molecular_function); GO:0005342: organic acid transmembrane transporter activity (molecular_function); GO:0006810: transport (biological_process); GO:0006811: ion transport (biological_process); GO:0006820: anion transport (biological_process); GO:0008028: monocarboxylic acid transmembrane transporter activity …	--	--	gi|1821680011|ref|KAF3451429.1|	6.77e-222	325/402(80.85)	619	hypothetical protein FNV43_RR07524 [Rhamnella rubrinervis]	-
agat-gene-15442	8	0.924481	-0.944964	0.81543	0.129533	145	5.47853	118	4.46287	155	4.75001	169	6.16606	183	5.64338	199	6.44895	104	4.01108	222	7.80221	253	8.15528	226	8.05241	149	5.46202	214	7.9308	233	8.39021	183	6.59517	133	5.00639	chr6	9785336	9794915	agat-gene-15442	28	GO:0003674: molecular_function (molecular_function); GO:0005488: binding (molecular_function); GO:0005515: protein binding (molecular_function); GO:0005575: cellular_component (cellular_component); GO:0005622: intracellular anatomical structure (cellular_component); GO:0005623: obsolete cell (cellular_component); GO:0005634: nucleus (cellular_component); GO:0005856: cytoskeleton (cellular_compone…	--	--	gi|1821679967|ref|KAF3451385.1|	7.62e-110	188/301(62.46)	327	hypothetical protein FNV43_RR07480 [Rhamnella rubrinervis]	-
agat-gene-15458	8	0.610169	-0.626068	0.927409	-0.301341	20350	1590.43	24917	1949.31	34968	2216.6	18530	1398.46	27656	1764.13	26302	1763.11	22959	1831.62	28530	2074.06	27206	1814	30343	2236.3	32918	2496.06	25031	1918.83	36236	2699.05	25732	1918.24	18000	1401.52	chr6	9168097	9171771	agat-gene-15458	142	GO:0001101: response to acid chemical (biological_process); GO:0003333: amino acid transmembrane transport (biological_process); GO:0003674: molecular_function (molecular_function); GO:0005215: transporter activity (molecular_function); GO:0005342: organic acid transmembrane transporter activity (molecular_function); GO:0005488: binding (molecular_function); GO:0005515: protein binding (molecular…	--	--	gi|1955871880|ref|XP_038893818.1|	3.48e-79	111/137(81.02)	237	outer envelope pore protein 16, chloroplastic [Benincasa hispida]	-
agat-gene-15470	8	0.636013	-0.779752	0.452541	0.327212	112	6.69095	83	4.96345	131	6.34757	124	7.15347	116	5.65613	193	9.88933	92	5.61034	179	9.94698	118	6.01415	154	8.67585	78	4.52101	168	9.84433	129	7.3448	158	9.00338	89	5.29708	chr6	10061421	10063212	agat-gene-15470	--	--	--	--	gi|1743560340|ref|VVA36076.1|	1.02e-30	89/178(50.00)	125	PREDICTED: At4g18490 [Prunus dulcis]	-
agat-gene-15477	8	0.977414	-1.08029	1.06306	0.0172281	83	3.68509	74	3.2888	236	8.49863	116	4.9734	172	6.2329	306	11.6528	126	5.71047	425	17.552	395	14.962	593	24.8282	420	18.0922	609	26.5213	644	27.2506	400	16.9398	93	4.11367	chr6	11134842	11144308	agat-gene-15477	--	--	--	--	gi|1366012526|ref|XP_024159184.1|	2.58e-95	156/186(83.87)	284	protein LIGHT-DEPENDENT SHORT HYPOCOTYLS 10 [Rosa chinensis]	-
agat-gene-15515	8	0.999187	-0.886499	0.830933	0.0555661	421	4.70039	463	5.17451	725	6.56534	392	4.22633	557	5.07574	908	8.69516	484	5.51606	974	10.1153	952	9.068	829	8.72827	600	6.49942	1155	12.6486	1102	11.7261	947	10.0851	559	6.21786	chr4	7648162	7653508	agat-gene-15515	--	--	--	--	gi|1821678038|ref|KAF3449458.1|	8.3e-119	337/1023(32.94)	400	hypothetical protein FNV43_RR10186 [Rhamnella rubrinervis]	-
agat-gene-15555	8	0.900081	-0.724977	1.29129	-0.566312	110	6.7846	86	5.30965	155	7.75407	83	4.9435	160	8.05458	191	10.1043	109	6.86261	380	21.8014	144	7.57733	460	26.7553	304	18.1918	520	31.4588	457	26.8638	155	9.11889	131	8.04969	chr4	27909514	27910068	agat-gene-15555	6	GO:0003674: molecular_function (molecular_function); GO:0005488: binding (molecular_function); GO:0005509: calcium ion binding (molecular_function); GO:0043167: ion binding (molecular_function); GO:0043169: cation binding (molecular_function); GO:0046872: metal ion binding (molecular_function);	K13448(CML)	ko04626//Plant-pathogen interaction	gi|1757597763|ref|XP_030923729.1|	1.46e-55	116/186(62.37)	180	calmodulin-like protein 1 [Quercus lobata]	CDD|cd00051|EFh|EF-hand domain
agat-gene-15603	8	0.534588	-0.614949	0.409674	0.205274	15	1.96732	15	1.9693	30	3.19133	17	2.15307	29	3.10437	30	3.37478	23	3.07924	49	5.9779	22	2.46166	38	4.6999	17	2.16324	15	1.92967	37	4.62494	51	6.38018	12	1.56798	chr4	29116148	29116497	agat-gene-15603	8	GO:0005575: cellular_component (cellular_component); GO:0005622: intracellular anatomical structure (cellular_component); GO:0005623: obsolete cell (cellular_component); GO:0005737: cytoplasm (cellular_component); GO:0005829: cytosol (cellular_component); GO:0044424: obsolete intracellular part (cellular_component); GO:0044444: obsolete cytoplasmic part (cellular_component); GO:0044464: obsolete …	--	--	gi|1841587356|ref|XP_034197410.1|	2.48e-22	47/63(74.60)	95	uncharacterized protein LOC117612884 isoform X2 [Prunus dulcis]	CDD|cd06257|DnaJ|DnaJ domain
agat-gene-15616	8	0.883646	-1.14176	0.812287	0.329477	874	16.4839	617	11.6485	1488	22.7624	1135	20.6713	732	11.2681	1825	29.5223	1036	19.9452	1621	28.438	1484	23.8783	1446	25.718	1410	25.8011	1775	32.8362	2046	36.7768	1651	29.7012	904	16.9861	chr4	27638717	27644479	agat-gene-15616	--	--	--	--	gi|1009145102|ref|XP_015890149.1|	5.12e-310	465/614(75.73)	859	uncharacterized protein LOC107424803 isoform X1 [Ziziphus jujuba]	-
agat-gene-15652	8	0.449956	-0.582823	0.602205	-0.0193823	62	1.11585	149	2.68433	150	2.18964	126	2.18983	131	1.92432	139	2.1457	152	2.79247	159	2.66182	192	2.94807	137	2.32518	174	3.03832	146	2.57735	204	3.49917	154	2.64371	126	2.25923	chr4	31036592	31047327	agat-gene-15652	40	GO:0005575: cellular_component (cellular_component); GO:0005622: intracellular anatomical structure (cellular_component); GO:0005623: obsolete cell (cellular_component); GO:0005634: nucleus (cellular_component); GO:0005737: cytoplasm (cellular_component); GO:0006508: proteolysis (biological_process); GO:0006511: ubiquitin-dependent protein catabolic process (biological_process); GO:0006807: nitro…	--	--	gi|1755855255|ref|KAB1223842.1|	1.18e-178	258/386(66.84)	518	hypothetical protein CJ030_MR2G009195 [Morella rubra]	CDD|cd16652|dRing_Rmd5p_like|Rmd5, degenerated RING (dRING) finger
agat-gene-15656	8	0.884402	-0.793036	1.01083	-0.217791	97	8.32191	160	13.7407	236	16.4222	138	11.4329	145	10.1534	185	13.6133	166	14.5375	356	28.4099	428	31.3269	373	30.1774	407	33.8779	453	38.1203	713	58.2991	323	26.4322	286	24.4452	chr4	31152897	31153391	agat-gene-15656	--	--	--	--	gi|1821667725|ref|KAF3439149.1|	1.68e-68	102/132(77.27)	209	hypothetical protein FNV43_RR17424 [Rhamnella rubrinervis]	-
agat-gene-15657	8	0.656526	-1.08056	0.629205	0.451353	713	10.2593	754	10.8602	1708	19.9335	1040	14.4507	1324	15.5493	1475	18.2038	816	11.9854	1562	20.9064	1574	19.3222	1109	15.0481	1227	17.1295	1819	25.6726	1474	20.2138	1589	21.8088	936	13.4178	chr4	31242582	31245719	agat-gene-15657	27	GO:0003674: molecular_function (molecular_function); GO:0003824: catalytic activity (molecular_function); GO:0004553: hydrolase activity, hydrolyzing O-glycosyl compounds (molecular_function); GO:0005575: cellular_component (cellular_component); GO:0005622: intracellular anatomical structure (cellular_component); GO:0005623: obsolete cell (cellular_component); GO:0005737: cytoplasm (cellular_comp…	K15920(XYL4)	ko00520//Amino sugar and nucleotide sugar metabolism	gi|1821667728|ref|KAF3439152.1|	0	604/792(76.26)	1253	hypothetical protein FNV43_RR17427 [Rhamnella rubrinervis]	-
agat-gene-15659	8	0.288385	-0.3336	0.429597	-0.0959967	54	8.44061	0	0	6	0.760673	8	1.20752	11	1.40335	6	0.804398	2	0.319111	77	11.1954	22	2.93376	24	3.53763	18	2.72976	2	0.306632	12	1.78765	21	3.13097	4	0.622898	chr4	31335506	31336058	agat-gene-15659	--	--	--	--	--	--	--	--	--	-
agat-gene-15670	8	0.947367	-1.15039	1.05538	0.0950067	412	8.85331	393	8.45351	878	15.3028	555	11.5167	560	9.82174	806	14.8554	409	8.97146	1032	20.628	935	17.1413	937	18.9876	985	20.536	1387	29.2343	1209	24.7603	928	19.0211	469	10.0406	chr4	27895835	27898933	agat-gene-15670	1	GO:0003677: DNA binding (molecular_function);	--	--	gi|1338416148|ref|PON39809.1|	2.12e-180	292/474(61.60)	522	B3 DNA binding domain containing protein [Parasponia andersonii]	CDD|cd10017|B3_DNA|B3 DNA binding domain
agat-gene-15674	8	0.675052	-1.10052	0.864423	0.236102	583	21.1184	627	22.7351	1095	32.1717	752	26.3048	786	23.2384	1124	34.922	764	28.2499	1071	36.087	1005	31.0585	980	33.4765	1133	39.8193	909	32.2971	1241	42.8435	1077	37.2124	720	25.9837	chr4	27942769	27951706	agat-gene-15674	96	GO:0002376: immune system process (biological_process); GO:0002682: regulation of immune system process (biological_process); GO:0003674: molecular_function (molecular_function); GO:0003824: catalytic activity (molecular_function); GO:0005575: cellular_component (cellular_component); GO:0005622: intracellular anatomical structure (cellular_component); GO:0005623: obsolete cell (cellular_component…	K13545(RCCR, ACD2)	ko00860//Porphyrin and chlorophyll metabolism	gi|1338416138|ref|PON39799.1|	7.49e-146	209/320(65.31)	419	Red chlorophyll catabolite reductase [Parasponia andersonii]	-
agat-gene-15677	8	0.978932	-1.04756	1.10508	-0.0575156	70	4.2261	83	5.01598	154	7.541	130	7.57896	111	5.46961	247	12.7902	125	7.70341	363	20.3853	326	16.7912	518	29.4912	307	17.9825	625	37.0108	517	29.7476	294	16.9304	102	6.13505	chr4	27987455	27988819	agat-gene-15677	--	--	--	--	gi|1821667531|ref|KAF3438955.1|	1.76e-69	117/159(73.58)	215	hypothetical protein FNV43_RR17230 [Rhamnella rubrinervis]	-
agat-gene-15699	8	0.536237	-1.0571	1.02441	0.0326911	981	37.437	953	36.405	1373	42.4981	1301	47.944	1311	40.8344	1350	44.1881	1145	44.6035	1536	54.5245	1566	50.9854	1442	51.8942	1397	51.7249	1480	55.3989	1788	65.0309	1342	48.8499	925	35.1682	chr4	30077988	30082746	agat-gene-15699	1	GO:0055114: obsolete oxidation-reduction process (biological_process);	--	--	gi|1350295515|ref|XP_024028341.1|	6.68e-112	179/252(71.03)	330	thioredoxin-like protein AAED1, chloroplastic [Morus notabilis]	CDD|cd02970|PRX_like2|-
agat-gene-15720	8	0.581613	-1.03434	0.729953	0.304391	45	1.98251	28	1.2348	75	2.67998	45	1.91444	48	1.72598	64	2.41837	9	0.404741	94	3.85212	76	2.85653	59	2.45119	73	3.12031	117	5.05588	66	2.7712	99	4.16023	35	1.5362	chr4	31471689	31480731	agat-gene-15720	52	GO:0000977: RNA polymerase II transcription regulatory region sequence-specific DNA binding (molecular_function); GO:0003674: molecular_function (molecular_function); GO:0003700: DNA-binding transcription factor activity (molecular_function); GO:0005488: binding (molecular_function); GO:0005515: protein binding (molecular_function); GO:0005575: cellular_component (cellular_component); GO:0005622:…	--	--	gi|1338415156|ref|PON38876.1|	2.39e-91	174/223(78.03)	275	MADS-box transcription factor [Parasponia andersonii]	CDD|cd00265|MADS_MEF2_like|MADS MEF2-like
agat-gene-15741	8	0.928199	-1.02797	0.79346	0.234506	582	38.166	542	35.5786	934	49.6784	718	45.4677	757	40.5174	1191	66.9893	645	43.1763	1237	75.4557	958	53.5971	954	58.9961	879	55.926	1076	69.2107	1018	63.6242	1117	69.8692	819	53.5075	chr3	33913395	33914835	agat-gene-15741	--	--	--	--	gi|1821667779|ref|KAF3439203.1|	9.75e-102	141/175(80.57)	296	hypothetical protein FNV43_RR17478 [Rhamnella rubrinervis]	-
agat-gene-15762	8	0.999064	-0.857239	0.884693	-0.0274536	849	24.9035	737	21.64	971	23.1015	659	18.6666	871	20.8528	1284	32.3041	627	18.7738	1155	31.514	1099	27.5026	1035	28.6296	961	27.3494	1142	32.8569	1340	37.461	1066	29.8256	761	22.239	chr3	33231339	33232505	agat-gene-15762	40	GO:0005575: cellular_component (cellular_component); GO:0005622: intracellular anatomical structure (cellular_component); GO:0005623: obsolete cell (cellular_component); GO:0005634: nucleus (cellular_component); GO:0005737: cytoplasm (cellular_component); GO:0006508: proteolysis (biological_process); GO:0006511: ubiquitin-dependent protein catabolic process (biological_process); GO:0006807: nitro…	--	--	gi|1009145551|ref|XP_015890398.1|	5.09e-205	286/386(74.09)	575	protein RMD5 homolog [Ziziphus jujuba]	CDD|cd16652|dRing_Rmd5p_like|Rmd5, degenerated RING (dRING) finger
agat-gene-15774	8	0.52402	-1.05002	0.927294	0.122729	2215	38.6455	2109	36.8331	3374	47.746	2199	37.0489	2875	40.9407	2995	44.819	1914	34.0878	3198	51.9006	2906	43.2557	2690	44.2587	2948	49.9027	3156	54.0094	2874	47.7895	2849	47.4129	1963	34.121	chr3	33801109	33814553	agat-gene-15774	1	GO:0003723: RNA binding (molecular_function);	--	--	gi|1338475121|ref|PON97063.1|	4.31e-168	306/637(48.04)	501	Polyribonucleotide nucleotidyltransferase [Trema orientale]	CDD|cd02396|PCBP_like_KH|-
agat-gene-15776	8	0.612239	-1.08971	0.680863	0.408849	85	3.95873	78	3.63637	200	7.55499	135	6.0715	172	6.53819	214	8.54851	52	2.47213	277	12.0001	313	12.4367	147	6.45618	167	7.54614	306	13.9787	223	9.89834	199	8.84034	96	4.45436	chr3	33900467	33904156	agat-gene-15776	88	GO:0001101: response to acid chemical (biological_process); GO:0003674: molecular_function (molecular_function); GO:0003824: catalytic activity (molecular_function); GO:0005575: cellular_component (cellular_component); GO:0005622: intracellular anatomical structure (cellular_component); GO:0005623: obsolete cell (cellular_component); GO:0005737: cytoplasm (cellular_component); GO:0006139: nucleob…	--	--	gi|694376990|ref|XP_009364818.1|	1.5e-144	190/242(78.51)	410	PREDICTED: nicotinamidase 1-like [Pyrus x bretschneideri]	CDD|cd00431|cysteine_hydrolases|-
agat-gene-15796	8	0.619862	-0.408823	0.595328	-0.186505	1305	37.2266	1636	46.7157	1794	41.508	1330	36.637	2327	54.179	1740	42.5728	1412	41.1158	1751	46.462	2196	53.4439	1693	45.543	1581	43.7569	2072	57.9749	2110	57.3649	1789	48.678	1288	36.6046	chr3	34695890	34698040	agat-gene-15796	91	GO:0000156: phosphorelay response regulator activity (molecular_function); GO:0000160: phosphorelay signal transduction system (biological_process); GO:0003674: molecular_function (molecular_function); GO:0003700: DNA-binding transcription factor activity (molecular_function); GO:0005575: cellular_component (cellular_component); GO:0005622: intracellular anatomical structure (cellular_component);…	--	--	gi|1821663925|ref|KAF3435352.1|	6.5e-183	286/396(72.22)	520	hypothetical protein FNV43_RR22441 [Rhamnella rubrinervis]	-
agat-gene-15802	8	0.662294	-0.409761	0.107527	0.302234	123	4.0918	169	5.62771	166	4.47903	139	4.46528	158	4.29001	186	5.30715	114	3.8712	189	5.84843	238	6.75473	165	5.17624	76	2.45298	222	7.24384	161	5.10453	163	5.1722	117	3.87768	chr3	34973946	34976989	agat-gene-15802	--	--	--	--	gi|1098739962|ref|XP_018835586.1|	1.87e-208	281/342(82.16)	580	nodulation protein H-like isoform X2 [Juglans regia]	-
agat-gene-15833	8	0.761437	-1.19937	0.721233	0.478141	1052	55.3171	950	50.0038	1521	64.8693	1234	62.659	1254	53.8186	1571	70.8532	949	50.9379	1305	63.8296	1512	67.8293	1287	63.818	1371	69.9442	1457	75.1467	1637	82.0375	1487	74.5819	1005	52.6485	chr3	34062890	34066242	agat-gene-15833	101	GO:0000003: reproduction (biological_process); GO:0000900: translation repressor activity, mRNA regulatory element binding (molecular_function); GO:0003006: developmental process involved in reproduction (biological_process); GO:0003674: molecular_function (molecular_function); GO:0003676: nucleic acid binding (molecular_function); GO:0003677: DNA binding (molecular_function); GO:0003700: DNA-bin…	--	--	gi|1757597559|ref|XP_030923627.1|	2.89e-96	172/233(73.82)	286	MADS-box protein SVP [Quercus lobata]	-
agat-gene-15847	8	0.7663	-0.49809	0.00250782	0.495582	163	9.44114	113	6.55166	178	8.36226	117	6.54407	180	8.50944	209	10.383	126	7.4497	213	11.4759	289	14.2809	118	6.44526	116	6.51877	199	11.3057	173	9.55	221	12.2098	120	6.9246	chr3	34914120	34915779	agat-gene-15847	87	GO:0000375: RNA splicing, via transesterification reactions (biological_process); GO:0000377: RNA splicing, via transesterification reactions with bulged adenosine as nucleophile (biological_process); GO:0000398: mRNA splicing, via spliceosome (biological_process); GO:0003674: molecular_function (molecular_function); GO:0003676: nucleic acid binding (molecular_function); GO:0003677: DNA binding (…	--	--	gi|1757523638|ref|XP_030941347.1|	5.59e-60	131/187(70.05)	194	zinc finger protein ZOP1 [Quercus lobata]	-
agat-gene-15848	8	0.984549	-1.08123	0.893512	0.187718	96	3.62717	131	4.95454	174	5.33227	118	4.3053	151	4.65656	206	6.6758	91	3.50969	207	7.27503	227	7.31719	251	8.94317	187	6.85502	224	8.3014	231	8.31819	240	8.64941	104	3.91477	chr3	34863071	34864077	agat-gene-15848	--	--	--	--	gi|1731672475|ref|XP_030486628.1|	8.18e-87	175/361(48.48)	273	protein ANTAGONIST OF LIKE HETEROCHROMATIN PROTEIN 1 [Cannabis sativa]	-
agat-gene-1586	8	0.995798	-1.04827	0.924949	0.123319	85	8.43382	66	6.55519	124	9.97915	68	6.51537	88	7.12656	161	13.7016	60	6.07698	140	12.9212	127	10.7506	123	11.5088	120	11.552	140	13.6251	177	16.7378	114	10.7892	60	5.93107	chr1	35055086	35055877	agat-gene-1586	49	GO:0003674: molecular_function (molecular_function); GO:0003700: DNA-binding transcription factor activity (molecular_function); GO:0005488: binding (molecular_function); GO:0005515: protein binding (molecular_function); GO:0005575: cellular_component (cellular_component); GO:0005622: intracellular anatomical structure (cellular_component); GO:0005623: obsolete cell (cellular_component); GO:00056…	--	--	gi|1009181717|ref|XP_015872321.1|	9.75e-51	92/116(79.31)	162	agamous-like MADS-box protein AGL16 isoform X2 [Ziziphus jujuba]	-
agat-gene-15862	8	0.423984	-0.800573	0.223919	0.576654	13	2.31775	11	1.96314	15	2.16911	17	2.92683	17	2.4738	20	3.05839	4	0.727972	14	2.32177	24	3.65054	16	2.69008	8	1.38383	31	5.42116	14	2.37888	24	4.08144	4	0.710493	chr3	34860653	34862140	-	-	-	-	-	-	-	-	-	-	-
agat-gene-15865	8	0.999588	-1.00772	0.682816	0.324904	243	4.4293	271	4.94463	379	5.60318	300	5.2805	329	4.89459	554	8.6612	236	4.39109	527	8.93527	533	8.28854	409	7.03029	296	5.2347	524	9.36844	604	10.4927	508	8.83225	271	4.92124	chr4	7772731	7775863	agat-gene-15865	2	GO:0016757: glycosyltransferase activity (molecular_function); GO:0047262: polygalacturonate 4-alpha-galacturonosyltransferase activity (molecular_function);	K13648(GAUT)	ko00520//Amino sugar and nucleotide sugar metabolism	gi|1389653884|ref|XP_024928626.1|	2.61e-146	245/403(60.79)	439	uncharacterized protein LOC107417191 isoform X1 [Ziziphus jujuba]	-
agat-gene-15876	8	0.885324	-0.803558	0.512921	0.290636	68	2.09706	49	1.51263	87	2.17614	62	1.84637	70	1.76194	92	2.43349	66	2.07767	104	2.98334	92	2.42054	84	2.44288	50	1.49604	87	2.63165	84	2.46889	83	2.44151	47	1.44403	chr1	57012510	57016138	agat-gene-15876	28	GO:0003674: molecular_function (molecular_function); GO:0005488: binding (molecular_function); GO:0005515: protein binding (molecular_function); GO:0005575: cellular_component (cellular_component); GO:0005622: intracellular anatomical structure (cellular_component); GO:0005623: obsolete cell (cellular_component); GO:0005634: nucleus (cellular_component); GO:0005856: cytoskeleton (cellular_compone…	--	--	gi|1009106271|ref|XP_015873661.1|	8.55e-116	188/252(74.60)	345	protein IQ-DOMAIN 1 isoform X1 [Ziziphus jujuba]	-
agat-gene-15892	8	0.504077	-1.05134	1.13941	-0.0880732	4	0.24022	14	0.841615	27	1.31516	22	1.27584	6	0.294098	27	1.39076	8	0.490423	42	2.34621	28	1.4346	51	2.88829	66	3.8456	55	3.23981	58	3.31969	29	1.66122	22	1.31628	chr8	28659950	28660519	agat-gene-15892	--	--	--	--	gi|1821679492|ref|KAF3450910.1|	9.35e-80	135/188(71.81)	242	hypothetical protein FNV43_RR06999 [Rhamnella rubrinervis]	-
agat-gene-15923	8	0.994171	-1.08643	0.679212	0.407222	523	36.3882	580	40.3946	1298	73.2488	752	50.5245	865	49.121	1642	97.9878	808	57.3855	1163	75.2675	1778	105.539	1423	93.3653	1081	72.972	1917	130.824	1894	125.591	1847	122.576	651	45.125	chr8	30543176	30543955	agat-gene-15923	103	GO:0000325: plant-type vacuole (cellular_component); GO:0003674: molecular_function (molecular_function); GO:0005215: transporter activity (molecular_function); GO:0005451: monovalent cation:proton antiporter activity (molecular_function); GO:0005575: cellular_component (cellular_component); GO:0005622: intracellular anatomical structure (cellular_component); GO:0005623: obsolete cell (cellular_c…	--	--	gi|1755834192|ref|KAB1202787.1|	1.65e-48	82/93(88.17)	159	Sodium/hydrogen exchanger 3 [Morella rubra]	-
agat-gene-15935	8	0.600926	-0.460081	0.69196	-0.231879	60	5.70523	46	4.3784	81	6.24703	61	5.60115	98	7.60571	64	5.21965	55	5.33846	92	8.13726	70	5.67861	57	5.11114	59	5.44308	82	7.64791	96	8.69989	61	5.53262	46	4.35769	chr8	27395048	27396014	agat-gene-15935	--	--	--	--	gi|1338442507|ref|PON65186.1|	2.52e-16	42/68(61.76)	80	Polyribonucleotide nucleotidyltransferase [Parasponia andersonii]	-
agat-gene-15947	8	0.918957	-1.12094	0.733024	0.387917	8074	53.7817	8859	59.0699	14200	76.7186	11358	73.0588	10543	57.3194	18148	103.685	11502	78.2079	14639	90.7038	17483	99.3537	14901	93.6014	13367	86.3875	14239	93.032	18703	118.735	14656	93.1194	9438	62.6329	chr8	28667177	28678234	agat-gene-15947	--	--	--	--	gi|703101443|ref|XP_010097189.1|	0	1190/1751(67.96)	1835	protein TSS [Morus notabilis]	CDD|cd15466|CLU-central|CLU central domain
agat-gene-15948	8	0.913283	-0.572229	0.602817	-0.0305873	243	6.61752	171	4.66145	235	5.19067	163	4.28649	237	5.2678	234	5.46569	127	3.5304	239	6.05418	260	6.04066	220	5.6498	212	5.60139	263	7.02509	231	5.99545	243	6.31211	183	4.96497	chr8	28726841	28729270	agat-gene-15948	1	GO:0005515: protein binding (molecular_function);	--	--	gi|1009117476|ref|XP_015875340.1|	1.26e-196	273/403(67.74)	556	F-box protein At5g03970 [Ziziphus jujuba]	-
agat-gene-15986	8	0.549801	-0.344888	0.73169	-0.386802	492	8.58401	453	7.91151	321	4.54252	324	5.45878	434	6.18026	503	7.52719	272	4.84424	549	8.90976	522	7.76995	505	8.3088	457	7.73593	531	9.08714	565	9.39495	549	9.13643	397	6.90069	chr8	26658863	26662445	agat-gene-15986	--	--	--	--	gi|1389546357|ref|XP_024923545.1|	1.93e-41	188/641(29.33)	168	uncharacterized protein LOC112489368 [Ziziphus jujuba]	CDD|cd16448|RING-H2|-
agat-gene-15995	8	0.928285	-0.681459	0.597158	0.084302	1106	22.7387	1309	26.9393	1447	24.1293	1091	21.6601	1570	26.3452	1678	29.5898	1015	21.3014	1368	26.1616	1754	30.7654	1516	29.3921	1418	28.2851	1807	36.4398	1666	32.6442	1815	35.5931	1280	26.2178	chr8	27076673	27083828	agat-gene-15995	49	GO:0001101: response to acid chemical (biological_process); GO:0003674: molecular_function (molecular_function); GO:0003824: catalytic activity (molecular_function); GO:0004553: hydrolase activity, hydrolyzing O-glycosyl compounds (molecular_function); GO:0004649: poly(ADP-ribose) glycohydrolase activity (molecular_function); GO:0005975: carbohydrate metabolic process (biological_process); GO:000…	--	--	gi|1220056009|ref|XP_021814109.1|	2.09e-258	371/557(66.61)	724	poly(ADP-ribose) glycohydrolase 1-like [Prunus avium]	-
agat-gene-16007	8	0.999349	-0.923307	0.879609	0.0436983	2354	39.6754	2449	41.318	3439	47.0125	2098	34.1464	2553	35.1202	4491	64.9228	2384	41.0159	4047	63.4477	4293	61.7302	3684	58.5538	3619	59.1799	5074	83.8826	5026	80.7342	4274	68.7113	2733	45.8913	chr8	28451648	28472327	agat-gene-16007	1	GO:0005515: protein binding (molecular_function);	--	--	gi|1365961609|ref|XP_024180221.1|	6.14e-95	474/578(82.01)	311	F-box/LRR-repeat protein 14 [Rosa chinensis]	-
agat-gene-16038	8	0.929513	-1.01465	0.43587	0.578781	1965	29.4246	1812	27.1608	2994	36.3636	2111	30.5254	2745	33.5492	3021	38.8006	1699	25.9701	2479	34.5297	3039	38.8241	2418	34.1449	2203	32.0062	2870	42.1538	2648	37.7909	2792	39.8788	2012	30.016	chr8	30485543	30499128	agat-gene-16038	53	GO:0002181: cytoplasmic translation (biological_process); GO:0002183: cytoplasmic translational initiation (biological_process); GO:0003674: molecular_function (molecular_function); GO:0003676: nucleic acid binding (molecular_function); GO:0003723: RNA binding (molecular_function); GO:0003743: translation initiation factor activity (molecular_function); GO:0005085: guanyl-nucleotide exchange fact…	K03240(EIF2B5)	ko03013//RNA transport	gi|1009133249|ref|XP_015883798.1|	0	575/732(78.55)	1049	translation initiation factor eIF-2B subunit epsilon isoform X1 [Ziziphus jujuba]	CDD|cd04197|eIF-2B_epsilon_N|Translation initiation factor eIF-2B subunit epsilon, N-terminal
agat-gene-1605	8	0.702188	-0.401836	0.457808	-0.0559715	10	1.37475	17	2.33943	6	0.669026	15	1.99132	17	1.90751	12	1.41497	5	0.70166	21	2.68542	15	1.75929	14	1.81499	8	1.06705	14	1.88782	32	4.19272	25	3.27826	8	1.0957	chr12	1275919	1276305	agat-gene-1605	3	GO:0005783: endoplasmic reticulum (cellular_component); GO:0006886: intracellular protein transport (biological_process); GO:0016021: integral component of membrane (cellular_component);	--	--	gi|1757096645|ref|KAB1669185.1|	1.56e-34	60/76(78.95)	119	hypothetical protein ES319_1Z067500v1 [Gossypium barbadense]	-
agat-gene-16068	8	0.992368	-0.768967	0.922497	-0.15353	2620	56.9436	2601	56.5875	3392	59.7952	2343	49.1746	3403	60.3667	3630	67.6691	2381	52.8244	3576	72.2953	3822	70.8691	3287	67.3697	3357	70.7891	3942	84.0364	4009	83.0425	3551	73.6162	2885	62.4692	chr7	3910987	3916050	agat-gene-16068	23	GO:0003674: molecular_function (molecular_function); GO:0003700: DNA-binding transcription factor activity (molecular_function); GO:0006355: regulation of transcription, DNA-templated (biological_process); GO:0008150: biological_process (biological_process); GO:0009889: regulation of biosynthetic process (biological_process); GO:0010468: regulation of gene expression (biological_process); GO:0010…	K02888(RP-L21, MRPL21, rplU)	ko03010//Ribosome	gi|1821681539|ref|KAF3452956.1|	3.28e-189	342/537(63.69)	546	hypothetical protein FNV43_RR03389 [Rhamnella rubrinervis]	-
agat-gene-16086	8	0.701842	-0.817689	0.691651	0.126038	5228	120.27	4978	114.634	7539	140.67	5851	129.98	6214	116.677	7914	156.155	6272	147.285	6111	130.768	7398	145.197	7242	157.109	6916	154.365	6090	137.419	9294	203.772	6448	141.49	5401	123.786	chr4	44614931	44618700	agat-gene-16086	2	GO:0016620: oxidoreductase activity, acting on the aldehyde or oxo group of donors, NAD or NADP as acceptor (molecular_function); GO:0055114: obsolete oxidation-reduction process (biological_process);	K05298(GAPA)	ko00710//Carbon fixation in photosynthetic organisms; ko01200//Carbon metabolism	gi|1338468504|ref|PON90495.1|	1.75e-293	414/495(83.64)	806	Glyceraldehyde-3-phosphate dehydrogenase, type I [Trema orientale]	-
agat-gene-16111	8	0.897962	-0.818479	0.163309	0.65517	38	0.694868	71	1.29961	83	1.23102	70	1.23607	49	0.731318	105	1.64683	49	0.914631	99	1.68392	147	2.29329	83	1.43126	50	0.887074	95	1.70392	97	1.69048	142	2.47677	79	1.4392	chr1	76551230	76555618	agat-gene-16111	56	GO:0003674: molecular_function (molecular_function); GO:0003824: catalytic activity (molecular_function); GO:0004672: protein kinase activity (molecular_function); GO:0004674: protein serine/threonine kinase activity (molecular_function); GO:0004675: transmembrane receptor protein serine/threonine kinase activity (molecular_function); GO:0004888: transmembrane signaling receptor activity (molecul…	--	--	gi|587893983|ref|EXB82515.1|	2.22e-291	406/623(65.17)	813	Proline-rich receptor-like protein kinase PERK8 [Morus notabilis]	-
agat-gene-16121	8	0.9992	-0.976697	0.651486	0.325211	821	19.5166	863	20.5357	1209	23.3107	854	19.604	1132	21.9634	1285	26.2002	711	17.2529	1170	25.8712	1338	27.1357	1128	25.2867	951	21.9338	1250	29.146	1262	28.5918	1246	28.2526	887	21.0069	chr8	21610047	21617702	agat-gene-16121	7	GO:0003674: molecular_function (molecular_function); GO:0003676: nucleic acid binding (molecular_function); GO:0003723: RNA binding (molecular_function); GO:0003729: mRNA binding (molecular_function); GO:0005488: binding (molecular_function); GO:0097159: organic cyclic compound binding (molecular_function); GO:1901363: heterocyclic compound binding (molecular_function);	--	--	gi|1098750362|ref|XP_018839347.1|	1.56e-168	297/471(63.06)	489	la-related protein 6B isoform X2 [Juglans regia]	CDD|cd12288|RRM_La_like_plant|Plant La-related protein, RNA recognition motif
agat-gene-16130	8	0.993753	-0.92515	0.726723	0.198428	1199	32.2668	1310	35.2894	1584	34.5748	1336	34.7191	1687	37.0548	1863	43.0021	1095	30.0803	1853	46.3854	1851	42.4978	1659	42.1022	1339	34.9614	1769	46.6952	1731	44.3971	1721	44.1771	1270	34.05	chr8	19642254	19645490	agat-gene-16130	185	GO:0000502: proteasome complex (cellular_component); GO:0001678: cellular glucose homeostasis (biological_process); GO:0003674: molecular_function (molecular_function); GO:0003824: catalytic activity (molecular_function); GO:0005488: binding (molecular_function); GO:0005515: protein binding (molecular_function); GO:0005524: ATP binding (molecular_function); GO:0005575: cellular_component (cellula…	K03065(PSMC3, RPT5)	ko03050//Proteasome	gi|567881725|ref|XP_006433421.1|	2.93e-289	410/423(96.93)	791	26S proteasome regulatory subunit 6A homolog [Citrus clementina]	CDD|cd00009|AAA|-
agat-gene-16133	8	0.996268	-1.12515	0.926976	0.198172	2915	65.091	2837	63.4129	5133	92.9652	3489	75.233	3839	69.9668	5298	101.469	3251	74.1021	5150	106.969	5333	101.596	4916	103.518	4487	97.2097	5796	126.946	6012	127.945	4950	105.431	3507	78.018	chr8	21485801	21500768	agat-gene-16133	11	GO:0005575: cellular_component (cellular_component); GO:0005623: obsolete cell (cellular_component); GO:0005886: plasma membrane (cellular_component); GO:0006950: response to stress (biological_process); GO:0006952: defense response (biological_process); GO:0008150: biological_process (biological_process); GO:0016020: membrane (cellular_component); GO:0016021: integral component of membrane (cell…	--	--	gi|1841646140|ref|XP_034224395.1|	7.73e-267	384/512(75.00)	743	MLO-like protein 1 [Prunus dulcis]	-
agat-gene-16157	8	0.55032	-0.352677	-0.0330319	0.385709	149	16.8333	88	9.95177	136	12.462	114	12.4369	142	13.0937	181	17.5388	94	10.8403	138	14.502	146	14.072	117	12.4649	97	10.6322	139	15.4029	137	14.751	151	16.2719	124	13.9566	chr1	29685908	29692428	-	-	-	-	-	-	-	-	-	-	-
agat-gene-16162	8	0.94967	-1.18691	0.9363	0.250612	15	0.528262	13	0.458287	37	1.05688	31	1.05425	10	0.287442	66	1.99362	6	0.215695	93	3.04656	101	3.0346	86	2.85613	96	3.2802	126	4.35247	121	4.06129	115	3.86309	3	0.105258	chr5	63210164	63211135	agat-gene-16162	30	GO:0005575: cellular_component (cellular_component); GO:0005623: obsolete cell (cellular_component); GO:0005886: plasma membrane (cellular_component); GO:0006810: transport (biological_process); GO:0008150: biological_process (biological_process); GO:0009734: auxin-activated signaling pathway (biological_process); GO:0009914: hormone transport (biological_process); GO:0009966: regulation of signa…	--	--	gi|1217005677|ref|XP_021642260.1|	2.66e-97	216/330(65.45)	296	protein BIG GRAIN 1-like E [Hevea brasiliensis]	-
agat-gene-16186	8	0.622134	-0.645649	-0.197294	0.842943	15	0.687377	21	0.963294	39	1.44956	27	1.19479	23	0.860247	169	6.64248	26	1.21621	76	3.23956	167	6.52894	3	0.129642	43	1.9118	50	2.2474	31	1.3539	128	5.5949	26	1.18701	chr5	63181334	63191003	agat-gene-16186	50	GO:0000003: reproduction (biological_process); GO:0000977: RNA polymerase II transcription regulatory region sequence-specific DNA binding (molecular_function); GO:0003002: regionalization (biological_process); GO:0003006: developmental process involved in reproduction (biological_process); GO:0003674: molecular_function (molecular_function); GO:0003676: nucleic acid binding (molecular_function);…	--	--	gi|1009154521|ref|XP_015895217.1|	6.48e-98	163/250(65.20)	292	MADS-box protein CMB1-like isoform X1 [Ziziphus jujuba]	CDD|cd00265|MADS_MEF2_like|MADS MEF2-like
agat-gene-1619	8	0.999479	-1.00196	0.829178	0.172786	2074	55.0356	1960	52.0627	4188	90.138	1803	46.2014	2612	56.5717	5834	132.782	2621	70.9959	4506	111.223	6808	154.126	5589	139.859	5058	130.222	7008	182.405	7986	201.969	6505	164.65	2319	61.3073	chr12	573379	574668	agat-gene-1619	53	GO:0003674: molecular_function (molecular_function); GO:0003824: catalytic activity (molecular_function); GO:0004672: protein kinase activity (molecular_function); GO:0004674: protein serine/threonine kinase activity (molecular_function); GO:0005524: ATP binding (molecular_function); GO:0005575: cellular_component (cellular_component); GO:0005622: intracellular anatomical structure (cellular_comp…	--	--	gi|1009173065|ref|XP_015867614.1|	1.08e-214	305/411(74.21)	603	CBL-interacting serine/threonine-protein kinase 4-like [Ziziphus jujuba]	CDD|cd12195|CIPK_C|-
agat-gene-16190	8	0.966994	-1.08192	1.0321	0.0498183	2459	32.1401	2703	35.3648	3723	39.4683	2826	35.6686	3451	36.8151	3736	41.8828	2531	33.7686	3663	44.5343	3685	41.0912	3487	42.9796	3445	43.6867	3915	50.1912	4061	50.5874	3412	42.538	2428	31.6165	chr5	63408624	63416765	agat-gene-16190	119	GO:0001932: regulation of protein phosphorylation (biological_process); GO:0001934: positive regulation of protein phosphorylation (biological_process); GO:0003674: molecular_function (molecular_function); GO:0003824: catalytic activity (molecular_function); GO:0004672: protein kinase activity (molecular_function); GO:0004674: protein serine/threonine kinase activity (molecular_function); GO:0005…	--	--	gi|1841596010|ref|XP_034197852.1|	0	577/893(64.61)	1003	germinal center kinase 1 [Prunus dulcis]	CDD|cd06613|STKc_MAP4K3_like|-
agat-gene-16194	8	0.890291	-0.747693	1.15037	-0.402679	61	0.877728	73	1.05145	204	2.38082	87	1.20886	99	1.16267	137	1.69079	191	2.8054	478	6.39774	222	2.72524	539	7.31375	279	3.89498	1014	14.3112	1029	14.1113	275	3.77434	174	2.49434	chr5	62316400	62321096	agat-gene-16194	87	GO:0000822: inositol hexakisphosphate binding (molecular_function); GO:0003674: molecular_function (molecular_function); GO:0005215: transporter activity (molecular_function); GO:0005488: binding (molecular_function); GO:0005575: cellular_component (cellular_component); GO:0005622: intracellular anatomical structure (cellular_component); GO:0005623: obsolete cell (cellular_component); GO:0005737:…	--	--	gi|1350249218|ref|XP_024021604.1|	0	656/796(82.41)	1271	phosphate transporter PHO1 homolog 1 [Morus notabilis]	CDD|cd14476|SPX_PHO1_like|PHO1, SPX domain
agat-gene-16207	8	0.245791	-0.103998	0.187047	-0.0830492	69	17.1157	57	14.1532	82	16.4978	52	12.4559	101	20.4484	85	18.0844	55	13.9264	78	17.9973	63	13.3324	75	17.544	64	15.4027	54	13.1385	71	16.7851	74	17.5088	50	12.3564	chr5	62624197	62624334	-	-	-	-	-	-	-	-	-	-	-
agat-gene-16216	8	0.832602	-0.556796	0.100675	0.456122	407	20.9192	394	20.2713	412	17.1757	454	22.5336	473	19.8428	496	21.8661	319	16.7368	489	23.3791	668	29.292	395	19.1456	312	15.5588	448	22.5858	600	29.3915	538	26.3761	339	17.3591	chr5	62857655	62859716	agat-gene-16216	68	GO:0000428: DNA-directed RNA polymerase complex (cellular_component); GO:0000959: mitochondrial RNA metabolic process (biological_process); GO:0003674: molecular_function (molecular_function); GO:0003677: DNA binding (molecular_function); GO:0003824: catalytic activity (molecular_function); GO:0003899: DNA-directed 5'-3' RNA polymerase activity (molecular_function); GO:0005575: cellular_component…	--	--	gi|1866929341|ref|CAB4295449.1|	8.1e-136	186/221(84.16)	392	unnamed protein product [Prunus armeniaca]	-
agat-gene-16217	8	0.594504	-0.670588	0.974321	-0.303733	112	3.33674	70	2.08756	74	1.78815	77	2.21524	73	1.77508	94	2.40199	9	0.273702	121	3.35319	69	1.75378	144	4.04565	103	2.97723	131	3.8281	233	6.61578	43	1.22195	25	0.742029	chr5	62900569	62907465	agat-gene-16217	--	--	--	--	gi|1350215136|ref|XP_024018283.1|	1.72e-179	327/384(85.16)	510	protein ABHD17B isoform X1 [Morus notabilis]	-
agat-gene-16220	8	0.969853	-0.866436	0.681674	0.184761	443	74.3358	360	60.469	522	71.0447	349	56.5516	500	68.4788	535	76.9995	293	50.1872	438	68.3655	551	78.8802	512	81.0187	503	81.8905	557	91.6762	559	89.3977	584	93.473	314	52.4929	chr5	62958936	62960071	-	-	-	-	-	-	-	-	-	-	-
agat-gene-16222	8	0.693652	-0.635094	0.553824	0.08127	89	2.45891	101	2.79325	167	3.74228	88	2.3478	110	2.48049	138	3.27018	113	3.18686	145	3.7264	147	3.46492	121	3.15253	95	2.54652	220	5.96188	142	3.73906	147	3.87391	107	2.94519	chr5	62182113	62188371	agat-gene-16222	--	--	--	--	gi|218199308|ref|EEC81735.1|	7.47e-35	70/177(39.55)	135	hypothetical protein OsI_25376 [Oryza sativa Indica Group]	-
agat-gene-16225	8	0.384511	-0.171231	0.415556	-0.244325	121	14.3819	103	12.2548	123	11.8578	104	11.9369	125	12.1264	111	11.316	68	8.25035	130	14.3729	84	8.51792	102	11.4328	87	10.0328	137	15.972	112	12.6873	119	13.4914	94	11.1311	chr5	63010838	63012355	agat-gene-16225	--	--	--	--	gi|1759370599|ref|KAB2614261.1|	3.78e-09	31/53(58.49)	59	hypothetical protein D8674_037348 [Pyrus ussuriensis x Pyrus communis]	--
agat-gene-16232	8	0.842223	-0.783998	0.616003	0.167995	3694	112.102	3763	114.31	5309	130.676	2919	85.541	3833	94.9393	6404	166.689	3822	118.396	4703	132.757	5829	150.915	4555	130.354	5446	160.348	5902	175.68	6298	182.154	6428	186.067	3913	118.305	chr5	63475760	63484286	agat-gene-16232	45	GO:0001101: response to acid chemical (biological_process); GO:0005575: cellular_component (cellular_component); GO:0005622: intracellular anatomical structure (cellular_component); GO:0005623: obsolete cell (cellular_component); GO:0005634: nucleus (cellular_component); GO:0006950: response to stress (biological_process); GO:0007154: cell communication (biological_process); GO:0007165: signal tr…	--	--	gi|1770279716|ref|KAE8023132.1|	9.38e-139	242/392(61.73)	406	hypothetical protein FH972_008875 [Carpinus fangiana]	-
agat-gene-16233	8	0.83898	-0.887438	0.889598	-0.00216014	241	8.06428	248	8.30685	339	9.20058	276	8.91832	348	9.50429	392	11.2506	275	9.39318	378	11.7655	361	10.3057	323	10.1923	447	14.512	355	11.6516	417	13.2986	405	12.9266	281	9.36767	chr5	63510950	63514143	agat-gene-16233	23	GO:0003674: molecular_function (molecular_function); GO:0005215: transporter activity (molecular_function); GO:0006810: transport (biological_process); GO:0006811: ion transport (biological_process); GO:0006812: cation transport (biological_process); GO:0008150: biological_process (biological_process); GO:0008324: cation transmembrane transporter activity (molecular_function); GO:0015075: ion tra…	--	--	gi|1353876910|ref|PQP92656.1|	2.3e-163	260/333(78.08)	469	magnesium transporter MRS2-5 [Prunus yedoensis var. nudiflora]	CDD|cd12823|Mrs2_Mfm1p-like|Magnesium transporter MRS2-like
agat-gene-16259	8	0.505922	-1.02976	0.723729	0.306029	1905	31.1864	1538	25.2036	2962	39.3298	1961	31.0008	2136	28.5406	2605	36.5778	2059	34.4079	2685	40.8868	2554	35.6709	2141	33.0528	2263	35.944	2594	41.6531	2442	38.101	2261	35.3061	1613	26.3076	chr5	65040186	65044387	agat-gene-16259	2	GO:0004672: protein kinase activity (molecular_function); GO:0006468: protein phosphorylation (biological_process);	--	--	gi|1162571550|ref|XP_020424165.1|	6.44e-235	489/695(70.36)	679	probable inactive leucine-rich repeat receptor-like protein kinase At3g03770 [Prunus persica]	-
agat-gene-16277	8	0.290292	-0.160291	0.266023	-0.105732	356	13.1036	405	14.9222	376	11.2253	342	12.1561	357	10.7251	404	12.7545	216	8.11571	360	12.3257	316	9.92318	325	11.281	349	12.4634	426	15.3801	332	11.6466	382	13.4117	353	12.9447	chr5	64573971	64575798	agat-gene-16277	65	GO:0003674: molecular_function (molecular_function); GO:0003824: catalytic activity (molecular_function); GO:0004842: ubiquitin-protein transferase activity (molecular_function); GO:0005488: binding (molecular_function); GO:0005515: protein binding (molecular_function); GO:0005575: cellular_component (cellular_component); GO:0005622: intracellular anatomical structure (cellular_component); GO:000…	K04506(SIAH1)	ko04120//Ubiquitin mediated proteolysis	gi|1338442482|ref|PON65161.1|	1.6e-192	249/310(80.32)	537	E3 ubiquitin-protein ligase SIN-like [Parasponia andersonii]	CDD|cd03829|Sina|-
agat-gene-16296	8	0.996767	-0.88641	0.854405	0.0320051	3055	179.685	3094	182.162	3732	178.037	2227	126.487	2428	116.558	3915	197.503	2345	140.791	4729	258.725	8873	445.24	5422	300.734	5147	293.715	6840	394.607	8168	457.865	5650	316.978	2433	142.567	chr5	63848980	63851553	agat-gene-16296	--	--	--	--	gi|590682068|ref|XP_007041249.1|	1.37e-103	151/188(80.32)	303	PREDICTED: metallothiol transferase FosB [Theobroma cacao]	CDD|cd07245|VOC_like|-
agat-gene-16306	8	0.999955	-0.964622	0.943816	0.020806	3431	130.064	2875	109.096	4189	128.799	2874	105.208	3598	111.324	4838	157.305	2715	105.06	4712	166.154	4889	158.117	4545	162.477	4008	147.413	5108	189.93	5746	207.598	4585	165.789	2958	111.715	chr5	64017095	64020566	agat-gene-16306	--	--	--	--	gi|1220076226|ref|XP_021824689.1|	4.73e-167	243/293(82.94)	471	KH domain-containing protein At1g09660/At1g09670 isoform X1 [Prunus avium]	CDD|cd02395|SF1_like-KH|-
agat-gene-16310	8	0.492495	-0.690663	0.5448	0.145863	1399	27.3812	1392	27.2715	1806	28.6694	1509	28.52	1408	22.492	1981	33.2551	1619	32.3454	1878	34.19	1919	32.0429	1753	32.3547	1680	31.9018	1199	23.0176	2414	45.029	1505	28.0964	983	19.1675	chr5	64008021	64014356	agat-gene-16310	2	GO:0016491: oxidoreductase activity (molecular_function); GO:0055114: obsolete oxidation-reduction process (biological_process);	--	--	gi|1344085965|ref|XP_023927075.1|	0	505/580(87.07)	1014	prolycopene isomerase 1, chloroplastic [Quercus suber]	-
agat-gene-16325	8	0.927746	-0.856778	1.16992	-0.313141	1068	14.8614	1836	25.574	2580	29.119	1045	14.0421	1430	16.2412	2119	25.2906	1754	24.9144	3816	49.3931	2902	34.4516	3558	46.6892	4013	54.1788	4846	66.1424	4734	62.7824	1940	25.7496	957	13.2672	chr5	64398683	64407933	agat-gene-16325	84	GO:0001101: response to acid chemical (biological_process); GO:0003674: molecular_function (molecular_function); GO:0005215: transporter activity (molecular_function); GO:0005216: ion channel activity (molecular_function); GO:0005244: voltage-gated ion channel activity (molecular_function); GO:0005249: voltage-gated potassium channel activity (molecular_function); GO:0005261: cation channel activ…	--	--	gi|1821673047|ref|KAF3444469.1|	0	639/795(80.38)	1265	hypothetical protein FNV43_RR14161 [Rhamnella rubrinervis]	CDD|cd00038|CAP_ED|Cyclic nucleotide-binding domain
agat-gene-16332	8	0.530419	-0.677941	0.374561	0.303379	58	1.40511	68	1.64902	127	2.49547	75	1.75456	129	2.55073	119	2.47269	69	1.70633	124	2.7943	124	2.56287	77	1.75912	97	2.27995	107	2.54257	99	2.2858	95	2.19525	90	2.17221	chr5	63585385	63588302	agat-gene-16332	41	GO:0003674: molecular_function (molecular_function); GO:0003676: nucleic acid binding (molecular_function); GO:0003723: RNA binding (molecular_function); GO:0003824: catalytic activity (molecular_function); GO:0004518: nuclease activity (molecular_function); GO:0004519: endonuclease activity (molecular_function); GO:0005488: binding (molecular_function); GO:0005575: cellular_component (cellular_c…	--	--	gi|359472534|ref|XP_002274321.2|	1.8e-242	353/510(69.22)	682	PREDICTED: pentatricopeptide repeat-containing protein At1g26460, mitochondrial [Vitis vinifera]	-
agat-gene-16336	8	0.998422	-0.960854	0.883376	0.0774779	859	9.10928	1011	10.7319	1146	9.85694	974	9.97413	1352	11.702	1580	14.371	861	9.3202	2143	21.1389	2234	20.2114	1593	15.9304	1432	14.7335	1879	19.5445	2082	21.0422	1801	18.2173	785	8.29349	chr5	64819800	64827767	agat-gene-16336	109	GO:0000060: obsolete protein import into nucleus, translocation (biological_process); GO:0001101: response to acid chemical (biological_process); GO:0003674: molecular_function (molecular_function); GO:0005048: signal sequence binding (molecular_function); GO:0005215: transporter activity (molecular_function); GO:0005488: binding (molecular_function); GO:0005575: cellular_component (cellular_comp…	--	--	gi|1338441430|ref|PON64125.1|	0	971/1117(86.93)	1867	Coatomer beta subunit [Parasponia andersonii]	-
agat-gene-16341	8	0.907798	-0.919734	0.662009	0.257726	176	3.2976	151	2.83204	223	3.38889	198	3.58242	191	2.92086	229	3.68011	163	3.11749	267	4.65335	234	3.74045	178	3.14505	233	4.23558	279	5.1274	254	4.53566	315	5.62957	167	3.1173	chr5	63801642	63820495	agat-gene-16341	--	--	--	--	gi|2007225914|ref|KAG4983576.1|	4.76e-65	117/242(48.35)	221	hypothetical protein JHK87_028325 [Glycine soja]	-
agat-gene-16371	8	0.61112	-1.07084	0.589919	0.480917	120	6.95053	137	7.94316	183	8.59715	171	9.56441	196	9.26584	280	13.9102	90	5.32122	263	14.1697	319	15.7634	197	10.7603	217	12.1946	232	13.1805	217	11.9789	248	13.7015	146	8.42493	chr3	36709690	36712804	agat-gene-16371	--	--	K08507(USE1)	ko04130//SNARE interactions in vesicular transport	gi|1821681466|ref|KAF3452883.1|	6.72e-76	137/211(64.93)	238	hypothetical protein FNV43_RR03316 [Rhamnella rubrinervis]	-
agat-gene-16409	8	0.998574	-0.859049	0.697932	0.161117	596	16.7503	459	12.913	607	13.8367	495	13.4341	558	12.7998	740	17.8381	435	12.4795	686	17.9337	843	20.2128	657	17.4126	582	15.8698	736	20.2891	802	21.4819	729	19.5427	523	14.6439	chr3	35206319	35209898	agat-gene-16409	--	--	--	--	gi|1338440689|ref|PON63397.1|	4.54e-223	301/405(74.32)	622	Alpha/Beta hydrolase fold containing protein [Trema orientale]	-
agat-gene-16414	8	0.999031	-0.885888	0.868413	0.0174754	385	19.1835	407	20.3001	488	19.7221	405	19.4871	504	20.497	614	26.2407	356	18.1071	670	31.0535	652	27.7164	560	26.3134	456	22.0447	637	31.1325	611	29.0155	553	26.2828	439	21.7926	chr3	36277281	36282965	agat-gene-16414	33	GO:0005575: cellular_component (cellular_component); GO:0005622: intracellular anatomical structure (cellular_component); GO:0005623: obsolete cell (cellular_component); GO:0005634: nucleus (cellular_component); GO:0005654: nucleoplasm (cellular_component); GO:0005730: nucleolus (cellular_component); GO:0005737: cytoplasm (cellular_component); GO:0008150: biological_process (biological_process); …	K14294(WIBG, PYM)	ko03015//mRNA surveillance pathway; ko03013//RNA transport	gi|2031570737|ref|XP_041011776.1|	1.73e-83	156/236(66.10)	254	partner of Y14 and mago-like [Juglans microcarpa x Juglans regia]	-
agat-gene-16425	8	0.996191	-1.08016	0.776381	0.30378	532	10.594	429	8.55149	615	9.93323	576	11.0763	508	8.25665	837	14.296	420	8.53747	848	15.7077	907	15.4091	687	12.9011	592	11.4378	790	15.4306	854	16.2079	716	13.6	488	9.68155	chr3	36694151	36702912	agat-gene-16425	1	GO:0009055: electron transfer activity (molecular_function);	--	--	gi|1009151793|ref|XP_015893742.1|	1.85e-258	355/507(70.02)	723	sterol 3-beta-glucosyltransferase UGT80B1 isoform X1 [Ziziphus jujuba]	CDD|cd11013|Plantacyanin|Plantacyanin
agat-gene-16432	8	0.578349	-1.18087	0.767853	0.413017	690	24.0037	648	22.5653	1096	30.9248	789	26.5052	790	22.431	996	29.7186	574	20.3832	915	29.6087	1003	29.7682	897	29.4268	845	28.5205	995	33.9515	956	31.6962	860	28.5369	757	26.2363	chr3	35780403	35785472	agat-gene-16432	1	GO:0003723: RNA binding (molecular_function);	--	--	gi|1352866065|ref|PQM33036.1|	6.87e-155	230/295(77.97)	444	putative CRM domain-containing protein [Prunus yedoensis var. nudiflora]	-
agat-gene-16447	8	0.940138	-1.0498	1.0453	0.00450015	136	3.01325	90	1.99606	172	3.09094	172	3.68001	100	1.80837	186	3.53467	129	2.91754	261	5.37904	281	5.31159	391	8.16947	241	5.18065	335	7.28028	392	8.27756	273	5.76949	120	2.64883	chr6	29503505	29508511	agat-gene-16447	49	GO:0003674: molecular_function (molecular_function); GO:0003824: catalytic activity (molecular_function); GO:0004175: endopeptidase activity (molecular_function); GO:0004190: aspartic-type endopeptidase activity (molecular_function); GO:0005575: cellular_component (cellular_component); GO:0005622: intracellular anatomical structure (cellular_component); GO:0005623: obsolete cell (cellular_compone…	--	--	gi|1009108251|ref|XP_015883794.1|	2.64e-299	399/509(78.39)	824	aspartic proteinase-like isoform X2 [Ziziphus jujuba]	CDD|cd06098|phytepsin|Phytepsin
agat-gene-16477	8	0.921346	-0.784055	0.660947	0.123108	111	11.6198	114	11.9459	145	12.3115	131	13.2426	151	12.9017	226	20.292	143	15.2807	167	16.2615	228	20.3626	190	18.7565	140	14.2192	161	16.5314	292	29.1327	155	15.477	112	11.6808	chr6	29647270	29648045	agat-gene-16477	43	GO:0001101: response to acid chemical (biological_process); GO:0003674: molecular_function (molecular_function); GO:0005488: binding (molecular_function); GO:0005515: protein binding (molecular_function); GO:0005575: cellular_component (cellular_component); GO:0005622: intracellular anatomical structure (cellular_component); GO:0005623: obsolete cell (cellular_component); GO:0005737: cytoplasm (c…	--	--	gi|1009108550|ref|XP_015885244.1|	7.27e-52	79/91(86.81)	167	chaperonin-like RBCX protein 1, chloroplastic [Ziziphus jujuba]	-
agat-gene-16478	8	0.727046	-0.862014	0.617207	0.244807	97	5.85616	84	5.07641	159	7.78584	111	6.47127	137	6.75077	149	7.71556	95	5.85459	101	5.67193	220	11.3315	177	10.0771	129	7.55618	146	8.64572	214	12.3133	108	6.21934	79	4.75166	chr6	29641441	29645210	agat-gene-16478	43	GO:0001101: response to acid chemical (biological_process); GO:0003674: molecular_function (molecular_function); GO:0005488: binding (molecular_function); GO:0005515: protein binding (molecular_function); GO:0005575: cellular_component (cellular_component); GO:0005622: intracellular anatomical structure (cellular_component); GO:0005623: obsolete cell (cellular_component); GO:0005737: cytoplasm (c…	--	--	gi|1829219732|ref|KAF3964362.1|	9.38e-27	60/87(68.97)	106	hypothetical protein CMV_011341 [Castanea mollissima]	-
agat-gene-16504	8	0.929223	-1.14736	0.823129	0.324234	311	3.41545	273	3.00114	424	3.77677	387	4.10415	356	3.19102	567	5.34085	240	2.69048	593	6.05774	726	6.80215	588	6.08956	402	4.28336	584	6.29082	599	6.26953	475	4.97577	248	2.71341	chr6	27164863	27176530	agat-gene-16504	87	GO:0000785: chromatin (cellular_component); GO:0000976: transcription cis-regulatory region binding (molecular_function); GO:0001067: transcription regulatory region nucleic acid binding (molecular_function); GO:0003674: molecular_function (molecular_function); GO:0003676: nucleic acid binding (molecular_function); GO:0003677: DNA binding (molecular_function); GO:0003682: chromatin binding (molec…	--	--	gi|1350249318|ref|XP_024021624.1|	0	666/1056(63.07)	1247	lysine-specific demethylase JMJ25 [Morus notabilis]	-
agat-gene-16506	8	0.798861	-0.741077	1.02676	-0.285688	363	15.5131	308	13.1758	554	19.203	352	14.5265	507	17.6845	396	14.5153	328	14.3086	472	18.763	417	15.2037	493	19.8683	478	19.8194	506	21.2104	651	26.5151	470	19.1588	345	14.6888	chr6	27064302	27067795	agat-gene-16506	1	GO:0005789: endoplasmic reticulum membrane (cellular_component);	--	--	gi|1338448360|ref|PON70918.1|	2.13e-129	202/274(73.72)	374	Vesicle-associated membrane-protein-associated protein [Parasponia andersonii]	-
agat-gene-16523	8	0.58249	-0.626048	0.636242	-0.0101937	674	27.4666	490	19.9884	587	19.4022	381	14.9932	453	15.0673	1012	35.3725	525	21.8392	675	25.5869	884	30.734	787	30.2441	601	23.7624	719	28.7396	1066	41.4021	688	26.7431	469	19.0412	chr6	29287627	29289482	agat-gene-16523	--	--	--	--	gi|1350259390|ref|XP_024023187.1|	5.54e-150	218/280(77.86)	427	uncharacterized protein LOC21397340 isoform X1 [Morus notabilis]	-
agat-gene-16537	8	0.658926	-0.794626	0.26656	0.528065	568	45.0079	561	44.4979	932	59.8995	509	38.9479	865	55.9434	933	63.4106	409	33.0823	841	61.9876	917	61.9915	515	38.483	722	55.5071	763	59.3024	742	56.0357	873	65.9833	410	32.3669	chr6	29693100	29693629	agat-gene-16537	100	GO:0000003: reproduction (biological_process); GO:0003006: developmental process involved in reproduction (biological_process); GO:0003674: molecular_function (molecular_function); GO:0003676: nucleic acid binding (molecular_function); GO:0003677: DNA binding (molecular_function); GO:0003700: DNA-binding transcription factor activity (molecular_function); GO:0003723: RNA binding (molecular_functi…	--	--	gi|1276266965|ref|PIN22979.1|	2.41e-95	137/144(95.14)	280	hypothetical protein CDL12_04289 [Handroanthus impetiginosus]	CDD|cd00086|homeodomain|Homeobox domain
agat-gene-16574	8	0.939212	-1.06653	0.747159	0.31937	404	12.4928	344	10.6481	640	16.0518	444	13.2582	455	11.4836	672	17.8232	372	11.7422	709	20.3935	681	17.9658	494	14.4054	688	20.6413	803	24.3556	636	18.7437	784	23.1245	450	13.8633	chr6	26314552	26321674	agat-gene-16574	3	GO:0016021: integral component of membrane (cellular_component); GO:0022857: transmembrane transporter activity (molecular_function); GO:0055085: transmembrane transport (biological_process);	--	--	gi|1009172862|ref|XP_015867507.1|	3.38e-194	282/374(75.40)	546	solute carrier family 35 member F1-like isoform X1 [Ziziphus jujuba]	-
agat-gene-16583	8	0.60581	-0.992756	0.487166	0.505589	397	17.976	325	14.7307	500	18.3628	461	20.1571	414	15.3001	756	29.3605	397	18.3495	650	27.3769	675	26.0753	476	20.325	469	20.6038	414	18.387	656	28.3092	498	21.5085	324	14.6159	chr6	29102715	29112315	agat-gene-16583	15	GO:0003674: molecular_function (molecular_function); GO:0005488: binding (molecular_function); GO:0005515: protein binding (molecular_function); GO:0008150: biological_process (biological_process); GO:0008152: metabolic process (biological_process); GO:0009058: biosynthetic process (biological_process); GO:0009059: macromolecule biosynthetic process (biological_process); GO:0010021: amylopectin b…	K00703(glgA)	ko00500//Starch and sucrose metabolism	gi|374256055|ref|AEZ00889.1|	2.9e-106	145/165(87.88)	313	putative chloroplast starch synthase III, partial [Elaeis guineensis]	-
agat-gene-16587	8	0.75723	-0.653438	0.79226	-0.138821	61	5.84906	62	5.95092	83	6.45507	53	4.90746	68	5.32178	72	5.92145	44	4.30666	81	7.22453	53	4.33565	82	7.41466	50	4.65155	85	7.99433	100	9.13854	69	6.3108	32	3.05691	chr6	28799141	28799942	agat-gene-16587	42	GO:0003674: molecular_function (molecular_function); GO:0003676: nucleic acid binding (molecular_function); GO:0003723: RNA binding (molecular_function); GO:0003824: catalytic activity (molecular_function); GO:0004518: nuclease activity (molecular_function); GO:0004519: endonuclease activity (molecular_function); GO:0005488: binding (molecular_function); GO:0005575: cellular_component (cellular_c…	--	--	gi|1585726112|ref|XP_028059202.1|	2.45e-16	51/139(36.69)	80	pentatricopeptide repeat-containing protein At1g61870, mitochondrial-like [Camellia sinensis]	-
agat-gene-16626	8	0.997479	-0.805806	0.707527	0.0982788	765	33.7027	636	28.0476	912	32.5885	586	24.9302	1004	36.1018	973	36.7668	532	23.9247	1000	40.98	1409	52.9586	958	39.8007	913	39.0252	1112	48.0524	1247	52.3589	1112	46.7291	657	28.8367	unplaced_scaffold24	8823	9599	agat-gene-16626	1	GO:0003700: DNA-binding transcription factor activity (molecular_function);	--	--	gi|1009129337|ref|XP_015881712.1|	2.68e-123	202/270(74.81)	358	transcription factor TCP20-like [Ziziphus jujuba]	-
agat-gene-16629	8	0.586339	-1.18422	0.974267	0.209958	28	3.2272	35	4.03805	76	7.10474	69	7.67966	35	3.29251	131	12.9503	9	1.05887	179	19.1906	188	18.4862	341	37.0633	193	21.5822	277	31.3152	358	39.3253	231	25.3956	14	1.60758	chr6	45762039	45762335	agat-gene-16629	--	--	--	--	gi|1009153186|ref|XP_015894501.1|	1.85e-22	53/83(63.86)	89	uncharacterized protein LOC107428479 [Ziziphus jujuba]	-
agat-gene-16643	8	0.736027	-1.01827	1.00932	0.00894877	186	2.86803	141	2.17634	245	3.06411	260	3.87142	205	2.57998	228	3.01541	165	2.59709	362	5.19216	376	4.94631	322	4.68219	242	3.62041	406	6.14051	449	6.59839	225	3.30927	121	1.8588	chr6	45143532	45149396	agat-gene-16643	38	GO:0003674: molecular_function (molecular_function); GO:0005215: transporter activity (molecular_function); GO:0005575: cellular_component (cellular_component); GO:0005622: intracellular anatomical structure (cellular_component); GO:0005623: obsolete cell (cellular_component); GO:0005737: cytoplasm (cellular_component); GO:0006810: transport (biological_process); GO:0006811: ion transport (biolog…	--	--	gi|1269967218|ref|XP_022733953.1|	0	605/760(79.61)	1147	putative potassium transporter 12 isoform X7 [Durio zibethinus]	-
agat-gene-16647	8	0.917897	-0.72537	0.797303	-0.0719337	834	46.1957	1010	56.0007	1394	62.6276	617	33.0025	1103	49.8658	1406	66.7976	949	53.6579	1472	75.8424	1600	75.6098	1161	60.6442	1270	68.2513	1883	102.304	2175	114.82	1613	85.2215	802	44.2575	chr6	44861664	44863362	agat-gene-16647	109	GO:0000003: reproduction (biological_process); GO:0000156: phosphorelay response regulator activity (molecular_function); GO:0000160: phosphorelay signal transduction system (biological_process); GO:0003006: developmental process involved in reproduction (biological_process); GO:0003674: molecular_function (molecular_function); GO:0003824: catalytic activity (molecular_function); GO:0004672: prot…	K14492(ARR-A)	ko04075//Plant hormone signal transduction	gi|1338423301|ref|PON46554.1|	4.57e-93	157/200(78.50)	278	Two-component response regulator [Parasponia andersonii]	CDD|cd17581|REC_typeA_ARR|-
agat-gene-16649	8	0.780449	-0.450762	0.641276	-0.190514	133	2.58533	156	3.03547	136	2.14423	89	1.67063	221	3.5063	191	3.18448	99	1.96441	207	3.74286	242	4.01331	177	3.24459	176	3.31932	212	4.04211	199	3.68671	217	4.0235	130	2.51759	chr6	44808137	44813591	agat-gene-16649	108	GO:0000003: reproduction (biological_process); GO:0000373: Group II intron splicing (biological_process); GO:0000375: RNA splicing, via transesterification reactions (biological_process); GO:0000377: RNA splicing, via transesterification reactions with bulged adenosine as nucleophile (biological_process); GO:0003006: developmental process involved in reproduction (biological_process); GO:0003674:…	--	--	gi|1841592966|ref|XP_034217248.1|	1.47e-206	385/722(53.32)	615	DExH-box ATP-dependent RNA helicase DExH15 chloroplastic [Prunus dulcis]	CDD|cd18795|SF2_C_Ski2|-
agat-gene-16674	8	0.839096	-1.05538	0.899556	0.155828	604	20.6964	623	21.3689	1088	30.2381	745	24.6513	817	22.8493	897	26.3628	660	23.0852	996	31.7458	1215	35.5187	1023	33.0564	995	33.0791	1261	42.382	969	31.6449	951	31.0827	780	26.6275	chr6	43403918	43404916	agat-gene-16674	--	--	--	--	gi|1731742440|ref|XP_030482835.1|	7e-139	215/337(63.80)	403	uncharacterized protein LOC115699517 [Cannabis sativa]	-
agat-gene-16699	8	0.592659	-0.529778	0.244359	0.285419	122	12.0007	144	14.1789	182	14.5206	105	9.97378	123	9.87511	190	16.0302	121	12.1496	204	18.6657	196	16.4484	133	12.3372	104	9.92544	157	15.1479	164	15.3748	155	14.5431	125	12.2499	chr6	41957096	41958661	agat-gene-16699	92	GO:0000175: 3'-5'-exoribonuclease activity (molecular_function); GO:0000176: nuclear exosome (RNase complex) (cellular_component); GO:0000178: exosome (RNase complex) (cellular_component); GO:0003674: molecular_function (molecular_function); GO:0003824: catalytic activity (molecular_function); GO:0004518: nuclease activity (molecular_function); GO:0004519: endonuclease activity (molecular_functio…	K12585(DIS3, RRP44)	ko03018//RNA degradation	gi|1552197286|ref|RVW55127.1|	9.06e-19	39/76(51.32)	81	Exosome complex exonuclease RRP44-like A [Vitis vinifera]	--
agat-gene-16721	8	0.925975	-0.718078	0.875937	-0.157859	1223	34.5421	1175	33.2197	1352	30.9717	950	25.9102	1132	26.0952	1210	29.3121	858	24.7366	1351	35.4932	1452	34.9873	1235	32.8935	1307	35.8153	1398	38.729	1577	42.4496	1195	32.1935	755	21.2444	chr6	40313669	40315129	agat-gene-16721	--	--	--	--	gi|1821685500|ref|KAF3456916.1|	3.69e-163	280/431(64.97)	470	hypothetical protein FNV43_RR01570 [Rhamnella rubrinervis]	-
agat-gene-16729	8	0.780789	-1.13291	0.654755	0.47815	2389	10.0589	1819	7.6666	2820	9.63052	2597	10.5592	2644	9.0863	3294	11.8959	2072	8.90543	2806	10.9898	3540	12.7163	2892	11.4829	2765	11.2954	2920	12.0593	3193	12.8131	3094	12.426	2004	8.40636	chr6	39507453	39538330	agat-gene-16729	--	--	--	--	gi|1009139624|ref|XP_015887217.1|	0	1764/2713(65.02)	3315	LOW QUALITY PROTEIN: small subunit processome component 20 homolog [Ziziphus jujuba]	-
agat-gene-16740	8	0.99711	-0.81086	0.882344	-0.0714843	46	0.937288	68	1.38695	66	1.09075	36	0.708342	94	1.56327	107	1.86999	39	0.811169	140	2.65345	154	2.67706	123	2.36342	101	1.99668	130	2.59816	132	2.56336	120	2.33225	54	1.09619	chr6	39001648	39006054	agat-gene-16740	--	--	--	--	gi|1139795432|ref|ONI28050.1|	1.64e-227	331/554(59.75)	647	hypothetical protein PRUPE_1G119100 [Prunus persica]	-
agat-gene-16768	8	0.995367	-0.805117	0.629612	0.175505	170	5.65533	199	6.62671	209	5.63926	115	3.6943	168	4.56152	382	10.8996	141	4.78806	333	10.3044	417	11.835	315	9.88191	198	6.39065	313	10.2132	361	11.4456	351	11.1377	165	5.46852	chr6	45757261	45758894	agat-gene-16768	2	GO:0016491: oxidoreductase activity (molecular_function); GO:0055114: obsolete oxidation-reduction process (biological_process);	--	--	gi|470149251|ref|XP_004310153.1|	5.39e-179	236/337(70.03)	505	PREDICTED: flavonol synthase/flavanone 3-hydroxylase-like [Fragaria vesca subsp. vesca]	-
agat-gene-1677	8	0.998786	-0.912608	0.862298	0.0503098	660	8.58712	696	9.0646	1007	10.6267	611	7.67662	817	8.67596	1011	11.2822	664	8.81867	898	10.868	1096	12.1657	914	11.2143	871	10.9949	1101	14.0507	1176	14.5825	921	11.4299	668	8.65878	chr12	1440892	1443631	agat-gene-1677	145	GO:0000060: obsolete protein import into nucleus, translocation (biological_process); GO:0000070: mitotic sister chromatid segregation (biological_process); GO:0000226: microtubule cytoskeleton organization (biological_process); GO:0000278: mitotic cell cycle (biological_process); GO:0000280: nuclear division (biological_process); GO:0000819: sister chromatid segregation (biological_process); GO:…	K14293(KPNB1, IPO1)	ko03013//RNA transport	gi|1216235735|ref|XP_021627062.1|	0	781/869(89.87)	1543	importin subunit beta-1-like [Manihot esculenta]	-
agat-gene-16771	8	0.512641	-0.464615	1.20296	-0.738349	63	1.40953	64	1.43334	85	1.54248	47	1.01544	112	2.04523	123	2.36036	94	2.1468	176	3.66281	83	1.58429	143	3.0171	141	3.06072	204	4.47683	212	4.52053	66	1.4085	87	1.93923	chr6	45713874	45719690	agat-gene-16771	72	GO:0003674: molecular_function (molecular_function); GO:0005215: transporter activity (molecular_function); GO:0005575: cellular_component (cellular_component); GO:0005622: intracellular anatomical structure (cellular_component); GO:0005623: obsolete cell (cellular_component); GO:0005737: cytoplasm (cellular_component); GO:0005773: vacuole (cellular_component); GO:0005774: vacuolar membrane (cell…	--	--	gi|1821659777|ref|KAF3431206.1|	6.01e-281	401/511(78.47)	778	hypothetical protein FNV43_RR25936 [Rhamnella rubrinervis]	CDD|cd13132|MATE_eukaryotic|-
agat-gene-16773	8	0.779306	-1.17541	0.872725	0.302688	2963	72.8646	3347	82.3904	5941	118.498	3853	91.4975	3933	78.9407	5907	124.592	3909	98.1256	5822	133.176	6196	129.993	5269	122.19	5549	132.395	5217	125.838	6587	154.381	5186	121.646	3267	80.0407	chr6	45675874	45680022	agat-gene-16773	48	GO:0001666: response to hypoxia (biological_process); GO:0003674: molecular_function (molecular_function); GO:0003824: catalytic activity (molecular_function); GO:0004021: L-alanine:2-oxoglutarate aminotransferase activity (molecular_function); GO:0005575: cellular_component (cellular_component); GO:0005576: extracellular region (cellular_component); GO:0005622: intracellular anatomical structure…	K14272(GGAT)	ko00260//Glycine, serine and threonine metabolism; ko00710//Carbon fixation in photosynthetic organisms; ko01230//Biosynthesis of amino acids; ko00630//Glyoxylate and dicarboxylate metabolism; ko01200//Carbon metabolism; ko01210//2-Oxocarboxylic acid metabolism; ko00250//Alanine, aspartate and glutamate metabolism; ko00220//Arginine biosynthesis	gi|567891507|ref|XP_006438274.1|	5.73e-317	424/481(88.15)	865	glutamate--glyoxylate aminotransferase 2 [Citrus clementina]	CDD|cd00609|AAT_like|-
agat-gene-16790	8	0.921002	-0.791913	0.445912	0.346001	53	8.28431	69	10.7961	82	10.3959	68	10.2639	66	8.42007	104	13.9429	68	10.8498	94	13.6671	147	19.6029	101	14.8875	64	9.7058	106	16.2515	126	18.7703	120	17.8912	82	12.7694	chr6	45386801	45387566	agat-gene-16790	127	GO:0000045: autophagosome assembly (biological_process); GO:0000407: phagophore assembly site (cellular_component); GO:0003674: molecular_function (molecular_function); GO:0003824: catalytic activity (molecular_function); GO:0005575: cellular_component (cellular_component); GO:0005622: intracellular anatomical structure (cellular_component); GO:0005623: obsolete cell (cellular_component); GO:0005…	K00914(PIK3C3, VPS34)	ko00562//Inositol phosphate metabolism; ko04140//Autophagy - animal; ko04145//Phagosome; ko04070//Phosphatidylinositol signaling system	gi|1770280061|ref|KAE8023477.1|	9.3e-36	61/70(87.14)	134	hypothetical protein FH972_009167 [Carpinus fangiana]	--
agat-gene-16791	8	0.989606	-0.728432	0.700025	0.0284071	610	10.266	602	10.1416	729	9.95102	492	7.99583	759	10.4257	913	13.179	546	9.37988	803	12.5706	964	13.8412	750	11.903	682	11.136	880	14.5266	1021	16.3764	871	13.982	564	9.45647	chr6	45367025	45372572	agat-gene-16791	127	GO:0000045: autophagosome assembly (biological_process); GO:0000407: phagophore assembly site (cellular_component); GO:0003674: molecular_function (molecular_function); GO:0003824: catalytic activity (molecular_function); GO:0005575: cellular_component (cellular_component); GO:0005622: intracellular anatomical structure (cellular_component); GO:0005623: obsolete cell (cellular_component); GO:0005…	K00914(PIK3C3, VPS34)	ko00562//Inositol phosphate metabolism; ko04140//Autophagy - animal; ko04145//Phagosome; ko04070//Phosphatidylinositol signaling system	gi|645230223|ref|XP_008221836.1|	0	565/654(86.39)	1092	PREDICTED: phosphatidylinositol 3-kinase, root isoform [Prunus mume]	CDD|cd00896|PI3Kc_III|-
agat-gene-16799	8	0.937134	-0.979711	0.908547	0.0711645	29	1.88013	32	2.07671	54	2.83956	32	2.00339	55	2.91035	56	3.114	23	1.52212	57	3.43743	72	3.9824	60	3.66828	65	4.0886	104	6.61349	65	4.01628	61	3.77224	25	1.61476	chr6	45125149	45127170	agat-gene-16799	1	GO:0005515: protein binding (molecular_function);	--	--	gi|568860624|ref|XP_006483816.1|	1.59e-68	121/183(66.12)	222	uncharacterized protein LOC102629403 [Citrus sinensis]	-
agat-gene-16801	8	0.999703	-0.955537	0.86141	0.0941275	785	20.5913	803	21.0846	1059	22.5308	674	17.0726	900	19.2685	1239	27.8756	585	15.6639	1253	30.5727	1234	27.6154	1117	27.6305	962	24.4827	1135	29.2023	1287	32.1746	1116	27.9227	748	19.5475	chr6	45122828	45124638	agat-gene-16801	--	--	--	--	gi|1338476978|ref|PON98907.1|	1.08e-137	238/434(54.84)	407	Six-bladed beta-propeller [Trema orientale]	-
agat-gene-16821	8	0.97641	-1.06526	0.965985	0.0992708	1964	73.4759	2560	95.8692	4768	144.679	2418	87.3544	3117	95.177	4993	160.216	2662	101.658	4576	159.242	4120	131.499	4720	166.52	4908	178.147	6082	223.181	6486	231.26	5099	181.956	2166	80.7306	chr6	44734642	44735781	agat-gene-16821	--	--	--	--	gi|1338423284|ref|PON46537.1|	3.73e-126	230/326(70.55)	369	GAMYB transcription factor [Parasponia andersonii]	CDD|cd00167|SANT|SANT/Myb domain
agat-gene-16837	8	0.616801	-1.1516	1.13889	0.0127059	17	0.331586	7	0.136673	63	0.996677	60	1.13012	1	0.0159199	60	1.00378	0	0	168	3.04807	98	1.63078	162	2.97978	144	2.72509	274	5.2421	225	4.18264	93	1.73025	6	0.116594	chr6	44391447	44397854	agat-gene-16837	54	GO:0003674: molecular_function (molecular_function); GO:0005215: transporter activity (molecular_function); GO:0005319: lipid transporter activity (molecular_function); GO:0005342: organic acid transmembrane transporter activity (molecular_function); GO:0005575: cellular_component (cellular_component); GO:0005623: obsolete cell (cellular_component); GO:0005886: plasma membrane (cellular_component…	--	--	gi|1338478104|ref|POO00028.1|	0	460/584(78.77)	895	Proton-dependent oligopeptide transporter [Trema orientale]	CDD|cd17414|MFS_NPF4|-
agat-gene-16838	8	0.999834	-1.06241	0.784119	0.278293	1845	43.4068	1912	45.0283	2838	54.1552	1848	41.9845	1965	37.7325	3750	75.6715	1718	41.2587	2892	63.289	3738	75.0279	2807	62.2766	2678	61.1284	3453	79.6829	4171	93.5238	2976	66.7841	1722	40.3619	chr6	44337905	44341953	agat-gene-16838	2	GO:0004672: protein kinase activity (molecular_function); GO:0006468: protein phosphorylation (biological_process);	--	--	gi|1009153999|ref|XP_015894931.1|	0	443/484(91.53)	868	probable serine/threonine-protein kinase PIX7 isoform X1 [Ziziphus jujuba]	CDD|cd14066|STKc_IRAK|-
agat-gene-16853	8	0.463228	-0.638071	0.664938	-0.0268672	38	2.81557	32	2.37339	57	3.4255	23	1.64564	25	1.51187	22	1.39812	23	1.73957	37	2.55007	41	2.59172	46	3.21412	36	2.58795	54	3.92449	34	2.40094	33	2.33225	8	0.59054	chr6	43949747	43950836	agat-gene-16853	--	--	--	--	gi|1841596457|ref|XP_034198427.1|	1.93e-28	74/150(49.33)	117	PH, RCC1 and FYVE domains-containing protein 1-like [Prunus dulcis]	-
agat-gene-16854	8	0.747645	-1.01306	0.926624	0.0864353	21	0.796079	21	0.796878	54	1.66034	33	1.20802	34	1.05198	33	1.07298	13	0.50305	52	1.83362	62	2.00517	71	2.53814	48	1.76542	46	1.71042	125	4.51614	48	1.73563	15	0.566506	chr6	43943911	43947095	agat-gene-16854	25	GO:0003674: molecular_function (molecular_function); GO:0005085: guanyl-nucleotide exchange factor activity (molecular_function); GO:0005488: binding (molecular_function); GO:0005515: protein binding (molecular_function); GO:0005575: cellular_component (cellular_component); GO:0005622: intracellular anatomical structure (cellular_component); GO:0005623: obsolete cell (cellular_component); GO:0005…	--	--	gi|703079673|ref|XP_010091214.1|	1.11e-114	206/371(55.53)	360	PH, RCC1 and FYVE domains-containing protein 1 [Morus notabilis]	-
agat-gene-16877	8	0.997471	-1.03508	0.769502	0.265573	43	0.619507	21	0.302854	84	0.981576	48	0.667797	82	0.964236	168	2.076	31	0.455902	153	2.0504	223	2.74098	102	1.3858	116	1.62146	220	3.10891	171	2.34798	128	1.759	44	0.631549	chr6	43495045	43498797	agat-gene-16877	23	GO:0005575: cellular_component (cellular_component); GO:0005622: intracellular anatomical structure (cellular_component); GO:0005623: obsolete cell (cellular_component); GO:0005737: cytoplasm (cellular_component); GO:0005794: Golgi apparatus (cellular_component); GO:0005802: trans-Golgi network (cellular_component); GO:0005886: plasma membrane (cellular_component); GO:0012505: endomembrane system…	--	--	gi|1389616846|ref|XP_024933998.1|	0	531/791(67.13)	1006	phosphate transporter PHO1 homolog 10-like isoform X1 [Ziziphus jujuba]	CDD|cd14476|SPX_PHO1_like|PHO1, SPX domain
agat-gene-16892	8	0.898288	-1.10041	0.561691	0.538719	8772	30.2394	7011	24.1931	10935	30.5746	9533	31.7344	10518	29.5938	12990	38.4082	8124	28.5875	10996	35.2597	13564	39.8919	10499	34.1306	10170	34.0147	10733	36.2914	12395	40.7232	12143	39.9282	7497	25.7477	chr6	43016513	43036243	agat-gene-16892	173	GO:0000003: reproduction (biological_process); GO:0000166: nucleotide binding (molecular_function); GO:0000228: nuclear chromosome (cellular_component); GO:0000785: chromatin (cellular_component); GO:0000988: obsolete transcription factor activity, protein binding (molecular_function); GO:0000990: obsolete transcription factor activity, core RNA polymerase binding (molecular_function); GO:0000991…	--	--	gi|1009115880|ref|XP_015874473.1|	0	1687/2683(62.88)	2849	chromatin structure-remodeling complex protein SYD isoform X1 [Ziziphus jujuba]	CDD|cd17996|DEXHc_SMARCA2_SMARCA4|-
agat-gene-16895	8	0.801214	-0.532679	0.439744	0.0929348	124	7.07448	96	5.48252	112	5.18272	79	4.35237	144	6.70544	141	6.89973	87	5.06668	125	6.63364	154	7.49577	139	7.47841	119	6.58705	104	5.81987	139	7.55803	149	8.10846	60	3.41037	chr6	42997081	42997838	agat-gene-16895	201	GO:0000018: regulation of DNA recombination (biological_process); GO:0000414: regulation of histone H3-K36 methylation (biological_process); GO:0000416: positive regulation of histone H3-K36 methylation (biological_process); GO:0000726: obsolete non-recombinational repair (biological_process); GO:0002637: regulation of immunoglobulin production (biological_process); GO:0002639: positive regulatio…	--	--	gi|1338457913|ref|PON80285.1|	1.56e-16	90/179(50.28)	84	BRCT domain containing protein [Parasponia andersonii]	--
agat-gene-16909	8	0.999928	-0.921819	0.749833	0.171986	2241	33.9136	2260	34.2355	3026	37.1422	2253	32.9244	2997	37.0178	3874	50.2842	2185	33.7532	3712	52.2526	4778	61.6879	3315	47.3082	2940	43.1668	4131	61.3189	4689	67.6289	3888	56.1225	2437	36.7421	unplaced_scaffold29	17671	20742	agat-gene-16909	49	GO:0003674: molecular_function (molecular_function); GO:0003824: catalytic activity (molecular_function); GO:0004672: protein kinase activity (molecular_function); GO:0004674: protein serine/threonine kinase activity (molecular_function); GO:0004693: cyclin-dependent protein serine/threonine kinase activity (molecular_function); GO:0005524: ATP binding (molecular_function); GO:0005575: cellular_c…	--	--	gi|1009152951|ref|XP_015894373.1|	0	582/762(76.38)	1073	cyclin-dependent kinase G-2 isoform X1 [Ziziphus jujuba]	CDD|cd07843|STKc_CDC2L1|-
agat-gene-16925	8	0.985262	-0.86435	0.842708	0.0216415	11720	564.264	11413	550.035	19196	749.605	9585	445.628	13411	526.996	20194	833.906	13068	642.237	18245	817.085	22313	916.505	19108	867.544	18361	857.674	22644	1069.34	30703	1408.82	21951	1008.06	12982	622.692	chr6	42226325	42232042	agat-gene-16925	--	--	--	--	gi|1835382095|ref|KAF4350192.1|	2.29e-151	209/236(88.56)	427	hypothetical protein F8388_013613 [Cannabis sativa]	-
agat-gene-16935	8	0.535343	-0.913914	1.10363	-0.189714	63	0.826275	78	1.02403	150	1.59567	77	0.975214	94	1.00624	129	1.45115	71	0.950547	352	4.29433	187	2.09241	175	2.16443	180	2.29049	231	2.97169	155	1.93748	90	1.12591	62	0.810125	chr6	41871524	41875657	agat-gene-16935	64	GO:0003674: molecular_function (molecular_function); GO:0003824: catalytic activity (molecular_function); GO:0005575: cellular_component (cellular_component); GO:0005622: intracellular anatomical structure (cellular_component); GO:0005623: obsolete cell (cellular_component); GO:0005737: cytoplasm (cellular_component); GO:0006629: lipid metabolic process (biological_process); GO:0007275: multicell…	K15718(LOX1_5)	ko00591//Linoleic acid metabolism	gi|1009141164|ref|XP_015888045.1|	0	719/869(82.74)	1505	linoleate 9S-lipoxygenase 5-like isoform X2 [Ziziphus jujuba]	CDD|cd01751|PLAT_LH2|Plant lipoxygenase, PLAT/LH2 domain
agat-gene-16937	8	0.610502	-1.12894	0.725493	0.403443	544	10.7579	581	11.5011	1087	17.4351	761	14.5324	805	12.9932	1015	17.216	787	15.8867	1078	19.8296	1139	19.2165	976	18.2011	846	16.2319	907	17.5931	1183	22.2963	1017	19.1835	571	11.2497	chr6	41850573	41861636	agat-gene-16937	38	GO:0003674: molecular_function (molecular_function); GO:0003676: nucleic acid binding (molecular_function); GO:0003723: RNA binding (molecular_function); GO:0003824: catalytic activity (molecular_function); GO:0004518: nuclease activity (molecular_function); GO:0004519: endonuclease activity (molecular_function); GO:0005488: binding (molecular_function); GO:0005575: cellular_component (cellular_c…	--	--	gi|1338449127|ref|PON71674.1|	1.12e-98	149/193(77.20)	308	Pentatricopeptide repeat [Parasponia andersonii]	-
agat-gene-16946	8	0.840376	-1.18389	0.89035	0.293539	694	11.8546	789	13.4909	1401	19.4103	1042	17.1878	1022	14.2485	2003	29.3459	561	9.78185	1943	30.8722	2362	34.4214	2207	35.5509	1678	27.8093	2611	43.7462	2605	42.4087	1989	32.4071	444	7.5559	unplaced_scaffold35	14489	16919	agat-gene-16946	--	--	--	--	gi|1009152994|ref|XP_015894396.1|	2.97e-315	482/672(71.73)	877	uncharacterized protein LOC107428379 [Ziziphus jujuba]	-
agat-gene-16977	8	0.631173	-0.993751	0.852197	0.141554	170	6.04292	248	8.82441	363	10.4658	263	9.02774	305	8.84891	297	9.05512	221	8.01903	343	11.3412	374	11.3421	374	12.5369	335	11.5535	372	12.9702	345	11.6879	367	12.4435	278	9.84509	chr6	46122831	46125462	agat-gene-16977	62	GO:0000003: reproduction (biological_process); GO:0000038: very long-chain fatty acid metabolic process (biological_process); GO:0003006: developmental process involved in reproduction (biological_process); GO:0003674: molecular_function (molecular_function); GO:0003824: catalytic activity (molecular_function); GO:0005575: cellular_component (cellular_component); GO:0005622: intracellular anatomi…	K10251(HSD17B12, KAR, IFA38)	ko01040//Biosynthesis of unsaturated fatty acids; ko00062//Fatty acid elongation; ko01212//Fatty acid metabolism	gi|1009153119|ref|XP_015894465.1|	4.56e-209	280/320(87.50)	580	very-long-chain 3-oxoacyl-CoA reductase 1-like [Ziziphus jujuba]	CDD|cd05356|17beta-HSD1_like_SDR_c|-
agat-gene-16979	8	0.902603	-0.868453	0.930402	-0.0619494	532	22.3999	455	19.177	543	18.5439	532	21.6307	546	18.7637	640	23.1129	419	18.0086	721	28.2382	581	20.8705	564	22.3941	536	21.8962	626	25.8533	664	26.6454	598	24.0167	424	17.7859	chr6	46177610	46179955	agat-gene-16979	222	GO:0000003: reproduction (biological_process); GO:0000122: negative regulation of transcription by RNA polymerase II (biological_process); GO:0000151: ubiquitin ligase complex (cellular_component); GO:0000209: protein polyubiquitination (biological_process); GO:0000726: obsolete non-recombinational repair (biological_process); GO:0000781: chromosome, telomeric region (cellular_component); GO:0001…	--	--	gi|1821659698|ref|KAF3431127.1|	1.37e-125	176/239(73.64)	363	hypothetical protein FNV43_RR25857 [Rhamnella rubrinervis]	-
agat-gene-16981	8	0.699389	-1.06916	0.837462	0.231697	1031	18.4392	739	13.2301	1449	21.0193	1303	22.5036	1101	16.0717	1478	22.6724	1200	21.9076	1525	25.37	1669	25.466	1617	27.2718	1362	23.6336	1424	24.9804	1942	33.1018	1468	25.0431	1015	18.0853	chr6	40724774	40730264	agat-gene-16981	10	GO:0003674: molecular_function (molecular_function); GO:0003824: catalytic activity (molecular_function); GO:0005575: cellular_component (cellular_component); GO:0005622: intracellular anatomical structure (cellular_component); GO:0005623: obsolete cell (cellular_component); GO:0008150: biological_process (biological_process); GO:0008152: metabolic process (biological_process); GO:0016491: oxidor…	K09835(crtISO, crtH)	ko00906//Carotenoid biosynthesis	gi|1338417193|ref|PON40803.1|	0	505/653(77.34)	995	Carotene isomerase [Trema orientale]	-
agat-gene-17005	8	0.562686	-0.824039	0.672248	0.151791	3906	223.966	2882	165.417	3454	160.635	3177	175.911	3270	153.035	3697	181.819	1735	101.55	3886	207.263	4442	217.296	3977	215.044	3629	201.887	3529	198.476	3963	216.568	3557	194.542	2234	127.617	chr6	40209436	40210126	agat-gene-17005	45	GO:0001067: transcription regulatory region nucleic acid binding (molecular_function); GO:0003674: molecular_function (molecular_function); GO:0003676: nucleic acid binding (molecular_function); GO:0003677: DNA binding (molecular_function); GO:0003700: DNA-binding transcription factor activity (molecular_function); GO:0005488: binding (molecular_function); GO:0005575: cellular_component (cellular…	K14484(IAA)	ko04075//Plant hormone signal transduction	gi|1829219999|ref|KAF3964594.1|	8.02e-101	147/199(73.87)	296	hypothetical protein CMV_011136 [Castanea mollissima]	-
agat-gene-17035	8	0.975349	-0.76248	0.688567	0.0739131	600	17.8288	540	16.0621	712	17.1601	507	14.5481	640	15.5219	680	17.3309	538	16.3187	777	21.4764	887	22.4863	770	21.5766	612	17.6439	667	19.4404	786	22.2595	806	22.8447	552	16.3413	chr6	39175473	39178800	agat-gene-17035	1	GO:0016791: phosphatase activity (molecular_function);	--	--	gi|1821684953|ref|KAF3456369.1|	4.09e-227	314/385(81.56)	634	hypothetical protein FNV43_RR01019 [Rhamnella rubrinervis]	CDD|cd00143|PP2Cc|PPM-type phosphatase domain
agat-gene-17040	8	0.705665	-0.924718	0.853787	0.0709311	471	23.7802	481	24.3095	602	24.6523	537	26.1815	555	22.8707	661	28.6244	401	20.6667	842	39.5435	701	30.195	623	29.6622	551	26.9909	717	35.5076	565	27.1871	595	28.6543	507	25.5023	chr6	39043133	39044763	agat-gene-17040	50	GO:0000413: protein peptidyl-prolyl isomerization (biological_process); GO:0003674: molecular_function (molecular_function); GO:0003755: peptidyl-prolyl cis-trans isomerase activity (molecular_function); GO:0003824: catalytic activity (molecular_function); GO:0005575: cellular_component (cellular_component); GO:0005622: intracellular anatomical structure (cellular_component); GO:0005623: obsolete…	--	--	gi|1821684936|ref|KAF3456352.1|	6.04e-123	182/234(77.78)	354	hypothetical protein FNV43_RR01002 [Rhamnella rubrinervis]	CDD|cd00317|cyclophilin|-
agat-gene-17042	8	0.683315	-1.10716	1.10422	0.00293694	545	38.1515	535	37.4891	959	54.4504	645	43.6014	593	33.8814	722	43.3503	592	42.3028	982	63.9434	927	55.3627	1046	69.0508	882	59.9039	1078	74.0187	977	65.1824	821	54.8198	525	36.6144	chr6	39006792	39010004	agat-gene-17042	24	GO:0000166: nucleotide binding (molecular_function); GO:0003674: molecular_function (molecular_function); GO:0005488: binding (molecular_function); GO:0005575: cellular_component (cellular_component); GO:0005623: obsolete cell (cellular_component); GO:0005886: plasma membrane (cellular_component); GO:0008144: drug binding (molecular_function); GO:0016020: membrane (cellular_component); GO:0016208…	--	--	gi|1338471233|ref|PON93201.1|	2.44e-92	125/162(77.16)	271	Universal stress protein [Trema orientale]	CDD|cd00293|USP_Like|-
agat-gene-17043	8	0.985259	-0.845496	0.923965	-0.0784688	106	14.7501	70	9.75042	110	12.4151	83	11.153	117	13.2882	114	13.6061	68	9.65894	165	21.3571	162	19.2321	145	19.0274	103	13.9059	156	21.2922	250	33.1551	125	16.5912	53	7.34754	chr6	38994416	38996141	agat-gene-17043	8	GO:0005575: cellular_component (cellular_component); GO:0005622: intracellular anatomical structure (cellular_component); GO:0005623: obsolete cell (cellular_component); GO:0005737: cytoplasm (cellular_component); GO:0005829: cytosol (cellular_component); GO:0044424: obsolete intracellular part (cellular_component); GO:0044444: obsolete cytoplasmic part (cellular_component); GO:0044464: obsolete …	--	--	gi|1137175459|ref|OMO53535.1|	1.96e-29	52/77(67.53)	110	Thiaminase-2/PQQ biosynthesis protein C [Corchorus capsularis]	-
agat-gene-17046	8	0.93568	-0.716365	1.03427	-0.317908	12	1.06973	20	1.78468	12	0.867643	13	1.11908	17	1.2369	29	2.21733	30	2.72989	58	4.80939	53	4.0308	97	8.15429	30	2.59469	96	8.39405	163	13.8485	49	4.16647	10	0.888116	chr6	38992949	38993627	agat-gene-17046	2	GO:0003700: DNA-binding transcription factor activity (molecular_function); GO:0006355: regulation of transcription, DNA-templated (biological_process);	--	--	gi|1009131994|ref|XP_015883146.1|	2.13e-24	50/85(58.82)	97	bZIP transcription factor 53-like [Ziziphus jujuba]	CDD|cd14702|bZIP_plant_GBF1|-
agat-gene-17096	8	0.722169	-0.423726	0.38594	0.0377854	124	4.79626	115	4.45261	84	2.63528	90	3.36162	87	2.74658	162	5.37447	59	2.32951	145	5.21696	113	3.72891	113	4.12174	86	3.22738	136	5.15973	119	4.38681	147	5.42347	97	3.73792	chr6	44806829	44808013	agat-gene-17096	108	GO:0000003: reproduction (biological_process); GO:0000373: Group II intron splicing (biological_process); GO:0000375: RNA splicing, via transesterification reactions (biological_process); GO:0000377: RNA splicing, via transesterification reactions with bulged adenosine as nucleophile (biological_process); GO:0003006: developmental process involved in reproduction (biological_process); GO:0003674:…	--	--	gi|1389568580|ref|XP_015872686.2|	1.19e-146	237/390(60.77)	429	DExH-box ATP-dependent RNA helicase DExH15 chloroplastic [Ziziphus jujuba]	-
agat-gene-17112	8	0.626463	-1.13738	0.849371	0.288011	2934	59.3587	2536	51.3581	3692	60.5832	3014	58.8833	3182	52.5431	4027	69.8788	2124	43.8642	3732	70.2318	3746	64.6568	3643	69.5032	3425	67.2289	4163	82.6109	3709	71.5157	3765	72.6554	2290	46.1568	chr6	44194220	44199616	agat-gene-17112	22	GO:0005575: cellular_component (cellular_component); GO:0005622: intracellular anatomical structure (cellular_component); GO:0005623: obsolete cell (cellular_component); GO:0005737: cytoplasm (cellular_component); GO:0005829: cytosol (cellular_component); GO:0005856: cytoskeleton (cellular_component); GO:0005875: microtubule associated complex (cellular_component); GO:0005886: plasma membrane (ce…	--	--	gi|1009153991|ref|XP_015894927.1|	1.42e-177	313/569(55.01)	520	protein IQ-DOMAIN 31-like [Ziziphus jujuba]	-
agat-gene-17114	8	0.710596	-1.06828	0.734679	0.333597	182	2.71465	223	3.32953	325	3.9318	287	4.13379	165	2.00871	331	4.23457	180	2.7406	382	5.29997	299	3.80483	304	4.27599	336	4.86242	385	5.63261	364	5.17444	468	6.65835	257	3.81902	chr6	43804550	43807533	agat-gene-17114	--	--	--	--	gi|1009154282|ref|XP_015895086.1|	1.11e-196	364/821(44.34)	583	uncharacterized protein LOC107428989 [Ziziphus jujuba]	-
agat-gene-17116	8	0.915279	-0.919995	0.630506	0.289488	163	2.43443	265	3.96179	289	3.50086	179	2.58159	178	2.16981	333	4.26573	157	2.39354	244	3.38975	356	4.53609	311	4.38018	229	3.31831	302	4.42409	295	4.19906	233	3.31929	149	2.21704	chr6	46355349	46365161	agat-gene-17116	38	GO:0003674: molecular_function (molecular_function); GO:0003676: nucleic acid binding (molecular_function); GO:0003723: RNA binding (molecular_function); GO:0003824: catalytic activity (molecular_function); GO:0004518: nuclease activity (molecular_function); GO:0004519: endonuclease activity (molecular_function); GO:0005488: binding (molecular_function); GO:0005575: cellular_component (cellular_c…	--	--	gi|1821670813|ref|KAF3442236.1|	0	515/714(72.13)	1054	hypothetical protein FNV43_RR16152 [Rhamnella rubrinervis]	-
agat-gene-17126	8	0.991576	-0.850703	0.734811	0.115892	471	19.3321	414	17.0096	542	18.0436	484	19.1835	514	17.2192	582	20.489	450	18.8539	551	21.0367	700	24.512	546	21.1335	490	19.5131	643	25.8867	714	27.9304	582	22.7856	441	18.0332	chr6	43292086	43296921	agat-gene-17126	22	GO:0005575: cellular_component (cellular_component); GO:0005622: intracellular anatomical structure (cellular_component); GO:0005623: obsolete cell (cellular_component); GO:0005737: cytoplasm (cellular_component); GO:0005783: endoplasmic reticulum (cellular_component); GO:0006914: autophagy (biological_process); GO:0008150: biological_process (biological_process); GO:0008152: metabolic process (b…	--	--	gi|1683365860|ref|BBG96172.1|	4.41e-113	188/301(62.46)	335	Protein EI24 homolog [Prunus dulcis]	-
agat-gene-17132	8	0.623916	-0.807321	0.266015	0.541305	8	1.28569	17	2.73483	21	2.73735	20	3.10384	19	2.49224	34	4.68666	18	2.9529	17	2.54134	34	4.66172	32	4.84971	22	3.43035	26	4.0985	24	3.67601	35	5.36527	22	3.52244	chr6	43195329	43198726	-	-	-	-	-	-	-	-	-	-	-
agat-gene-17138	8	0.920628	-0.641123	0.381375	0.259748	1498	21.5275	1223	17.5932	1607	18.7312	1087	15.0847	1437	16.8551	1598	19.697	884	12.9678	1490	19.9176	1891	23.1844	1408	19.0812	1196	16.6757	1472	20.749	1509	20.6677	1393	19.0947	1012	14.489	chr6	42881635	42888074	agat-gene-17138	66	GO:0003674: molecular_function (molecular_function); GO:0003677: DNA binding (molecular_function); GO:0005488: binding (molecular_function); GO:0005515: protein binding (molecular_function); GO:0005575: cellular_component (cellular_component); GO:0005622: intracellular anatomical structure (cellular_component); GO:0005623: obsolete cell (cellular_component); GO:0005634: nucleus (cellular_componen…	--	--	gi|1009141685|ref|XP_015888326.1|	6.29e-302	471/810(58.15)	855	squamosa promoter-binding-like protein 7 isoform X1 [Ziziphus jujuba]	-
agat-gene-1714	8	0.543368	-0.742907	0.544924	0.197983	106	3.49569	74	2.44284	94	2.51433	110	3.50304	78	2.09949	163	4.61057	82	2.7604	129	3.95717	115	3.23554	177	5.50455	68	2.17574	108	3.49348	129	4.0545	101	3.17707	61	2.00416	chr12	724304	726294	agat-gene-1714	23	GO:0003674: molecular_function (molecular_function); GO:0003700: DNA-binding transcription factor activity (molecular_function); GO:0006355: regulation of transcription, DNA-templated (biological_process); GO:0008150: biological_process (biological_process); GO:0009889: regulation of biosynthetic process (biological_process); GO:0010468: regulation of gene expression (biological_process); GO:0010…	--	--	gi|1009141308|ref|XP_015888126.1|	4.8e-155	248/368(67.39)	446	heat stress transcription factor A-6b-like isoform X1 [Ziziphus jujuba]	-
agat-gene-17154	8	0.996549	-1.06336	0.740193	0.323162	1084	9.52189	1184	10.4107	1680	11.9693	1202	10.1959	1496	10.7255	1999	15.0607	1225	10.984	1749	14.2907	2206	16.5319	1756	14.5459	1584	13.4996	1756	15.1295	1799	15.0607	1711	14.3358	1197	10.4753	chr6	41667064	41678442	agat-gene-17154	150	GO:0000003: reproduction (biological_process); GO:0000118: histone deacetylase complex (cellular_component); GO:0000122: negative regulation of transcription by RNA polymerase II (biological_process); GO:0000228: nuclear chromosome (cellular_component); GO:0000785: chromatin (cellular_component); GO:0003674: molecular_function (molecular_function); GO:0003676: nucleic acid binding (molecular_func…	--	--	gi|1338480260|ref|POO02174.1|	0	758/1178(64.35)	1383	Zinc finger, FYVE/PHD-type [Trema orientale]	CDD|cd15567|PHD4_NSD|-
agat-gene-17157	8	0.958585	-0.957977	0.382635	0.575341	68	5.79038	55	4.6881	84	5.80155	63	5.18041	56	3.89205	110	8.03398	56	4.86763	82	6.49502	110	7.99122	99	7.94978	55	4.54394	83	6.9324	92	7.46632	99	8.04104	49	4.15691	chr6	41533636	41534517	agat-gene-17157	--	--	K14404(CPSF4, YTH1)	ko03015//mRNA surveillance pathway	gi|1389577612|ref|XP_024934405.1|	4.47e-06	27/43(62.79)	52	30-kDa cleavage and polyadenylation specificity factor 30-like [Ziziphus jujuba]	--
agat-gene-17171	8	0.884275	-0.850389	0.406205	0.444184	514	13.6395	508	13.4938	465	10.0082	520	13.3249	477	10.3311	755	17.1839	306	8.28872	745	18.3891	795	17.998	507	12.6871	505	13.0016	625	16.2675	610	15.4271	761	19.2619	350	9.25293	chr6	46137501	46139916	agat-gene-17171	--	--	--	--	gi|1338469445|ref|PON91427.1|	1.16e-155	279/434(64.29)	490	TGN-related, localized SYP41 interacting protein [Trema orientale]	-
agat-gene-17172	8	0.718451	-0.914287	0.724185	0.190101	417	8.11973	382	7.44569	593	9.36541	438	8.23578	554	8.80455	557	9.30252	328	6.51945	725	13.1314	598	9.93411	455	8.35484	530	10.0127	645	12.3189	516	9.57582	601	11.1624	421	8.16703	chr6	46190880	46195208	agat-gene-17172	77	GO:0000156: phosphorelay response regulator activity (molecular_function); GO:0000160: phosphorelay signal transduction system (biological_process); GO:0003674: molecular_function (molecular_function); GO:0003700: DNA-binding transcription factor activity (molecular_function); GO:0005575: cellular_component (cellular_component); GO:0005622: intracellular anatomical structure (cellular_component);…	K14491(ARR-B)	ko04075//Plant hormone signal transduction	gi|1338469454|ref|PON91436.1|	2.64e-248	387/598(64.72)	701	Two-component response regulator [Trema orientale]	CDD|cd17584|REC_typeB_ARR-like|-
agat-gene-17175	8	0.87313	-0.591746	0.496728	0.0950181	97	38.166	83	32.6903	132	42.1256	75	28.4965	119	38.2159	122	41.1723	60	24.0984	107	39.1613	134	44.9813	105	38.9597	81	30.9215	140	54.0307	142	53.2493	106	39.7823	94	36.8476	chr6	40638127	40638213	-	-	-	-	-	-	-	-	-	-	-
agat-gene-17200	8	0.864823	-0.87972	0.887911	-0.00819068	4	0.418732	3	0.314365	5	0.424535	11	1.11197	12	1.0253	10	0.897876	4	0.427433	15	1.46062	15	1.33965	21	2.07309	10	1.01566	25	2.56699	19	1.89562	19	1.89718	8	0.83434	chr6	45999611	45999945	agat-gene-17200	6	GO:0005575: cellular_component (cellular_component); GO:0005623: obsolete cell (cellular_component); GO:0005886: plasma membrane (cellular_component); GO:0016020: membrane (cellular_component); GO:0044464: obsolete cell part (cellular_component); GO:0071944: cell periphery (cellular_component);	K05658(ABCB1, CD243)	ko02010//ABC transporters	gi|1338418797|ref|PON42312.1|	3.51e-24	62/102(60.78)	102	ABC transporter [Parasponia andersonii]	-
agat-gene-17217	8	0.337264	-0.636249	-0.248914	0.885163	15	1.72886	9	1.03836	17	1.58922	17	1.89209	8	0.752575	19	1.87828	8	0.941216	16	1.71536	27	2.65494	11	1.19559	6	0.67095	21	2.37407	8	0.878777	22	2.41863	9	1.03344	chr6	43281741	43282224	agat-gene-17217	67	GO:0000028: ribosomal small subunit assembly (biological_process); GO:0003674: molecular_function (molecular_function); GO:0003735: structural constituent of ribosome (molecular_function); GO:0005198: structural molecule activity (molecular_function); GO:0005575: cellular_component (cellular_component); GO:0005622: intracellular anatomical structure (cellular_component); GO:0005623: obsolete cell…	K02958(RP-S15e, RPS15)	ko03010//Ribosome	gi|1982023473|ref|KAG2713538.1|	1.78e-25	54/67(80.60)	99	hypothetical protein I3760_04G180700 [Carya illinoinensis]	-
agat-gene-17253	8	0.78424	-0.912685	0.565385	0.3473	646	17.6766	888	24.3229	1114	24.724	993	26.2386	1073	23.964	1190	27.9289	880	24.58	1016	25.86	1250	29.1809	943	24.3332	1006	26.7077	1183	31.7511	1251	32.6246	1078	28.1362	860	23.4446	chr1	46090031	46091888	agat-gene-17253	1	GO:0005515: protein binding (molecular_function);	--	--	gi|596147917|ref|XP_007222700.1|	5.49e-134	330/402(82.09)	397	F-box/LRR-repeat protein 4 [Prunus persica]	-
agat-gene-17290	8	0.845841	-1.11201	0.847877	0.264135	438	25.7618	452	26.6119	678	32.3443	481	27.3194	556	26.6912	693	34.9602	372	22.3345	737	40.3216	762	38.2365	710	39.3805	664	37.8914	572	32.9993	724	40.5845	689	38.6545	497	29.1229	chr9	15430756	15435739	agat-gene-17290	--	--	--	--	gi|1750475743|ref|KAA8521718.1|	3.86e-65	95/101(94.06)	202	hypothetical protein F0562_012391 [Nyssa sinensis]	-
agat-gene-17301	8	0.995931	-0.88481	0.861316	0.023494	20	1.04205	16	0.834478	28	1.18327	26	1.30815	41	1.74355	48	2.14506	21	1.11689	58	2.81097	58	2.57816	40	1.96535	37	1.87039	55	2.81079	96	4.76706	49	2.4352	23	1.19389	chr9	17600920	17602942	agat-gene-17301	98	GO:0002252: immune effector process (biological_process); GO:0002376: immune system process (biological_process); GO:0003674: molecular_function (molecular_function); GO:0003824: catalytic activity (molecular_function); GO:0004672: protein kinase activity (molecular_function); GO:0004674: protein serine/threonine kinase activity (molecular_function); GO:0004675: transmembrane receptor protein ser…	--	--	gi|1338435214|ref|PON58024.1|	2.23e-79	127/182(69.78)	251	GPCR kinase [Parasponia andersonii]	-
agat-gene-17336	8	0.639247	-0.466792	0.255098	0.211693	101	5.46188	70	3.78926	87	3.81599	95	4.961	76	3.35449	100	4.63832	62	3.4225	107	5.38236	135	6.2284	74	3.77376	55	2.88572	137	7.26689	137	7.06093	105	5.41613	89	4.79499	chr4	50698579	50700606	agat-gene-17336	144	GO:0000122: negative regulation of transcription by RNA polymerase II (biological_process); GO:0000976: transcription cis-regulatory region binding (molecular_function); GO:0000977: RNA polymerase II transcription regulatory region sequence-specific DNA binding (molecular_function); GO:0000981: DNA-binding transcription factor activity, RNA polymerase II-specific (molecular_function); GO:0001067:…	--	--	gi|1350216300|ref|XP_024018352.1|	1.9e-55	136/348(39.08)	194	potassium transporter 10 isoform X3 [Morus notabilis]	-
agat-gene-17368	8	0.525787	-0.486054	0.610424	-0.124369	370	26.2228	424	30.0801	444	25.5227	339	23.2008	475	27.4766	473	28.7527	277	20.0396	416	27.4245	474	28.6601	471	31.4789	523	35.9625	483	33.5762	557	37.623	600	40.5609	461	32.5503	chr11	37273634	37274510	agat-gene-17368	--	--	--	--	gi|1130850911|ref|GAV68967.1|	1.67e-76	113/159(71.07)	232	hypothetical protein CFOL_v3_12470 [Cephalotus follicularis]	-
agat-gene-17370	8	0.964031	-1.07945	1.02652	0.0529329	4	0.103968	16	0.416289	66	1.39139	20	0.501988	7	0.148501	62	1.3822	8	0.212256	98	2.36937	132	2.92708	305	7.47584	101	2.54701	264	6.73054	214	5.30118	132	3.27259	3	0.0776849	chr11	36738206	36741927	agat-gene-17370	34	GO:0003333: amino acid transmembrane transport (biological_process); GO:0003674: molecular_function (molecular_function); GO:0005215: transporter activity (molecular_function); GO:0005342: organic acid transmembrane transporter activity (molecular_function); GO:0005575: cellular_component (cellular_component); GO:0005623: obsolete cell (cellular_component); GO:0005886: plasma membrane (cellular_c…	--	--	gi|1338436737|ref|PON59517.1|	4.68e-278	368/440(83.64)	764	Amino acid transporter, transmembrane domain containing protein [Parasponia andersonii]	-
agat-gene-17444	8	0.410913	-0.601572	0.578916	0.0226565	63	1.24155	61	1.20335	98	1.56645	74	1.40826	49	0.788156	62	1.04799	87	1.75015	86	1.57649	81	1.36186	90	1.67259	87	1.66347	108	2.08764	68	1.27719	102	1.91736	67	1.31545	chr6	24865089	24868920	agat-gene-17444	--	--	--	--	gi|1821685016|ref|KAF3456432.1|	2.34e-194	355/578(61.42)	565	hypothetical protein FNV43_RR01082 [Rhamnella rubrinervis]	-
agat-gene-17549	8	0.876848	-0.637208	0.816826	-0.179617	442	10.4853	417	9.90216	538	10.3516	361	8.26971	532	10.3006	582	11.8419	418	10.122	553	12.2026	714	14.4504	655	14.6528	429	9.87385	821	19.1033	731	16.5271	540	12.2189	415	9.80805	chr3	107330	118563	agat-gene-17549	44	GO:0003674: molecular_function (molecular_function); GO:0003824: catalytic activity (molecular_function); GO:0005488: binding (molecular_function); GO:0005515: protein binding (molecular_function); GO:0005575: cellular_component (cellular_component); GO:0005622: intracellular anatomical structure (cellular_component); GO:0005623: obsolete cell (cellular_component); GO:0005737: cytoplasm (cellular…	K00827(AGXT2)	ko00260//Glycine, serine and threonine metabolism; ko00280//Valine, leucine and isoleucine degradation; ko00250//Alanine, aspartate and glutamate metabolism; ko00270//Cysteine and methionine metabolism	gi|1697160508|ref|TQE05910.1|	1.37e-291	390/481(81.08)	802	hypothetical protein C1H46_008434 [Malus baccata]	CDD|cd00610|OAT_like|Aminotransferase class-III
agat-gene-17550	8	0.999919	-0.89172	0.852566	0.0391545	3992	62.058	4139	64.4078	5130	64.6832	3529	52.9766	5117	64.9253	6187	82.4949	3092	49.0657	6765	97.8235	7827	103.807	6155	90.2311	4771	71.9594	7630	116.343	8185	121.268	6337	93.9658	3623	56.1115	chr3	120523	123649	agat-gene-17550	33	GO:0003674: molecular_function (molecular_function); GO:0003824: catalytic activity (molecular_function); GO:0006139: nucleobase-containing compound metabolic process (biological_process); GO:0006163: purine nucleotide metabolic process (biological_process); GO:0006725: cellular aromatic compound metabolic process (biological_process); GO:0006753: nucleoside phosphate metabolic process (biologica…	--	--	gi|1009158373|ref|XP_015897255.1|	0	490/746(65.68)	932	transcription factor bHLH140 [Ziziphus jujuba]	-
agat-gene-17579	8	0.963332	-1.03377	0.756253	0.277519	164	2.85261	260	4.52698	307	4.33116	259	4.35035	216	3.06651	353	5.2664	182	3.23148	299	4.8377	390	5.78744	283	4.64202	272	4.59028	394	6.72206	433	7.17807	282	4.67872	201	3.48315	chr4	4636989	4638956	agat-gene-17579	38	GO:0003674: molecular_function (molecular_function); GO:0003676: nucleic acid binding (molecular_function); GO:0003723: RNA binding (molecular_function); GO:0003824: catalytic activity (molecular_function); GO:0004518: nuclease activity (molecular_function); GO:0004519: endonuclease activity (molecular_function); GO:0005488: binding (molecular_function); GO:0005575: cellular_component (cellular_c…	--	--	gi|1821673195|ref|KAF3444617.1|	3.02e-104	172/255(67.45)	337	hypothetical protein FNV43_RR14309 [Rhamnella rubrinervis]	-
agat-gene-17597	8	0.388682	-0.474434	0.156523	0.317911	30	0.915277	63	1.92401	77	1.90541	31	0.91331	37	0.921351	61	1.59625	32	0.996582	69	1.95816	75	1.95216	66	1.89888	47	1.39123	52	1.55612	34	0.988624	63	1.83337	57	1.73254	chr4	5709538	5710659	agat-gene-17597	1	GO:0005515: protein binding (molecular_function);	--	--	gi|1137223458|ref|OMO88767.1|	7.14e-32	106/329(32.22)	134	Plant peroxidase [Corchorus olitorius]	-
agat-gene-17613	8	0.505044	-0.652872	0.375359	0.277513	40	3.51091	45	3.95374	40	2.84765	76	6.44167	57	4.08344	70	5.26984	39	3.49426	107	8.73599	77	5.76598	66	5.46292	36	3.06573	76	6.54305	57	4.76821	84	7.03263	51	4.45971	chr4	6549243	6549632	agat-gene-17613	133	GO:0000003: reproduction (biological_process); GO:0000932: P-body (cellular_component); GO:0000956: nuclear-transcribed mRNA catabolic process (biological_process); GO:0003006: developmental process involved in reproduction (biological_process); GO:0003674: molecular_function (molecular_function); GO:0003676: nucleic acid binding (molecular_function); GO:0003723: RNA binding (molecular_function);…	K12616(EDC4)	ko03018//RNA degradation	gi|1338480965|ref|POO02877.1|	3.48e-58	99/124(79.84)	201	WD repeat containing protein [Trema orientale]	-
agat-gene-17615	8	0.829142	-1.01359	0.53009	0.483499	87	3.15146	173	6.27299	197	5.78796	153	5.35191	139	4.1096	209	6.4935	112	4.14135	202	6.80632	235	7.26244	170	5.80715	149	5.23661	196	6.96395	211	7.28443	197	6.80672	128	4.61933	chr4	6622600	6623544	agat-gene-17615	--	--	--	--	gi|1009107606|ref|XP_015880569.1|	9.83e-122	183/300(61.00)	357	uncharacterized protein LOC107416573 [Ziziphus jujuba]	-
agat-gene-17617	8	0.612615	-0.808778	0.397812	0.410967	134	3.26013	121	2.94681	137	2.70345	158	3.71204	173	3.43533	212	4.42391	80	1.98679	229	5.18244	233	4.83625	161	3.69384	124	2.927	157	3.7466	173	4.01141	171	3.96831	120	2.90863	chr4	6700235	6702830	agat-gene-17617	1	GO:0005515: protein binding (molecular_function);	--	--	gi|2031604905|ref|XP_041029071.1|	1.24e-224	327/469(69.72)	630	uncharacterized WD repeat-containing protein C2A9.03-like [Juglans microcarpa x Juglans regia]	-
agat-gene-17625	8	0.93321	-0.962113	0.449712	0.512401	178	2.18159	220	2.69906	362	3.59856	245	2.89964	307	3.07103	342	3.59517	210	2.62727	354	4.03576	447	4.67394	252	2.91256	276	3.28196	444	5.33757	326	3.80795	415	4.85155	216	2.63745	chr4	7096569	7099361	agat-gene-17625	38	GO:0000166: nucleotide binding (molecular_function); GO:0002376: immune system process (biological_process); GO:0003674: molecular_function (molecular_function); GO:0005488: binding (molecular_function); GO:0005575: cellular_component (cellular_component); GO:0005623: obsolete cell (cellular_component); GO:0005886: plasma membrane (cellular_component); GO:0006950: response to stress (biological_p…	K13457(RPM1, RPS3)	ko04626//Plant-pathogen interaction	gi|1821676418|ref|KAF3447838.1|	8.78e-285	502/927(54.15)	820	hypothetical protein FNV43_RR08544 [Rhamnella rubrinervis]	CDD|cd14798|RX-CC_like|Virus X resistance protein-like, coiled-coil domain
agat-gene-17643	8	0.987355	-0.946452	0.878092	0.0683597	104	6.34592	190	11.6052	286	14.1545	141	8.30818	157	7.81903	274	14.3401	160	9.96582	308	17.4816	319	16.6064	249	14.3279	278	16.458	376	22.5038	405	23.5525	295	17.1697	199	12.0974	chr4	3130749	3135388	agat-gene-17643	--	--	--	--	gi|1821666842|ref|KAF3438267.1|	4.87e-77	132/194(68.04)	234	hypothetical protein FNV43_RR21028 [Rhamnella rubrinervis]	-
agat-gene-17675	8	0.965059	-0.866994	0.350195	0.516799	186	3.29557	137	2.42982	269	3.86577	155	2.652	201	2.90673	253	3.84483	144	2.60442	198	3.26325	272	4.11158	160	2.67337	188	3.23181	249	4.32737	275	4.64377	251	4.24199	130	2.29476	chr4	4771523	4774567	agat-gene-17675	53	GO:0000075: cell cycle checkpoint signaling (biological_process); GO:0000077: DNA damage checkpoint signaling (biological_process); GO:0003674: molecular_function (molecular_function); GO:0003676: nucleic acid binding (molecular_function); GO:0003677: DNA binding (molecular_function); GO:0003700: DNA-binding transcription factor activity (molecular_function); GO:0003723: RNA binding (molecular_fu…	--	--	gi|1338424435|ref|PON47623.1|	1.08e-218	399/691(57.74)	631	RNA-binding, CRM domain containing protein [Trema orientale]	-
agat-gene-17699	8	0.47644	-0.628935	0.542522	0.0864123	325	6.48322	442	8.82603	398	6.43957	146	2.81245	118	1.92124	310	5.30406	57	1.16068	376	6.97691	434	7.38617	309	5.81282	543	10.5094	205	4.01114	348	6.61617	223	4.24317	99	1.96752	chr4	5312411	5317927	agat-gene-17699	3	GO:0000287: magnesium ion binding (molecular_function); GO:0010333: terpene synthase activity (molecular_function); GO:0016829: lyase activity (molecular_function);	K15803(GERD)	ko00909//Sesquiterpenoid and triterpenoid biosynthesis	gi|1907866529|ref|QNV48470.1|	3.91e-220	335/558(60.04)	627	germacrene D synthase [Ficus carica]	CDD|cd00684|Terpene_cyclase_plant_C1|-
agat-gene-17719	8	0.98171	-1.13939	0.701985	0.437404	227	12.1604	184	9.86682	535	23.2458	271	14.019	232	10.1439	1045	48.0153	218	11.921	766	38.1699	740	33.8203	533	26.926	636	33.0561	772	40.5647	738	37.6791	890	45.4771	322	17.1853	chr4	5755247	5756668	agat-gene-17719	--	--	--	--	gi|1757613654|ref|XP_030931587.1|	1.66e-57	129/206(62.62)	186	uncharacterized protein LOC115957480 isoform X2 [Quercus lobata]	-
agat-gene-17733	8	0.995658	-1.06613	0.902852	0.163274	1264	45.0713	1132	40.405	1593	46.0719	1213	41.7676	1413	41.1232	1794	54.8675	977	35.5614	1555	51.5765	1656	50.3774	1718	57.7694	1514	52.3781	1755	61.3815	1786	60.6953	1695	57.6503	1116	39.6455	chr4	6039640	6044283	agat-gene-17733	41	GO:0003674: molecular_function (molecular_function); GO:0003824: catalytic activity (molecular_function); GO:0004721: phosphoprotein phosphatase activity (molecular_function); GO:0004722: protein serine/threonine phosphatase activity (molecular_function); GO:0005575: cellular_component (cellular_component); GO:0005622: intracellular anatomical structure (cellular_component); GO:0005623: obsolete …	--	--	gi|590606245|ref|XP_007020689.1|	3.79e-220	296/319(92.79)	607	PREDICTED: serine/threonine-protein phosphatase PP-X isozyme 2 isoform X1 [Theobroma cacao]	CDD|cd07415|MPP_PP2A_PP4_PP6|-
agat-gene-1774	8	0.982314	-1.11768	0.715574	0.402111	1404	16.2973	1303	15.1401	2178	20.5057	1681	18.8427	1959	18.5599	2480	24.6911	1526	18.0815	2393	25.8381	2716	26.8969	2149	23.5238	1816	20.452	2207	25.1281	2404	26.5953	2176	24.0928	1532	17.7168	chr12	2115475	2120773	agat-gene-1774	--	--	--	--	gi|1821661545|ref|KAF3432973.1|	1.43e-297	602/993(60.62)	857	hypothetical protein FNV43_RR24075 [Rhamnella rubrinervis]	-
agat-gene-17750	8	0.990495	-0.952722	0.939597	0.0131245	1604	28.1575	1728	30.3647	2240	31.8937	1486	25.1903	1920	27.5095	2179	32.8085	1223	21.9153	2126	34.7153	2176	32.589	2067	34.2178	2075	35.341	2446	42.1166	2361	39.5008	2112	35.3641	1409	24.6421	chr4	6387756	6390085	agat-gene-17750	30	GO:0005575: cellular_component (cellular_component); GO:0005622: intracellular anatomical structure (cellular_component); GO:0005623: obsolete cell (cellular_component); GO:0005737: cytoplasm (cellular_component); GO:0005829: cytosol (cellular_component); GO:0005886: plasma membrane (cellular_component); GO:0006996: organelle organization (biological_process); GO:0008150: biological_process (biol…	--	--	gi|1678236483|ref|BBC44093.1|	6.44e-227	453/647(70.02)	652	predicted WEB family protein At5g55860 [Malus domestica]	-
agat-gene-17756	8	0.649595	-0.471593	0.893256	-0.421663	489	18.6613	546	20.8574	479	14.8263	323	11.9031	415	12.9262	529	17.3152	279	10.8684	670	23.7835	607	19.7625	560	20.1531	548	20.2901	594	22.2344	673	24.4775	482	17.5452	477	18.1354	chr4	6413791	6418125	agat-gene-17756	--	--	--	--	gi|1009107815|ref|XP_015881583.1|	1.55e-178	265/301(88.04)	501	KH domain-containing protein At5g56140 isoform X1 [Ziziphus jujuba]	CDD|cd02395|SF1_like-KH|-
agat-gene-17757	8	0.935361	-1.13285	1.0025	0.13035	1782	36.7693	1986	41.0198	3123	52.2657	2081	41.4644	2445	41.1764	3032	53.6595	1922	40.4821	2877	55.2187	2886	50.8038	2885	56.1365	2872	57.4955	3315	67.0917	3322	65.3278	2809	55.2852	1779	36.5705	chr4	6485135	6489260	agat-gene-17757	56	GO:0000325: plant-type vacuole (cellular_component); GO:0003674: molecular_function (molecular_function); GO:0005215: transporter activity (molecular_function); GO:0005575: cellular_component (cellular_component); GO:0005622: intracellular anatomical structure (cellular_component); GO:0005623: obsolete cell (cellular_component); GO:0005737: cytoplasm (cellular_component); GO:0005773: vacuole (cel…	--	--	gi|1338480973|ref|POO02885.1|	1.26e-225	359/550(65.27)	637	Calcium/proton exchanger CAX [Trema orientale]	-
agat-gene-17761	8	0.761639	-0.730233	0.397616	0.332617	228	7.90755	288	9.99852	435	12.2367	243	8.13839	298	8.43559	380	11.304	273	9.66499	297	9.58147	379	11.2142	262	8.56899	296	9.96025	442	15.0361	508	16.7916	459	15.1844	231	7.98171	chr4	6591268	6593589	agat-gene-17761	53	GO:0000151: ubiquitin ligase complex (cellular_component); GO:0003674: molecular_function (molecular_function); GO:0005488: binding (molecular_function); GO:0005515: protein binding (molecular_function); GO:0005575: cellular_component (cellular_component); GO:0005622: intracellular anatomical structure (cellular_component); GO:0005623: obsolete cell (cellular_component); GO:0005737: cytoplasm (ce…	--	--	gi|1338480934|ref|POO02846.1|	3.19e-197	266/328(81.10)	550	Voltage dependent potassium channel [Trema orientale]	CDD|cd18186|BTB_POZ_ZBTB_KLHL-like|-
agat-gene-17778	8	0.903376	-0.737388	0.19836	0.539027	34	1.32862	22	0.860556	46	1.45796	30	1.13205	38	1.21198	45	1.50825	29	1.15678	30	1.09046	61	2.03363	36	1.32661	24	0.909919	49	1.87812	59	2.19732	52	1.93822	19	0.739691	chr4	6951610	6956242	agat-gene-17778	6	GO:0005575: cellular_component (cellular_component); GO:0005623: obsolete cell (cellular_component); GO:0005886: plasma membrane (cellular_component); GO:0016020: membrane (cellular_component); GO:0044464: obsolete cell part (cellular_component); GO:0071944: cell periphery (cellular_component);	K11247(SH3GL)	ko04144//Endocytosis	gi|1731706620|ref|XP_030501596.1|	9.98e-120	189/279(67.74)	354	SH3 domain-containing protein 1 isoform X1 [Cannabis sativa]	-
agat-gene-17781	8	0.668662	-1.13233	0.805995	0.32634	1160	25.4052	1101	24.1373	1998	35.4918	1525	32.2523	1546	27.6355	2105	39.5419	1535	34.3167	2023	41.2126	2190	40.9196	1787	36.9072	1755	37.2918	1841	39.5482	2283	47.6532	1713	35.7851	1210	26.4014	chr4	7044472	7049575	agat-gene-17781	82	GO:0003674: molecular_function (molecular_function); GO:0005215: transporter activity (molecular_function); GO:0005342: organic acid transmembrane transporter activity (molecular_function); GO:0005575: cellular_component (cellular_component); GO:0005622: intracellular anatomical structure (cellular_component); GO:0005623: obsolete cell (cellular_component); GO:0005737: cytoplasm (cellular_compone…	--	--	gi|1770284255|ref|KAE8055730.1|	8e-270	409/523(78.20)	750	hypothetical protein FH972_012552 [Carpinus fangiana]	-
agat-gene-17802	8	0.806324	-0.578649	0.313884	0.264766	117	8.66898	85	6.30431	106	6.37023	85	6.08172	76	4.59608	105	6.67285	57	4.31111	104	7.16777	105	6.63734	91	6.35836	79	5.67911	116	8.43039	106	7.48529	128	9.04631	79	5.83158	chr4	3771850	3773423	agat-gene-17802	10	GO:0003746: translation elongation factor activity (molecular_function); GO:0005575: cellular_component (cellular_component); GO:0005622: intracellular anatomical structure (cellular_component); GO:0005623: obsolete cell (cellular_component); GO:0005737: cytoplasm (cellular_component); GO:0005829: cytosol (cellular_component); GO:0006414: translational elongation (biological_process); GO:0044424:…	--	--	gi|1344123601|ref|PPD96255.1|	2.58e-35	115/180(63.89)	129	hypothetical protein GOBAR_DD06751 [Gossypium barbadense]	CDD|cd00292|EF1B|Translation elongation factor EF1B, beta/delta subunit, guanine nucleotide exchange domain
agat-gene-17811	8	0.942922	-0.849301	0.497146	0.352155	126	6.6561	112	5.92248	184	7.88377	121	6.17248	139	5.99316	281	12.732	124	6.68656	136	6.68277	187	8.42778	227	11.3083	161	8.25176	242	12.5393	269	13.5432	313	15.7715	131	6.89441	chr4	3985917	3987500	agat-gene-17811	--	--	K09422(MYBP)	-	gi|575527304|ref|AHG99475.1|	3.41e-95	154/215(71.63)	284	MYB111 [Malus hybrid cultivar]	CDD|cd00167|SANT|SANT/Myb domain
agat-gene-17820	8	0.999377	-1.05398	0.610073	0.443905	2062	16.8662	1939	15.8761	2788	18.4965	2067	16.3266	2553	17.044	2989	20.9698	1794	14.979	2684	20.4211	3215	22.4353	2549	19.6617	2262	17.9512	2659	21.3331	2986	23.2777	2848	22.2202	1832	14.929	chr4	4087702	4109287	agat-gene-17820	125	GO:0000003: reproduction (biological_process); GO:0000012: single strand break repair (biological_process); GO:0000726: obsolete non-recombinational repair (biological_process); GO:0002237: response to molecule of bacterial origin (biological_process); GO:0003006: developmental process involved in reproduction (biological_process); GO:0003674: molecular_function (molecular_function); GO:0003824: …	K10747(LIG1)	ko03430//Mismatch repair; ko03030//DNA replication; ko03420//Nucleotide excision repair; ko03410//Base excision repair	gi|1350188087|ref|XP_024029572.1|	0	1010/1397(72.30)	1985	DNA ligase 6 isoform X2 [Morus notabilis]	CDD|cd07900|Adenylation_DNA_ligase_I_Euk|-
agat-gene-1783	8	0.988562	-0.727632	0.573345	0.154287	547	10.4548	544	10.4079	679	10.526	429	7.91792	717	11.1851	852	13.9672	417	8.13573	697	12.3917	805	13.1264	653	11.7696	585	10.8482	682	12.7856	754	13.7347	681	12.4152	457	8.70205	chr12	1932031	1938117	agat-gene-1783	--	--	--	--	gi|1009123209|ref|XP_015878419.1|	5.94e-294	432/607(71.17)	818	DNA-directed primase/polymerase protein isoform X1 [Ziziphus jujuba]	-
agat-gene-17840	8	0.996457	-0.896584	0.718942	0.177642	72	1.34022	54	1.00617	66	0.996445	62	1.11445	52	0.790019	128	2.04358	81	1.53907	175	3.03005	209	3.31903	94	1.65003	103	1.86016	176	3.21338	174	3.08683	161	2.85856	37	0.686153	chr4	4977927	4981337	agat-gene-17840	--	--	--	--	gi|1338464621|ref|PON86657.1|	2.32e-232	370/797(46.42)	670	S-receptor-like serine/threonine-protein kinase [Trema orientale]	CDD|cd00028|B_lectin|Bulb-type lectin domain
agat-gene-17853	8	0.998786	-0.842726	0.730571	0.112155	1297	19.27	1160	17.2519	1471	17.7264	1069	15.3372	1384	16.783	1610	20.5167	930	14.1045	1439	19.8871	1716	21.7511	1531	21.4506	1294	18.6529	1662	24.2203	1664	23.5622	1599	22.6605	1086	16.0749	chr4	5720049	5729347	agat-gene-17853	2	GO:0005524: ATP binding (molecular_function); GO:0016887: ATP hydrolysis activity (molecular_function);	--	--	gi|1821682055|ref|KAF3453472.1|	0	594/777(76.45)	1179	hypothetical protein FNV43_RR03912 [Rhamnella rubrinervis]	CDD|cd10228|HSPA4_like_NDB|-
agat-gene-17857	8	0.998089	-0.809243	0.792848	0.0163947	497	6.7673	465	6.33794	485	5.35633	380	4.99652	488	5.42339	867	10.1255	353	4.90643	755	9.56257	858	9.9671	676	8.68015	544	7.18669	732	9.77636	892	11.5756	621	8.06547	428	5.80603	chr4	5914316	5921770	agat-gene-17857	66	GO:0000245: spliceosomal complex assembly (biological_process); GO:0000375: RNA splicing, via transesterification reactions (biological_process); GO:0000377: RNA splicing, via transesterification reactions with bulged adenosine as nucleophile (biological_process); GO:0000380: alternative mRNA splicing, via spliceosome (biological_process); GO:0000395: mRNA 5'-splice site recognition (biological_p…	--	--	gi|703100247|ref|XP_010096869.1|	2.25e-176	348/690(50.43)	538	splicing factor, suppressor of white-apricot homolog isoform X1 [Morus notabilis]	-
agat-gene-17871	8	0.922816	-0.80381	0.536471	0.267339	198	7.71082	167	6.5101	202	6.38048	193	7.25802	217	6.89742	237	7.91632	136	5.40637	311	11.2659	321	10.665	213	7.82234	171	6.46104	238	9.09117	237	8.79639	237	8.80365	153	5.93613	chr4	6407761	6411155	agat-gene-17871	37	GO:0000428: DNA-directed RNA polymerase complex (cellular_component); GO:0001054: RNA polymerase I activity (molecular_function); GO:0001056: RNA polymerase III activity (molecular_function); GO:0003899: DNA-directed 5'-3' RNA polymerase activity (molecular_function); GO:0005575: cellular_component (cellular_component); GO:0005622: intracellular anatomical structure (cellular_component); GO:00056…	K03027(RPC40, POLR1C)	ko03020//RNA polymerase	gi|1009111361|ref|XP_015900662.1|	5.4e-124	199/314(63.38)	365	DNA-directed RNA polymerases I and III subunit RPAC1 [Ziziphus jujuba]	CDD|cd07032|RNAP_I_II_AC40|DNA-directed RNA polymerases I and III subunit AC40
agat-gene-17874	8	0.949648	-0.735867	0.573169	0.162698	810	12.1772	716	10.7748	1147	13.9859	718	10.4234	1003	12.3071	1502	19.3674	906	13.9034	1390	19.4377	1535	19.6876	1139	16.1475	742	10.8227	1633	24.0799	1799	25.7759	1434	20.5631	878	13.1502	chr4	6572742	6580940	agat-gene-17874	2	GO:0006508: proteolysis (biological_process); GO:0008236: serine-type peptidase activity (molecular_function);	--	--	gi|1162563667|ref|XP_007207992.2|	0	531/777(68.34)	1038	subtilisin-like protease SBT5.4 [Prunus persica]	CDD|cd04852|Peptidases_S8_3|Cucumisin-like catalytic domain
agat-gene-17882	8	0.661672	-0.63827	0.858002	-0.219732	374	9.94758	447	11.9012	423	9.12542	351	9.01526	461	10.0078	624	14.2354	453	12.2992	543	13.4343	680	15.4304	558	13.9959	532	13.7287	721	18.81	718	18.2008	560	14.2073	414	10.9704	chr4	6792802	6794169	agat-gene-17882	--	--	--	--	gi|1821681814|ref|KAF3453231.1|	1.53e-54	190/525(36.19)	200	hypothetical protein FNV43_RR03671 [Rhamnella rubrinervis]	-
agat-gene-17883	8	0.996933	-0.914959	0.787764	0.127195	94	5.55743	119	7.04253	152	7.2888	106	6.05169	174	8.39628	254	12.8801	126	7.6041	207	11.3837	257	12.9629	193	10.7603	175	10.0382	221	12.8158	306	17.242	202	11.3914	88	5.18329	chr4	6791901	6792767	agat-gene-17883	--	--	--	--	gi|1821681814|ref|KAF3453231.1|	5.66e-36	88/179(49.16)	140	hypothetical protein FNV43_RR03671 [Rhamnella rubrinervis]	-
agat-gene-17886	8	0.93565	-1.01566	0.629633	0.386027	700	11.2339	647	10.3938	1017	13.238	770	11.933	1013	13.2689	1092	15.0313	567	9.28855	1073	16.0178	1352	18.5111	905	13.6963	906	14.1069	1102	17.3469	1009	15.4328	977	14.9557	754	12.0554	chr4	6856568	6867633	agat-gene-17886	79	GO:0000724: double-strand break repair via homologous recombination (biological_process); GO:0000725: recombinational repair (biological_process); GO:0003674: molecular_function (molecular_function); GO:0003676: nucleic acid binding (molecular_function); GO:0003677: DNA binding (molecular_function); GO:0003678: DNA helicase activity (molecular_function); GO:0003824: catalytic activity (molecular_…	--	--	gi|1338428595|ref|PON51591.1|	0	549/726(75.62)	1040	DNA helicase, ATP-dependent [Parasponia andersonii]	CDD|cd18015|DEXHc_RecQ1|-
agat-gene-17892	8	0.970807	-0.822625	0.401117	0.421509	1475	16.5004	1002	11.2204	1346	12.2128	1156	12.4878	1177	10.7466	1911	18.3359	960	10.9624	1877	19.5315	2038	19.4504	1316	13.8829	1186	12.8724	1456	15.9761	1625	17.3251	1698	18.1184	998	11.1227	chr4	3590106	3604879	agat-gene-17892	--	--	--	--	gi|1768542953|ref|XP_031249004.1|	1.11e-301	497/1066(46.62)	872	uncharacterized protein LOC116106832 [Pistacia vera]	-
agat-gene-17975	8	0.567696	-0.755293	0.554191	0.201102	358	25.2157	457	32.2211	638	36.4482	367	24.962	460	26.4446	685	41.3827	524	37.6748	570	37.3449	858	51.5582	615	40.8493	608	41.5492	643	44.4228	760	51.0179	723	48.5742	535	37.5421	chr12	8836585	8837161	agat-gene-17975	--	--	--	--	gi|1350259431|ref|XP_010099153.2|	9.94e-38	91/172(52.91)	133	uncharacterized protein LOC21397301 [Morus notabilis]	--
agat-gene-18009	8	0.988794	-0.947304	0.674866	0.272438	98	1.69428	93	1.60945	154	2.15947	111	1.85314	115	1.62274	193	2.86191	149	2.62952	169	2.71778	228	3.36292	181	2.95093	143	2.39865	191	3.23892	216	3.55905	198	3.26515	110	1.89465	chr2	47387788	47389767	agat-gene-18009	18	GO:0005575: cellular_component (cellular_component); GO:0005623: obsolete cell (cellular_component); GO:0005886: plasma membrane (cellular_component); GO:0006950: response to stress (biological_process); GO:0006952: defense response (biological_process); GO:0007154: cell communication (biological_process); GO:0007165: signal transduction (biological_process); GO:0008150: biological_process (biolo…	K13457(RPM1, RPS3)	ko04626//Plant-pathogen interaction	gi|1338474765|ref|PON96709.1|	3.44e-222	361/660(54.70)	640	LRR domain containing protein [Trema orientale]	-
agat-gene-18032	8	0.977966	-0.816425	0.716871	0.0995546	237	4.49963	278	5.28335	317	4.88152	260	4.7668	381	5.90399	486	7.91416	321	6.22107	406	7.17007	577	9.34602	443	7.93147	383	7.05502	393	7.31861	540	9.77109	416	7.53357	246	4.65308	chr2	47390541	47393012	agat-gene-18032	40	GO:0000959: mitochondrial RNA metabolic process (biological_process); GO:0003674: molecular_function (molecular_function); GO:0003676: nucleic acid binding (molecular_function); GO:0003723: RNA binding (molecular_function); GO:0003824: catalytic activity (molecular_function); GO:0004518: nuclease activity (molecular_function); GO:0004519: endonuclease activity (molecular_function); GO:0005488: bi…	--	--	gi|1009130696|ref|XP_015882440.1|	4.93e-278	392/550(71.27)	776	putative pentatricopeptide repeat-containing protein At1g64310 [Ziziphus jujuba]	-
agat-gene-1808	8	0.639151	-0.969417	1.04521	-0.0757939	28	3.47275	45	5.58681	52	5.23101	48	5.74886	49	4.96024	59	6.27635	30	3.79811	76	8.76794	71	7.5127	79	9.23982	60	7.22001	57	6.93421	104	12.2933	45	5.32362	34	4.20118	chr12	1447280	1448118	agat-gene-1808	--	--	--	--	gi|1227947003|ref|XP_021909545.1|	4.26e-15	44/83(53.01)	70	uncharacterized protein LOC110823467 [Carica papaya]	-
agat-gene-18088	8	0.443483	-0.782385	0.665018	0.117367	124	2.62018	131	2.77087	283	4.85023	193	3.93815	225	3.88046	229	4.15035	185	3.99036	214	4.20622	200	3.60547	239	4.76243	192	3.93624	214	4.43537	283	5.69923	206	4.15198	204	4.29453	chr7	1467631	1475785	agat-gene-18088	--	--	--	--	gi|1389577484|ref|XP_024934210.1|	2.83e-224	363/491(73.93)	635	pentatricopeptide repeat-containing protein At5g06540-like, partial [Ziziphus jujuba]	-
agat-gene-18110	8	0.777399	-0.760085	0.219859	0.540226	109	10.91	149	14.9287	153	12.421	149	14.4016	152	12.4175	267	22.9218	120	12.2606	213	19.8311	204	17.4201	150	14.1583	113	10.9736	153	15.0209	190	18.1248	177	16.8986	111	11.0687	chr1	12810795	12812943	agat-gene-18110	43	GO:0003674: molecular_function (molecular_function); GO:0003824: catalytic activity (molecular_function); GO:0003866: 3-phosphoshikimate 1-carboxyvinyltransferase activity (molecular_function); GO:0005575: cellular_component (cellular_component); GO:0005622: intracellular anatomical structure (cellular_component); GO:0005623: obsolete cell (cellular_component); GO:0005737: cytoplasm (cellular_com…	K00800(aroA)	ko00400//Phenylalanine, tyrosine and tryptophan biosynthesis; ko01230//Biosynthesis of amino acids	gi|1936210705|ref|KAF9610889.1|	1.57e-12	35/52(67.31)	65	hypothetical protein IFM89_025423 [Coptis chinensis]	--
agat-gene-18113	8	0.588965	-0.72886	0.203801	0.525059	20	1.51132	30	2.26926	45	2.75807	17	1.24051	18	1.11017	50	3.24068	26	2.00554	38	2.67103	44	2.83662	31	2.20907	37	2.71268	37	2.74243	20	1.44038	45	3.24353	21	1.58096	chr1	12664550	12665002	agat-gene-18113	55	GO:0003674: molecular_function (molecular_function); GO:0005488: binding (molecular_function); GO:0005509: calcium ion binding (molecular_function); GO:0005575: cellular_component (cellular_component); GO:0005622: intracellular anatomical structure (cellular_component); GO:0005623: obsolete cell (cellular_component); GO:0005634: nucleus (cellular_component); GO:0005737: cytoplasm (cellular_compon…	K13448(CML)	ko04626//Plant-pathogen interaction	gi|703085836|ref|XP_010092847.1|	4.68e-73	116/155(74.84)	224	probable calcium-binding protein CML23 [Morus notabilis]	CDD|cd00051|EFh|EF-hand domain
agat-gene-18125	8	0.641468	-0.366834	0.0630375	0.303797	102	2.28658	79	1.77275	117	2.12735	71	1.53698	164	3.00069	147	2.82646	64	1.46452	105	2.18949	178	3.4043	77	1.62779	91	1.97924	149	3.27626	120	2.56382	120	2.56593	82	1.83137	chr1	11804976	11808464	agat-gene-18125	46	GO:0003674: molecular_function (molecular_function); GO:0005215: transporter activity (molecular_function); GO:0005351: carbohydrate:proton symporter activity (molecular_function); GO:0005355: glucose transmembrane transporter activity (molecular_function); GO:0005402: carbohydrate:cation symporter activity (molecular_function); GO:0005575: cellular_component (cellular_component); GO:0005623: obs…	--	--	gi|1821670464|ref|KAF3441887.1|	1.97e-304	412/502(82.07)	837	hypothetical protein FNV43_RR15802 [Rhamnella rubrinervis]	CDD|cd17361|MFS_STP|-
agat-gene-18130	8	0.998244	-0.887403	0.733211	0.154192	1173	27.2596	1222	28.4269	1623	30.5919	1282	28.7697	1552	29.4378	1792	35.719	1152	27.3279	1848	39.9477	1916	37.9874	1511	33.1137	1337	30.1456	1664	37.9299	2153	47.6855	1692	37.506	1312	30.3761	chr1	13516636	13527080	agat-gene-18130	1	GO:0000124: SAGA complex (cellular_component);	--	--	gi|1009149913|ref|XP_015892732.1|	5.32e-147	244/436(55.96)	433	uncharacterized protein LOC107426928 isoform X2 [Ziziphus jujuba]	-
agat-gene-18137	8	0.983221	-1.04159	0.616195	0.425394	481	33.2632	420	29.074	664	37.2438	464	30.9858	560	31.6081	625	37.0714	400	28.2365	603	38.7887	771	45.4879	535	34.8895	544	36.4997	597	40.4949	716	47.1903	622	41.0288	370	25.4916	chr1	13757579	13759928	agat-gene-18137	--	--	--	--	gi|1821684774|ref|KAF3456190.1|	4.79e-50	87/116(75.00)	164	hypothetical protein FNV43_RR00840 [Rhamnella rubrinervis]	-
agat-gene-18144	8	0.787814	-0.597559	0.546458	0.0511016	3847	27.3496	3655	26.0107	3693	21.2948	2877	19.7512	4068	23.6048	5582	34.0375	3243	23.5346	5039	33.3228	6907	41.8928	4562	30.5847	3560	24.5555	5383	37.537	6345	42.9913	5373	36.4354	3529	24.9952	chr1	12902645	12911929	agat-gene-18144	1	GO:0016779: nucleotidyltransferase activity (molecular_function);	K03514(PAPD5_7, TRF4)	ko03018//RNA degradation	gi|1821668608|ref|KAF3440032.1|	0	1069/1557(68.66)	1942	hypothetical protein FNV43_RR18310 [Rhamnella rubrinervis]	CDD|cd05402|NT_PAP_TUTase|-
agat-gene-18170	8	0.986005	-0.792166	0.506552	0.285614	2175	9.64545	1817	8.06593	2329	8.37721	1902	8.14515	2437	8.82085	3124	11.8827	1977	8.94955	2318	9.56192	3227	12.2091	2517	10.5261	2300	9.89606	2754	11.9794	2952	12.4767	2939	12.432	1840	8.12939	chr1	12240908	12255248	agat-gene-18170	92	GO:0000323: lytic vacuole (cellular_component); GO:0001775: cell activation (biological_process); GO:0002252: immune effector process (biological_process); GO:0002263: cell activation involved in immune response (biological_process); GO:0002274: myeloid leukocyte activation (biological_process); GO:0002275: myeloid cell activation involved in immune response (biological_process); GO:0002283: neut…	--	--	gi|1821670526|ref|KAF3441949.1|	0	2194/2586(84.84)	4239	hypothetical protein FNV43_RR15865 [Rhamnella rubrinervis]	CDD|cd06257|DnaJ|DnaJ domain
[truncated: 1,411 more rows]
[truncated: 24 more columns]

## Sheet: Sustained_Activation_Genes
Gene ID (AGAT))	Cluster	Membership	Avg_T0	Avg_T1	Avg_T2	T0.1_counts	T0.1_fpkm	T0.3_counts	T0.3_fpkm	T2.3_counts	T2.3_fpkm	T2.1_counts	T2.1_fpkm	T0.5_counts	T0.5_fpkm	T2.5_counts	T2.5_fpkm	T0.2_counts	T0.2_fpkm	T1.5_counts	T1.5_fpkm	T2.2_counts	T2.2_fpkm	T1.1_counts	T1.1_fpkm	T1.3_counts	T1.3_fpkm	T1.4_counts	T1.4_fpkm	T1.2_counts	T1.2_fpkm	T2.4_counts	T2.4_fpkm	T0.4_counts	T0.4_fpkm	Chr	Start	End	Gene model ID (AGAT)	GOTerms_num	GO_Anno	KO_ID.KO_name.	KEGG_Pathway	NR_ID	E_value	Identity	Score	Putative gene name (homolog)	CDD
[truncated: 3,294 more rows]
[truncated: 24 more columns]

[truncated: 2 more sheets: Suppression_Release_Genes, Time_Course_Cluster_Results]
