# Supplementary material for: Time-resolved transcriptomic analysis reveals key regulatory genes and auxin-responsive networks underlying axillary bud branching in Hippophae rhamnoides
Source: Front Plant Sci. 2026 Mar 3;17:1746947. doi: 10.3389/fpls.2026.1746947 (PMC12993749; doi:10.3389/fpls.2026.1746947)
Supplement: Supplementary file 5 [file Table4.xlsx]

## Sheet: WGCNA_merged_gene_modules
Gene ID (AGAT))	Module
agat-gene-26411	brown
agat-gene-20553	brown
agat-gene-882	brown
agat-gene-26369	brown
agat-gene-230	turquoise
agat-gene-28049	blue
agat-gene-8723	turquoise
agat-gene-28828	blue
agat-gene-14230	turquoise
agat-gene-30158	turquoise
agat-gene-22489	turquoise
agat-gene-25145	brown
agat-gene-20343	turquoise
agat-gene-16146	turquoise
agat-gene-933	brown
agat-gene-24606	brown
agat-gene-14100	turquoise
agat-gene-20035	green
agat-gene-18833	blue
agat-gene-25626	turquoise
agat-gene-19093	turquoise
agat-gene-12095	turquoise
agat-gene-7146	brown
agat-gene-19765	blue
agat-gene-6707	brown
agat-gene-21909	turquoise
agat-gene-14028	brown
agat-gene-13374	blue
agat-gene-13887	blue
agat-gene-1042	turquoise
agat-gene-15328	green
agat-gene-10358	brown
agat-gene-5987	blue
agat-gene-5747	turquoise
agat-gene-13126	blue
agat-gene-29791	turquoise
agat-gene-2965	blue
agat-gene-22469	blue
agat-gene-7131	turquoise
agat-gene-24267	turquoise
agat-gene-8452	brown
agat-gene-24415	blue
agat-gene-40	turquoise
agat-gene-10631	turquoise
agat-gene-23538	blue
agat-gene-28004	blue
agat-gene-12318	turquoise
agat-gene-1761	blue
agat-gene-17265	blue
agat-gene-10657	blue
agat-gene-19579	turquoise
agat-gene-16722	turquoise
agat-gene-17002	blue
agat-gene-8851	brown
agat-gene-16581	turquoise
agat-gene-18498	blue
agat-gene-5752	turquoise
agat-gene-20832	turquoise
agat-gene-10574	turquoise
agat-gene-17346	blue
agat-gene-6542	turquoise
agat-gene-9608	turquoise
agat-gene-559	turquoise
agat-gene-8473	green
agat-gene-6548	blue
agat-gene-6693	turquoise
agat-gene-11807	blue
agat-gene-1270	blue
agat-gene-22152	blue
agat-gene-16144	turquoise
agat-gene-9506	turquoise
agat-gene-16305	blue
agat-gene-25590	turquoise
agat-gene-27530	brown
agat-gene-14136	turquoise
agat-gene-29685	brown
agat-gene-26779	blue
agat-gene-4568	turquoise
agat-gene-11536	brown
agat-gene-13620	turquoise
agat-gene-23347	blue
agat-gene-28460	turquoise
agat-gene-4436	blue
agat-gene-25705	brown
agat-gene-23655	turquoise
agat-gene-23159	brown
agat-gene-23764	turquoise
agat-gene-15649	green
agat-gene-21170	brown
agat-gene-16982	turquoise
agat-gene-30377	blue
agat-gene-1584	turquoise
agat-gene-1256	turquoise
agat-gene-189	turquoise
agat-gene-16921	turquoise
agat-gene-12850	blue
agat-gene-9000	blue
agat-gene-13751	brown
agat-gene-25453	green
agat-gene-6699	turquoise
agat-gene-20707	turquoise
agat-gene-10788	brown
agat-gene-30731	turquoise
agat-gene-23636	turquoise
agat-gene-12895	brown
agat-gene-1634	blue
agat-gene-5973	turquoise
agat-gene-24649	turquoise
agat-gene-2893	turquoise
agat-gene-10528	turquoise
agat-gene-16318	blue
agat-gene-15846	turquoise
agat-gene-28259	brown
agat-gene-22452	brown
agat-gene-18365	turquoise
agat-gene-6910	blue
agat-gene-18360	blue
agat-gene-29900	turquoise
agat-gene-4720	turquoise
agat-gene-15003	blue
agat-gene-29152	turquoise
agat-gene-23437	brown
agat-gene-23406	blue
agat-gene-6525	blue
agat-gene-28780	green
agat-gene-25599	green
agat-gene-14826	green
agat-gene-3289	brown
agat-gene-28406	green
agat-gene-29187	turquoise
agat-gene-18003	turquoise
agat-gene-13143	turquoise
agat-gene-17404	brown
agat-gene-17575	green
agat-gene-30433	turquoise
agat-gene-8927	green
agat-gene-18810	blue
agat-gene-14592	blue
agat-gene-13778	blue
agat-gene-19072	green
agat-gene-24159	blue
agat-gene-29194	turquoise
agat-gene-9220	brown
agat-gene-30778	blue
agat-gene-18751	blue
agat-gene-14777	turquoise
agat-gene-9529	turquoise
agat-gene-21393	turquoise
agat-gene-13524	blue
agat-gene-14699	turquoise
agat-gene-23243	turquoise
agat-gene-21457	green
agat-gene-4220	blue
agat-gene-16999	blue
agat-gene-28650	turquoise
agat-gene-11283	brown
agat-gene-730	turquoise
agat-gene-30118	blue
agat-gene-28345	brown
agat-gene-8277	brown
agat-gene-2913	brown
agat-gene-13287	turquoise
agat-gene-6370	turquoise
agat-gene-5624	brown
agat-gene-20920	green
agat-gene-29542	brown
agat-gene-27097	turquoise
agat-gene-1927	blue
agat-gene-21942	blue
agat-gene-14155	brown
agat-gene-29752	turquoise
agat-gene-5811	turquoise
agat-gene-1311	brown
agat-gene-3079	brown
agat-gene-21253	blue
agat-gene-11101	brown
agat-gene-7188	blue
agat-gene-14018	turquoise
agat-gene-14033	turquoise
agat-gene-21620	turquoise
agat-gene-22849	blue
agat-gene-6831	brown
agat-gene-6919	blue
agat-gene-15882	turquoise
agat-gene-26600	turquoise
agat-gene-9296	brown
agat-gene-19246	blue
agat-gene-10085	turquoise
agat-gene-29783	turquoise
agat-gene-18155	turquoise
agat-gene-27054	turquoise
agat-gene-5681	brown
agat-gene-30380	blue
agat-gene-11656	brown
agat-gene-15795	turquoise
agat-gene-22514	blue
agat-gene-10043	turquoise
agat-gene-28098	blue
agat-gene-11705	turquoise
agat-gene-7466	brown
agat-gene-21324	blue
agat-gene-7884	blue
agat-gene-827	turquoise
agat-gene-8394	brown
agat-gene-19372	turquoise
agat-gene-23207	brown
agat-gene-6933	blue
agat-gene-9551	brown
agat-gene-2255	blue
agat-gene-20172	turquoise
agat-gene-23234	turquoise
agat-gene-20055	brown
agat-gene-1715	blue
agat-gene-1699	blue
agat-gene-9594	blue
agat-gene-22252	brown
agat-gene-22245	blue
agat-gene-16696	brown
agat-gene-10740	brown
agat-gene-9750	turquoise
agat-gene-7003	turquoise
agat-gene-6402	turquoise
agat-gene-14542	turquoise
agat-gene-1955	brown
agat-gene-29714	brown
agat-gene-21657	blue
agat-gene-8431	brown
agat-gene-14711	brown
agat-gene-30551	brown
agat-gene-3203	turquoise
agat-gene-9247	turquoise
agat-gene-21303	turquoise
agat-gene-6338	brown
agat-gene-4023	green
agat-gene-24994	turquoise
agat-gene-28571	brown
agat-gene-1977	blue
agat-gene-8249	turquoise
agat-gene-9198	blue
agat-gene-8922	turquoise
agat-gene-24576	blue
agat-gene-9888	brown
agat-gene-9704	brown
agat-gene-11248	turquoise
agat-gene-26174	brown
agat-gene-17203	turquoise
agat-gene-24908	turquoise
agat-gene-13270	blue
agat-gene-12051	turquoise
agat-gene-15304	turquoise
agat-gene-24048	turquoise
agat-gene-11373	blue
agat-gene-13911	turquoise
agat-gene-5298	green
agat-gene-7584	turquoise
agat-gene-18543	brown
agat-gene-25515	turquoise
agat-gene-17892	brown
agat-gene-9959	turquoise
agat-gene-21721	brown
agat-gene-27627	turquoise
agat-gene-16225	brown
agat-gene-15744	blue
agat-gene-5923	blue
agat-gene-18221	blue
agat-gene-26747	turquoise
agat-gene-13981	turquoise
agat-gene-17270	blue
agat-gene-21055	turquoise
agat-gene-12030	green
agat-gene-21982	blue
agat-gene-5207	blue
agat-gene-13451	turquoise
agat-gene-19076	turquoise
agat-gene-29812	brown
agat-gene-9059	blue
agat-gene-17601	blue
agat-gene-19185	blue
agat-gene-12021	brown
agat-gene-19404	green
agat-gene-22943	brown
agat-gene-14286	turquoise
agat-gene-2398	brown
agat-gene-21704	turquoise
agat-gene-25841	blue
agat-gene-64	turquoise
agat-gene-4570	turquoise
agat-gene-7541	turquoise
agat-gene-28940	turquoise
agat-gene-25785	green
agat-gene-6475	turquoise
agat-gene-16906	brown
agat-gene-4599	brown
agat-gene-6356	brown
agat-gene-18994	turquoise
agat-gene-18501	turquoise
agat-gene-15295	brown
agat-gene-27356	brown
agat-gene-25201	blue
agat-gene-7076	turquoise
agat-gene-19273	turquoise
agat-gene-16765	turquoise
agat-gene-27772	blue
agat-gene-13241	turquoise
agat-gene-22095	turquoise
agat-gene-2012	turquoise
agat-gene-4474	blue
agat-gene-27779	brown
agat-gene-3397	turquoise
agat-gene-2861	blue
agat-gene-737	brown
agat-gene-7673	turquoise
agat-gene-13894	brown
agat-gene-12023	blue
agat-gene-1290	blue
agat-gene-17169	brown
agat-gene-30493	turquoise
agat-gene-20018	turquoise
agat-gene-5874	turquoise
agat-gene-10774	brown
agat-gene-20860	turquoise
agat-gene-23499	turquoise
agat-gene-21696	blue
agat-gene-19499	blue
agat-gene-20918	brown
agat-gene-7777	turquoise
agat-gene-7294	turquoise
agat-gene-2832	blue
agat-gene-18262	blue
agat-gene-27216	turquoise
agat-gene-2948	blue
agat-gene-18162	blue
agat-gene-18387	turquoise
agat-gene-30011	turquoise
agat-gene-22444	turquoise
agat-gene-15203	turquoise
agat-gene-29701	green
agat-gene-29159	turquoise
agat-gene-28520	blue
agat-gene-5419	turquoise
agat-gene-26160	brown
agat-gene-8334	turquoise
agat-gene-20593	blue
agat-gene-27341	blue
agat-gene-3712	brown
agat-gene-22889	turquoise
agat-gene-8699	blue
agat-gene-20586	brown
agat-gene-28389	green
agat-gene-20876	brown
agat-gene-20710	blue
agat-gene-29068	blue
agat-gene-27015	turquoise
agat-gene-23326	blue
agat-gene-12108	blue
agat-gene-3111	blue
agat-gene-23423	brown
agat-gene-3025	green
agat-gene-26304	turquoise
agat-gene-7951	blue
agat-gene-26742	turquoise
agat-gene-3512	blue
agat-gene-2885	turquoise
agat-gene-23679	turquoise
agat-gene-22243	blue
agat-gene-24554	turquoise
agat-gene-23150	blue
agat-gene-10464	blue
agat-gene-2034	blue
agat-gene-4873	brown
agat-gene-27682	blue
agat-gene-246	turquoise
agat-gene-13013	turquoise
agat-gene-1369	brown
agat-gene-26082	turquoise
agat-gene-17908	turquoise
agat-gene-8774	blue
agat-gene-22629	blue
agat-gene-20733	turquoise
agat-gene-9988	blue
agat-gene-7752	brown
agat-gene-20611	blue
agat-gene-1059	turquoise
agat-gene-10641	turquoise
agat-gene-19512	brown
agat-gene-8098	blue
agat-gene-19782	blue
agat-gene-26813	turquoise
agat-gene-11887	brown
agat-gene-19190	turquoise
agat-gene-5420	blue
agat-gene-24891	brown
agat-gene-20247	turquoise
agat-gene-23173	blue
agat-gene-17734	brown
agat-gene-21513	turquoise
agat-gene-14605	turquoise
agat-gene-13069	turquoise
agat-gene-23276	brown
agat-gene-4375	brown
agat-gene-24282	turquoise
agat-gene-20522	blue
agat-gene-1701	turquoise
agat-gene-8318	blue
agat-gene-13499	turquoise
agat-gene-28138	blue
agat-gene-3339	brown
agat-gene-6228	turquoise
agat-gene-23841	blue
agat-gene-5130	turquoise
agat-gene-12610	blue
agat-gene-25863	turquoise
agat-gene-6215	blue
agat-gene-24156	blue
agat-gene-7229	turquoise
agat-gene-10007	brown
agat-gene-16781	turquoise
agat-gene-25963	turquoise
agat-gene-27078	blue
agat-gene-22860	blue
agat-gene-18590	turquoise
agat-gene-14686	turquoise
agat-gene-4672	green
agat-gene-13735	turquoise
agat-gene-24915	blue
agat-gene-12347	blue
agat-gene-9266	brown
agat-gene-21688	blue
agat-gene-14879	blue
agat-gene-11455	turquoise
agat-gene-24707	brown
agat-gene-22171	blue
agat-gene-2740	green
agat-gene-28325	blue
agat-gene-21418	brown
agat-gene-21279	blue
agat-gene-7492	brown
agat-gene-18379	turquoise
agat-gene-24813	turquoise
agat-gene-1053	turquoise
agat-gene-1207	turquoise
agat-gene-6676	brown
agat-gene-26435	blue
agat-gene-23779	brown
agat-gene-6382	turquoise
agat-gene-6425	turquoise
agat-gene-24690	turquoise
agat-gene-13357	turquoise
agat-gene-19341	blue
agat-gene-22134	brown
agat-gene-24485	brown
agat-gene-10349	turquoise
agat-gene-29006	turquoise
agat-gene-20816	turquoise
agat-gene-29907	brown
agat-gene-10117	brown
agat-gene-22766	blue
agat-gene-8117	blue
agat-gene-2939	green
agat-gene-28870	turquoise
agat-gene-3	brown
agat-gene-11663	blue
agat-gene-2411	green
agat-gene-2681	turquoise
agat-gene-7612	turquoise
agat-gene-6628	green
agat-gene-6313	blue
agat-gene-21823	blue
agat-gene-28508	brown
agat-gene-16969	blue
agat-gene-18638	turquoise
agat-gene-7641	green
agat-gene-6765	blue
agat-gene-24875	blue
agat-gene-5799	turquoise
agat-gene-13247	turquoise
agat-gene-14902	turquoise
agat-gene-5476	blue
agat-gene-10183	turquoise
agat-gene-11697	turquoise
agat-gene-12656	blue
agat-gene-23380	blue
agat-gene-13083	turquoise
agat-gene-1402	turquoise
agat-gene-14080	turquoise
agat-gene-27630	turquoise
agat-gene-7476	blue
agat-gene-24424	blue
agat-gene-26561	blue
agat-gene-11141	green
agat-gene-2616	brown
agat-gene-28601	turquoise
agat-gene-16292	turquoise
agat-gene-8785	turquoise
agat-gene-14064	blue
agat-gene-912	brown
agat-gene-25658	turquoise
agat-gene-26697	brown
agat-gene-25493	brown
agat-gene-17679	green
agat-gene-18222	blue
agat-gene-24247	brown
agat-gene-12793	turquoise
agat-gene-2749	blue
agat-gene-24067	blue
agat-gene-25807	brown
agat-gene-9924	brown
agat-gene-1360	brown
agat-gene-10857	blue
agat-gene-24137	blue
agat-gene-30253	turquoise
agat-gene-15491	turquoise
agat-gene-13494	blue
agat-gene-10305	blue
agat-gene-9387	blue
agat-gene-24729	brown
agat-gene-1894	blue
agat-gene-11797	turquoise
agat-gene-7832	turquoise
agat-gene-17322	blue
agat-gene-9419	turquoise
agat-gene-24981	blue
agat-gene-27816	blue
agat-gene-11033	turquoise
agat-gene-20772	blue
agat-gene-26776	brown
agat-gene-11148	blue
agat-gene-20857	blue
agat-gene-19283	turquoise
agat-gene-19028	blue
agat-gene-29563	blue
agat-gene-12413	turquoise
agat-gene-14004	turquoise
agat-gene-19240	turquoise
agat-gene-15812	brown
agat-gene-6343	brown
agat-gene-16831	turquoise
agat-gene-29854	turquoise
agat-gene-24712	brown
agat-gene-19734	brown
agat-gene-7629	blue
agat-gene-9455	blue
agat-gene-3790	turquoise
agat-gene-21346	turquoise
agat-gene-28382	blue
agat-gene-9416	green
agat-gene-9010	blue
agat-gene-29835	blue
agat-gene-29288	brown
agat-gene-22157	blue
agat-gene-2022	brown
agat-gene-2401	turquoise
agat-gene-15605	turquoise
agat-gene-15679	turquoise
agat-gene-16811	blue
agat-gene-21779	turquoise
agat-gene-5726	blue
agat-gene-11913	turquoise
agat-gene-1198	blue
agat-gene-2769	brown
agat-gene-1352	blue
agat-gene-2294	brown
agat-gene-2460	turquoise
agat-gene-11637	turquoise
agat-gene-24659	brown
agat-gene-6000	blue
agat-gene-20283	blue
agat-gene-2265	blue
agat-gene-2289	turquoise
agat-gene-26499	turquoise
agat-gene-24297	blue
agat-gene-30546	blue
agat-gene-26280	turquoise
agat-gene-17672	green
agat-gene-752	turquoise
agat-gene-13795	turquoise
agat-gene-6793	turquoise
agat-gene-12304	green
agat-gene-652	blue
agat-gene-9575	blue
agat-gene-12301	blue
agat-gene-23248	turquoise
agat-gene-11214	brown
agat-gene-2429	turquoise
agat-gene-12207	brown
agat-gene-8040	turquoise
agat-gene-18417	turquoise
agat-gene-11892	blue
agat-gene-8415	blue
agat-gene-15085	blue
agat-gene-16892	brown
agat-gene-29766	blue
agat-gene-9078	blue
agat-gene-3719	brown
agat-gene-3328	brown
agat-gene-6996	brown
agat-gene-1185	turquoise
agat-gene-27184	turquoise
agat-gene-14770	blue
agat-gene-12732	turquoise
agat-gene-10585	brown
agat-gene-22807	turquoise
agat-gene-17846	brown
agat-gene-22929	blue
agat-gene-15695	turquoise
agat-gene-23054	blue
agat-gene-11995	blue
agat-gene-6253	blue
agat-gene-23604	brown
agat-gene-6893	turquoise
agat-gene-9326	green
agat-gene-29986	brown
agat-gene-17294	brown
agat-gene-20969	turquoise
agat-gene-14931	blue
agat-gene-29281	turquoise
agat-gene-30635	brown
agat-gene-19434	turquoise
agat-gene-29220	turquoise
agat-gene-25980	turquoise
agat-gene-1506	turquoise
agat-gene-5215	blue
agat-gene-18074	turquoise
agat-gene-13769	turquoise
agat-gene-14081	turquoise
agat-gene-13758	turquoise
agat-gene-1318	turquoise
agat-gene-16374	blue
agat-gene-27716	brown
agat-gene-4114	green
agat-gene-3267	blue
agat-gene-15534	blue
agat-gene-4411	blue
agat-gene-5199	blue
agat-gene-28529	blue
agat-gene-5524	turquoise
agat-gene-20751	turquoise
agat-gene-17260	blue
agat-gene-3622	turquoise
agat-gene-3290	brown
agat-gene-23220	turquoise
agat-gene-22997	turquoise
agat-gene-20263	brown
agat-gene-22998	brown
agat-gene-13814	blue
agat-gene-21791	turquoise
agat-gene-23848	blue
agat-gene-2226	blue
agat-gene-15647	blue
agat-gene-5860	blue
agat-gene-24289	turquoise
agat-gene-24478	turquoise
agat-gene-23299	turquoise
agat-gene-24319	brown
agat-gene-11642	turquoise
agat-gene-3447	brown
agat-gene-9424	blue
agat-gene-9531	blue
agat-gene-4850	turquoise
agat-gene-14956	turquoise
agat-gene-441	blue
agat-gene-3690	turquoise
agat-gene-18871	brown
agat-gene-17355	blue
agat-gene-1137	brown
agat-gene-8951	turquoise
agat-gene-27255	turquoise
agat-gene-3742	blue
agat-gene-4456	turquoise
agat-gene-15779	turquoise
agat-gene-8235	blue
agat-gene-7195	brown
agat-gene-23139	blue
agat-gene-23388	blue
agat-gene-24290	turquoise
agat-gene-13757	brown
agat-gene-2477	blue
agat-gene-2132	brown
agat-gene-11325	blue
agat-gene-16195	turquoise
agat-gene-3314	turquoise
agat-gene-21088	blue
agat-gene-26609	turquoise
agat-gene-2525	blue
agat-gene-3629	blue
agat-gene-1389	turquoise
agat-gene-18917	green
agat-gene-13615	green
agat-gene-25692	blue
agat-gene-14750	blue
agat-gene-10884	blue
agat-gene-11554	brown
agat-gene-26136	blue
agat-gene-23528	blue
agat-gene-26238	blue
agat-gene-3455	green
agat-gene-30081	blue
agat-gene-2569	blue
agat-gene-5761	turquoise
agat-gene-13732	turquoise
agat-gene-25829	turquoise
agat-gene-5365	turquoise
agat-gene-28837	turquoise
agat-gene-18661	brown
agat-gene-16111	brown
agat-gene-9733	turquoise
agat-gene-5613	blue
agat-gene-22867	blue
agat-gene-5028	blue
agat-gene-25547	turquoise
agat-gene-2303	brown
agat-gene-12386	blue
agat-gene-17722	turquoise
agat-gene-11116	blue
agat-gene-24372	brown
agat-gene-21003	turquoise
agat-gene-8811	turquoise
agat-gene-7045	turquoise
agat-gene-4518	brown
agat-gene-22584	turquoise
agat-gene-3228	blue
agat-gene-12435	turquoise
agat-gene-19057	turquoise
agat-gene-10725	blue
agat-gene-26864	brown
agat-gene-2279	turquoise
agat-gene-8986	blue
agat-gene-17784	green
agat-gene-13657	turquoise
agat-gene-27279	brown
agat-gene-24788	blue
agat-gene-27390	brown
agat-gene-20984	blue
agat-gene-15614	turquoise
agat-gene-17460	blue
agat-gene-5169	brown
agat-gene-25793	blue
agat-gene-5323	brown
agat-gene-10622	blue
agat-gene-4041	turquoise
agat-gene-28074	turquoise
agat-gene-7532	turquoise
agat-gene-20903	brown
agat-gene-26218	turquoise
agat-gene-22060	blue
agat-gene-20777	blue
agat-gene-9982	turquoise
agat-gene-21382	blue
agat-gene-21321	blue
agat-gene-2605	blue
agat-gene-14950	turquoise
agat-gene-27591	turquoise
agat-gene-18919	blue
agat-gene-24631	brown
agat-gene-22643	brown
agat-gene-15215	blue
agat-gene-13549	turquoise
agat-gene-7339	brown
agat-gene-17573	brown
agat-gene-16836	green
agat-gene-14032	blue
agat-gene-25425	brown
agat-gene-2123	green
agat-gene-30488	green
agat-gene-18484	blue
agat-gene-3067	blue
agat-gene-30430	blue
agat-gene-18415	turquoise
agat-gene-26540	turquoise
agat-gene-9391	turquoise
agat-gene-30666	blue
agat-gene-14250	brown
agat-gene-29652	blue
agat-gene-30051	blue
agat-gene-8707	brown
agat-gene-15268	brown
agat-gene-7416	blue
agat-gene-9494	brown
agat-gene-11731	turquoise
agat-gene-2124	turquoise
agat-gene-7559	turquoise
agat-gene-21816	turquoise
agat-gene-27021	blue
agat-gene-8718	brown
agat-gene-20673	blue
agat-gene-7785	turquoise
agat-gene-14656	brown
agat-gene-22778	brown
agat-gene-19623	turquoise
agat-gene-26945	turquoise
agat-gene-4186	turquoise
agat-gene-29942	turquoise
agat-gene-13973	blue
agat-gene-12929	blue
agat-gene-26123	brown
agat-gene-15335	brown
agat-gene-7680	blue
agat-gene-22271	brown
agat-gene-13621	brown
agat-gene-5776	blue
agat-gene-28178	turquoise
agat-gene-3520	blue
agat-gene-17649	turquoise
agat-gene-10051	brown
agat-gene-26032	blue
agat-gene-12836	blue
agat-gene-23972	blue
agat-gene-30593	blue
agat-gene-21349	blue
agat-gene-9865	turquoise
agat-gene-10806	brown
agat-gene-24053	blue
agat-gene-6640	turquoise
agat-gene-13221	turquoise
agat-gene-15344	brown
agat-gene-6348	brown
agat-gene-6741	turquoise
agat-gene-15865	brown
agat-gene-21021	turquoise
agat-gene-11798	brown
agat-gene-11857	blue
agat-gene-18207	turquoise
agat-gene-3167	brown
agat-gene-21519	blue
agat-gene-1304	brown
agat-gene-387	turquoise
agat-gene-29247	blue
agat-gene-1815	blue
agat-gene-11682	turquoise
agat-gene-27334	brown
agat-gene-9946	turquoise
agat-gene-8229	brown
agat-gene-30766	turquoise
agat-gene-10819	turquoise
agat-gene-22540	blue
agat-gene-13745	blue
agat-gene-4782	turquoise
agat-gene-11121	turquoise
agat-gene-10650	turquoise
agat-gene-14880	blue
agat-gene-23199	turquoise
agat-gene-20204	green
agat-gene-28068	blue
agat-gene-27740	turquoise
agat-gene-29086	brown
agat-gene-10090	blue
agat-gene-29487	turquoise
agat-gene-14648	turquoise
agat-gene-14611	turquoise
agat-gene-21358	brown
agat-gene-19477	blue
agat-gene-9728	turquoise
agat-gene-10093	brown
agat-gene-14522	blue
agat-gene-20286	brown
agat-gene-26969	blue
agat-gene-25765	blue
agat-gene-9035	blue
agat-gene-28145	green
agat-gene-15451	turquoise
agat-gene-26796	green
agat-gene-11084	blue
agat-gene-16084	blue
agat-gene-23353	blue
agat-gene-716	blue
agat-gene-28568	brown
agat-gene-17487	turquoise
agat-gene-5940	blue
agat-gene-23180	brown
agat-gene-29478	turquoise
agat-gene-21769	turquoise
agat-gene-12816	blue
agat-gene-16203	blue
agat-gene-17752	turquoise
agat-gene-22825	turquoise
agat-gene-12779	green
agat-gene-25542	brown
agat-gene-13521	blue
agat-gene-28451	blue
agat-gene-29325	turquoise
agat-gene-2817	brown
agat-gene-16687	blue
agat-gene-5272	turquoise
agat-gene-27346	turquoise
agat-gene-6880	blue
agat-gene-27676	blue
agat-gene-12187	blue
agat-gene-26179	blue
agat-gene-28736	turquoise
agat-gene-17386	turquoise
agat-gene-7913	turquoise
agat-gene-10128	turquoise
agat-gene-19589	blue
agat-gene-14187	turquoise
agat-gene-18352	brown
agat-gene-30476	turquoise
agat-gene-2988	blue
agat-gene-22724	turquoise
agat-gene-18671	turquoise
agat-gene-3158	turquoise
agat-gene-22930	brown
agat-gene-10064	brown
agat-gene-8829	blue
agat-gene-17809	turquoise
agat-gene-30015	brown
agat-gene-28805	blue
agat-gene-27644	brown
agat-gene-17595	blue
agat-gene-20221	brown
agat-gene-11873	blue
agat-gene-17023	turquoise
agat-gene-28106	blue
agat-gene-11689	turquoise
agat-gene-29226	turquoise
agat-gene-7523	turquoise
agat-gene-13098	blue
agat-gene-1733	blue
agat-gene-10481	blue
agat-gene-4811	turquoise
agat-gene-12916	blue
agat-gene-1822	turquoise
agat-gene-28442	turquoise
agat-gene-29366	turquoise
agat-gene-12104	blue
agat-gene-9666	turquoise
agat-gene-26806	blue
agat-gene-15129	blue
agat-gene-19996	blue
agat-gene-3221	brown
agat-gene-21116	turquoise
agat-gene-3942	turquoise
agat-gene-20119	brown
agat-gene-18254	turquoise
agat-gene-14998	turquoise
agat-gene-3191	brown
agat-gene-12254	brown
agat-gene-30745	green
agat-gene-2453	brown
agat-gene-5261	brown
agat-gene-8410	turquoise
agat-gene-10812	brown
agat-gene-18038	turquoise
agat-gene-326	turquoise
agat-gene-18650	blue
agat-gene-9096	blue
agat-gene-17316	turquoise
agat-gene-896	blue
agat-gene-13203	brown
agat-gene-23989	turquoise
agat-gene-25911	blue
agat-gene-10541	brown
agat-gene-10244	blue
agat-gene-23369	blue
agat-gene-12564	turquoise
agat-gene-20502	turquoise
agat-gene-25759	turquoise
agat-gene-4540	turquoise
agat-gene-28470	turquoise
agat-gene-11984	turquoise
agat-gene-6926	blue
agat-gene-14306	blue
agat-gene-9362	turquoise
agat-gene-15788	brown
agat-gene-28801	blue
agat-gene-27153	turquoise
agat-gene-20661	turquoise
agat-gene-7086	turquoise
agat-gene-5833	turquoise
agat-gene-6748	turquoise
agat-gene-9493	blue
agat-gene-27008	brown
agat-gene-3024	brown
agat-gene-10900	turquoise
agat-gene-28	blue
agat-gene-22013	turquoise
agat-gene-27914	turquoise
agat-gene-5914	green
agat-gene-10784	turquoise
agat-gene-17380	turquoise
agat-gene-6815	blue
agat-gene-30324	brown
agat-gene-22940	blue
agat-gene-18430	turquoise
agat-gene-6126	turquoise
agat-gene-5680	turquoise
agat-gene-13042	blue
agat-gene-16555	brown
agat-gene-15832	brown
agat-gene-6390	blue
agat-gene-13369	brown
agat-gene-30032	turquoise
agat-gene-8930	turquoise
agat-gene-10605	turquoise
agat-gene-30263	turquoise
agat-gene-23888	blue
agat-gene-12527	blue
agat-gene-1808	brown
agat-gene-17048	green
agat-gene-3774	blue
agat-gene-26755	turquoise
agat-gene-1331	blue
agat-gene-15622	turquoise
agat-gene-30401	turquoise
agat-gene-28063	turquoise
agat-gene-21703	turquoise
agat-gene-3575	blue
agat-gene-21389	turquoise
agat-gene-8801	turquoise
agat-gene-28226	blue
agat-gene-3213	brown
agat-gene-24446	brown
agat-gene-6418	blue
agat-gene-30211	blue
agat-gene-2737	blue
agat-gene-15517	turquoise
agat-gene-15159	blue
agat-gene-10965	turquoise
agat-gene-20103	blue
agat-gene-16872	turquoise
agat-gene-25225	turquoise
agat-gene-13550	blue
agat-gene-2183	turquoise
agat-gene-18285	turquoise
agat-gene-7118	blue
agat-gene-6322	turquoise
agat-gene-24877	brown
agat-gene-4838	brown
agat-gene-28985	green
agat-gene-4966	brown
agat-gene-26548	turquoise
agat-gene-10058	blue
agat-gene-14759	turquoise
agat-gene-20966	turquoise
agat-gene-3148	blue
agat-gene-19864	turquoise
agat-gene-19943	blue
agat-gene-30366	brown
agat-gene-30585	brown
agat-gene-16342	blue
agat-gene-26045	turquoise
agat-gene-18942	turquoise
agat-gene-8204	brown
agat-gene-5100	turquoise
agat-gene-13397	brown
agat-gene-3194	brown
agat-gene-28187	blue
agat-gene-10319	blue
agat-gene-13815	blue
agat-gene-21461	brown
agat-gene-191	blue
agat-gene-13644	blue
agat-gene-13333	turquoise
agat-gene-29991	blue
agat-gene-11192	turquoise
agat-gene-27140	blue
agat-gene-14637	green
agat-gene-30178	turquoise
agat-gene-12685	brown
agat-gene-21435	blue
agat-gene-16698	blue
agat-gene-22744	brown
agat-gene-4896	turquoise
agat-gene-9950	blue
agat-gene-4078	blue
agat-gene-28425	blue
agat-gene-28630	turquoise
agat-gene-25895	blue
agat-gene-5995	turquoise
agat-gene-27120	turquoise
agat-gene-16055	blue
agat-gene-6751	blue
agat-gene-24141	brown
agat-gene-4048	blue
agat-gene-14122	turquoise
agat-gene-7849	turquoise
agat-gene-15126	brown
agat-gene-3658	green
agat-gene-14481	brown
agat-gene-5563	turquoise
agat-gene-1656	turquoise
agat-gene-10312	brown
agat-gene-13010	blue
agat-gene-1667	turquoise
agat-gene-17869	blue
agat-gene-10254	brown
agat-gene-3980	blue
agat-gene-24073	turquoise
agat-gene-17616	green
agat-gene-3002	blue
agat-gene-24743	brown
agat-gene-2067	blue
agat-gene-25369	blue
agat-gene-27726	brown
agat-gene-16463	brown
agat-gene-14723	brown
agat-gene-21160	brown
agat-gene-17633	turquoise
agat-gene-24750	brown
agat-gene-14983	blue
agat-gene-12123	brown
agat-gene-4107	brown
agat-gene-9910	turquoise
agat-gene-9065	turquoise
agat-gene-25393	turquoise
agat-gene-18144	brown
agat-gene-17709	turquoise
agat-gene-16868	brown
agat-gene-20457	brown
agat-gene-13508	turquoise
agat-gene-5550	turquoise
agat-gene-1860	blue
agat-gene-23614	brown
agat-gene-2710	brown
agat-gene-11575	brown
agat-gene-6522	turquoise
agat-gene-6800	turquoise
agat-gene-1914	blue
agat-gene-25095	blue
agat-gene-12459	blue
agat-gene-17477	turquoise
agat-gene-2165	turquoise
agat-gene-23334	blue
agat-gene-20426	blue
agat-gene-29753	green
agat-gene-2494	blue
agat-gene-17216	turquoise
agat-gene-9612	turquoise
agat-gene-20798	turquoise
agat-gene-12766	turquoise
agat-gene-27751	brown
agat-gene-10423	blue
agat-gene-25092	blue
agat-gene-5938	turquoise
agat-gene-16531	turquoise
agat-gene-29361	blue
agat-gene-16804	turquoise
agat-gene-10152	blue
agat-gene-16813	turquoise
agat-gene-29811	blue
agat-gene-21805	brown
agat-gene-6387	blue
agat-gene-19529	turquoise
agat-gene-26164	turquoise
agat-gene-11631	turquoise
agat-gene-19524	brown
agat-gene-26464	turquoise
agat-gene-27544	blue
agat-gene-3488	green
agat-gene-28244	brown
agat-gene-28307	brown
agat-gene-2322	brown
agat-gene-7956	turquoise
agat-gene-19006	turquoise
agat-gene-7245	blue
agat-gene-29691	blue
agat-gene-27200	blue
agat-gene-10226	brown
agat-gene-540	turquoise
agat-gene-27596	turquoise
agat-gene-11303	turquoise
agat-gene-17024	blue
agat-gene-28603	blue
agat-gene-7945	blue
agat-gene-17209	turquoise
agat-gene-25324	blue
agat-gene-7446	blue
agat-gene-23464	brown
agat-gene-13256	turquoise
agat-gene-12597	blue
agat-gene-9945	blue
agat-gene-22352	brown
agat-gene-23977	blue
agat-gene-28665	turquoise
agat-gene-21844	turquoise
agat-gene-21744	blue
agat-gene-7704	blue
agat-gene-13836	turquoise
agat-gene-11077	blue
agat-gene-21014	brown
agat-gene-8681	blue
agat-gene-21313	brown
agat-gene-15232	brown
agat-gene-22900	blue
agat-gene-14161	turquoise
agat-gene-22734	turquoise
agat-gene-1340	brown
agat-gene-30359	brown
agat-gene-1728	turquoise
agat-gene-6438	turquoise
agat-gene-24064	blue
agat-gene-28059	turquoise
agat-gene-11399	turquoise
agat-gene-9132	turquoise
agat-gene-20228	green
agat-gene-11762	turquoise
agat-gene-19657	blue
agat-gene-11945	brown
agat-gene-22484	turquoise
agat-gene-10755	brown
agat-gene-21194	green
agat-gene-25482	turquoise
agat-gene-2846	turquoise
agat-gene-17097	turquoise
agat-gene-28289	brown
agat-gene-2927	turquoise
agat-gene-18328	brown
agat-gene-23111	brown
agat-gene-17721	turquoise
agat-gene-9776	blue
agat-gene-26894	blue
agat-gene-1003	brown
agat-gene-16650	turquoise
agat-gene-169	blue
agat-gene-21241	blue
agat-gene-3093	brown
agat-gene-22020	turquoise
agat-gene-26854	turquoise
agat-gene-23517	green
agat-gene-4154	brown
agat-gene-27386	turquoise
agat-gene-14852	blue
agat-gene-30218	blue
agat-gene-24358	green
agat-gene-29894	brown
agat-gene-1280	blue
agat-gene-28050	brown
agat-gene-25146	turquoise
agat-gene-4801	turquoise
agat-gene-21820	turquoise
agat-gene-17393	blue
agat-gene-15443	turquoise
agat-gene-21430	brown
agat-gene-14645	green
agat-gene-1560	turquoise
agat-gene-22222	turquoise
agat-gene-3183	blue
agat-gene-29646	turquoise
agat-gene-6679	turquoise
agat-gene-30008	turquoise
agat-gene-28692	turquoise
agat-gene-1790	turquoise
agat-gene-22636	brown
agat-gene-29127	blue
agat-gene-22038	turquoise
agat-gene-14976	turquoise
agat-gene-29463	turquoise
agat-gene-5003	turquoise
agat-gene-4307	blue
agat-gene-9768	brown
agat-gene-13464	blue
agat-gene-7327	brown
agat-gene-20125	blue
agat-gene-4638	brown
agat-gene-5235	blue
agat-gene-20378	brown
agat-gene-27840	blue
agat-gene-4533	turquoise
agat-gene-20827	brown
agat-gene-20259	brown
agat-gene-7238	blue
agat-gene-19818	turquoise
agat-gene-27862	turquoise
agat-gene-12279	brown
agat-gene-26500	turquoise
agat-gene-11276	turquoise
agat-gene-16300	brown
agat-gene-28283	brown
agat-gene-16489	brown
agat-gene-25621	brown
agat-gene-10688	turquoise
agat-gene-28579	blue
agat-gene-1487	brown
agat-gene-17759	turquoise
agat-gene-20336	turquoise
agat-gene-9479	turquoise
agat-gene-13024	turquoise
agat-gene-21552	blue
agat-gene-10076	brown
agat-gene-2630	blue
agat-gene-26668	blue
agat-gene-14475	turquoise
agat-gene-21006	blue
agat-gene-21650	turquoise
agat-gene-30473	turquoise
agat-gene-22676	turquoise
agat-gene-12881	turquoise
agat-gene-29211	brown
agat-gene-16912	blue
agat-gene-22968	blue
agat-gene-30771	brown
agat-gene-6154	turquoise
agat-gene-25366	blue
agat-gene-21	blue
agat-gene-6724	brown
agat-gene-13349	brown
agat-gene-12215	turquoise
agat-gene-28398	turquoise
agat-gene-26550	blue
agat-gene-17421	turquoise
agat-gene-12532	turquoise
agat-gene-30671	turquoise
agat-gene-27089	blue
agat-gene-7491	green
agat-gene-20135	brown
agat-gene-20769	brown
agat-gene-19913	green
agat-gene-27488	blue
agat-gene-14799	blue
agat-gene-28368	turquoise
agat-gene-9329	brown
agat-gene-24599	blue
agat-gene-15548	turquoise
agat-gene-5494	blue
agat-gene-1878	turquoise
agat-gene-19004	blue
agat-gene-26054	brown
agat-gene-8371	turquoise
agat-gene-12035	turquoise
agat-gene-2384	turquoise
agat-gene-12763	brown
agat-gene-29799	turquoise
agat-gene-25555	turquoise
agat-gene-10458	green
agat-gene-6595	brown
agat-gene-13433	brown
agat-gene-17470	blue
agat-gene-17990	brown
agat-gene-3372	turquoise
agat-gene-6258	turquoise
agat-gene-20648	brown
agat-gene-28923	turquoise
agat-gene-21283	turquoise
agat-gene-4913	blue
agat-gene-24759	brown
agat-gene-12720	brown
agat-gene-15396	turquoise
agat-gene-30700	brown
agat-gene-6031	brown
agat-gene-24215	turquoise
agat-gene-11744	blue
agat-gene-21216	blue
agat-gene-11589	green
agat-gene-23300	blue
agat-gene-2354	turquoise
agat-gene-3916	blue
agat-gene-3997	turquoise
agat-gene-3497	blue
agat-gene-13161	turquoise
agat-gene-29415	blue
agat-gene-11502	blue
agat-gene-5361	blue
agat-gene-1779	brown
agat-gene-18477	brown
agat-gene-2668	turquoise
agat-gene-17700	turquoise
agat-gene-10370	blue
agat-gene-16919	turquoise
agat-gene-14096	brown
agat-gene-30092	blue
agat-gene-15755	turquoise
agat-gene-20303	turquoise
agat-gene-24279	blue
agat-gene-3146	brown
agat-gene-17991	turquoise
agat-gene-8131	brown
agat-gene-10619	brown
agat-gene-1427	brown
agat-gene-13227	turquoise
agat-gene-16959	turquoise
agat-gene-25923	brown
agat-gene-3751	turquoise
agat-gene-9182	turquoise
agat-gene-19218	blue
agat-gene-25029	turquoise
agat-gene-22892	blue
agat-gene-22305	turquoise
agat-gene-22181	blue
agat-gene-7254	blue
agat-gene-14853	turquoise
agat-gene-29131	turquoise
agat-gene-1172	blue
agat-gene-4016	turquoise
agat-gene-15022	blue
agat-gene-14470	brown
agat-gene-12464	turquoise
agat-gene-2510	blue
agat-gene-26204	turquoise
agat-gene-23314	brown
agat-gene-19574	turquoise
agat-gene-6770	turquoise
agat-gene-11970	turquoise
agat-gene-2496	blue
agat-gene-613	blue
agat-gene-18866	turquoise
agat-gene-15239	blue
agat-gene-7999	blue
agat-gene-1123	brown
agat-gene-18359	turquoise
agat-gene-27046	turquoise
agat-gene-19354	brown
agat-gene-7014	brown
agat-gene-25743	turquoise
agat-gene-12265	blue
agat-gene-17141	turquoise
agat-gene-13966	blue
agat-gene-2543	turquoise
agat-gene-21850	brown
agat-gene-1287	blue
agat-gene-9578	brown
agat-gene-10870	blue
agat-gene-25316	turquoise
agat-gene-8910	turquoise
agat-gene-226	blue
agat-gene-4945	blue
agat-gene-27268	green
agat-gene-29012	turquoise
agat-gene-17764	brown
agat-gene-4124	turquoise
agat-gene-23007	blue
agat-gene-9771	turquoise
agat-gene-29138	brown
agat-gene-1127	blue
agat-gene-5546	blue
agat-gene-8170	brown
agat-gene-16267	blue
agat-gene-13409	turquoise
agat-gene-28129	blue
agat-gene-14125	blue
agat-gene-14530	turquoise
agat-gene-9302	turquoise
agat-gene-24209	brown
agat-gene-6985	turquoise
agat-gene-13168	turquoise
agat-gene-27987	brown
agat-gene-2517	blue
agat-gene-29610	turquoise
agat-gene-6560	turquoise
agat-gene-2098	blue
agat-gene-13269	turquoise
agat-gene-26514	turquoise
agat-gene-22001	brown
agat-gene-10161	brown
agat-gene-9652	green
agat-gene-21068	brown
agat-gene-3359	blue
agat-gene-4863	blue
agat-gene-7700	turquoise
agat-gene-275	blue
agat-gene-16938	turquoise
agat-gene-10946	brown
agat-gene-3537	brown
agat-gene-17152	blue
agat-gene-6434	blue
agat-gene-15583	turquoise
agat-gene-25899	blue
agat-gene-6736	blue
agat-gene-9899	brown
agat-gene-8354	brown
agat-gene-20870	blue
agat-gene-7471	blue
agat-gene-17926	brown
agat-gene-25118	turquoise
agat-gene-7749	turquoise
agat-gene-28717	turquoise
agat-gene-7126	turquoise
agat-gene-6016	turquoise
agat-gene-8399	blue
agat-gene-170	turquoise
agat-gene-897	turquoise
agat-gene-3613	blue
agat-gene-21332	blue
agat-gene-9400	blue
agat-gene-27768	brown
agat-gene-13340	brown
agat-gene-3689	green
agat-gene-22329	turquoise
agat-gene-8946	turquoise
agat-gene-6409	turquoise
agat-gene-27197	turquoise
agat-gene-29275	brown
agat-gene-17884	green
agat-gene-12744	turquoise
agat-gene-19501	brown
agat-gene-26716	brown
agat-gene-28469	turquoise
agat-gene-15411	turquoise
agat-gene-21603	turquoise
agat-gene-28190	blue
agat-gene-18270	blue
agat-gene-10638	turquoise
agat-gene-11912	blue
agat-gene-28510	turquoise
agat-gene-25378	turquoise
agat-gene-24991	turquoise
agat-gene-4447	turquoise
agat-gene-13896	turquoise
agat-gene-3299	brown
agat-gene-29866	turquoise
agat-gene-18534	brown
agat-gene-20066	blue
agat-gene-22870	blue
agat-gene-17473	brown
agat-gene-8368	blue
agat-gene-17626	blue
agat-gene-13998	turquoise
agat-gene-22239	brown
agat-gene-24030	blue
agat-gene-253	blue
agat-gene-9235	turquoise
agat-gene-30147	turquoise
agat-gene-5405	turquoise
agat-gene-16620	blue
agat-gene-15527	blue
agat-gene-21140	blue
agat-gene-19716	turquoise
agat-gene-10828	blue
agat-gene-21107	turquoise
agat-gene-15898	brown
agat-gene-23895	turquoise
agat-gene-30443	brown
agat-gene-23967	brown
agat-gene-5734	blue
agat-gene-4974	blue
agat-gene-7079	brown
agat-gene-4288	brown
agat-gene-20049	brown
agat-gene-5851	turquoise
agat-gene-16134	brown
agat-gene-98	brown
agat-gene-20185	turquoise
agat-gene-28094	turquoise
agat-gene-25581	brown
agat-gene-23447	turquoise
agat-gene-20362	blue
agat-gene-13623	blue
agat-gene-4993	blue
agat-gene-8832	turquoise
agat-gene-9144	turquoise
agat-gene-22875	brown
agat-gene-77	blue
agat-gene-28260	brown
agat-gene-29972	brown
agat-gene-30173	blue
agat-gene-24652	brown
agat-gene-26220	brown
agat-gene-14273	blue
agat-gene-16759	turquoise
agat-gene-5223	turquoise
agat-gene-12882	turquoise
agat-gene-20404	blue
agat-gene-23036	blue
agat-gene-15188	turquoise
agat-gene-29726	turquoise
agat-gene-4065	turquoise
agat-gene-18909	blue
agat-gene-2576	blue
agat-gene-19515	turquoise
agat-gene-6682	blue
agat-gene-13313	blue
agat-gene-18654	turquoise
agat-gene-18505	blue
agat-gene-7602	turquoise
agat-gene-4484	brown
agat-gene-23146	blue
agat-gene-1216	brown
agat-gene-1363	blue
agat-gene-28519	turquoise
agat-gene-26353	blue
agat-gene-7280	turquoise
agat-gene-23253	blue
agat-gene-8752	blue
agat-gene-10106	turquoise
agat-gene-16867	green
agat-gene-15474	brown
agat-gene-1682	blue
agat-gene-24029	turquoise
agat-gene-8304	brown
agat-gene-26780	blue
agat-gene-2550	turquoise
agat-gene-18989	turquoise
agat-gene-8023	turquoise
agat-gene-19759	turquoise
agat-gene-28438	turquoise
agat-gene-28267	turquoise
agat-gene-158	blue
agat-gene-20515	brown
agat-gene-5968	turquoise
agat-gene-3561	blue
agat-gene-30558	turquoise
agat-gene-8711	blue
agat-gene-1345	turquoise
agat-gene-20910	blue
agat-gene-20521	blue
agat-gene-14885	turquoise
agat-gene-2734	turquoise
agat-gene-7370	green
agat-gene-2039	turquoise
agat-gene-8958	turquoise
agat-gene-604	blue
agat-gene-309	blue
agat-gene-27474	blue
agat-gene-19488	blue
agat-gene-3635	brown
agat-gene-6360	blue
agat-gene-3279	brown
agat-gene-23105	turquoise
agat-gene-3031	turquoise
agat-gene-7718	turquoise
agat-gene-28530	turquoise
agat-gene-27446	blue
agat-gene-24620	turquoise
agat-gene-1984	brown
agat-gene-18140	blue
agat-gene-14690	blue
agat-gene-28771	brown
agat-gene-23392	green
agat-gene-439	turquoise
agat-gene-29975	blue
agat-gene-7401	green
agat-gene-8032	brown
agat-gene-1297	brown
agat-gene-23141	brown
agat-gene-1308	brown
agat-gene-16188	blue
agat-gene-20608	blue
agat-gene-6599	brown
agat-gene-17446	brown
agat-gene-27261	blue
agat-gene-4303	blue
agat-gene-7941	blue
agat-gene-18027	turquoise
agat-gene-9176	green
agat-gene-20255	blue
agat-gene-25550	brown
agat-gene-8870	turquoise
agat-gene-10780	blue
agat-gene-571	turquoise
agat-gene-19213	turquoise
agat-gene-20074	turquoise
agat-gene-29439	blue
agat-gene-25716	blue
agat-gene-15551	turquoise
agat-gene-26787	brown
agat-gene-6689	brown
agat-gene-23284	blue
agat-gene-1011	blue
agat-gene-30577	turquoise
agat-gene-14818	turquoise
agat-gene-21889	blue
agat-gene-28941	turquoise
agat-gene-24101	turquoise
agat-gene-2420	blue
agat-gene-30594	blue
agat-gene-25700	turquoise
agat-gene-6552	turquoise
agat-gene-26932	blue
agat-gene-7351	turquoise
agat-gene-14603	turquoise
agat-gene-8405	brown
agat-gene-768	turquoise
agat-gene-19562	blue
agat-gene-20951	turquoise
agat-gene-24884	brown
agat-gene-8153	turquoise
agat-gene-26628	brown
agat-gene-11714	turquoise
agat-gene-7946	blue
agat-gene-23927	turquoise
agat-gene-22898	blue
agat-gene-17838	brown
agat-gene-23374	brown
agat-gene-28011	turquoise
agat-gene-16499	blue
agat-gene-30151	brown
agat-gene-22430	turquoise
agat-gene-10550	blue
agat-gene-26504	turquoise
agat-gene-22399	blue
agat-gene-18340	turquoise
agat-gene-9694	brown
agat-gene-10867	green
agat-gene-7408	blue
agat-gene-19492	blue
agat-gene-5677	brown
agat-gene-19919	turquoise
agat-gene-22146	green
agat-gene-22952	turquoise
agat-gene-24616	turquoise
agat-gene-11298	turquoise
agat-gene-17039	blue
agat-gene-1069	turquoise
agat-gene-25461	turquoise
agat-gene-27529	blue
agat-gene-7933	brown
agat-gene-5516	brown
agat-gene-23854	blue
agat-gene-30600	blue
agat-gene-19711	blue
agat-gene-3394	blue
agat-gene-22178	turquoise
agat-gene-29112	blue
agat-gene-23881	turquoise
agat-gene-7442	blue
agat-gene-16774	brown
agat-gene-17811	brown
agat-gene-16645	brown
agat-gene-29730	turquoise
agat-gene-17376	blue
agat-gene-12385	turquoise
agat-gene-29587	turquoise
agat-gene-19569	blue
agat-gene-30371	turquoise
agat-gene-23396	turquoise
agat-gene-7742	brown
agat-gene-6429	blue
agat-gene-19991	blue
agat-gene-4787	blue
agat-gene-26279	blue
agat-gene-3971	brown
agat-gene-7377	blue
agat-gene-16621	turquoise
agat-gene-19546	turquoise
agat-gene-15616	brown
agat-gene-182	brown
agat-gene-23409	blue
agat-gene-17608	blue
agat-gene-292	turquoise
agat-gene-22877	blue
agat-gene-1301	turquoise
agat-gene-30188	blue
agat-gene-10325	blue
agat-gene-3680	blue
agat-gene-14780	turquoise
agat-gene-22438	brown
agat-gene-29507	blue
agat-gene-12668	blue
agat-gene-30225	turquoise
agat-gene-7424	blue
agat-gene-4073	turquoise
agat-gene-19929	turquoise
agat-gene-24507	blue
agat-gene-25614	green
agat-gene-22979	turquoise
agat-gene-1276	turquoise
agat-gene-7910	turquoise
agat-gene-21919	brown
agat-gene-15001	turquoise
agat-gene-6807	turquoise
agat-gene-3550	turquoise
agat-gene-14555	blue
agat-gene-3254	blue
agat-gene-8919	turquoise
agat-gene-23442	brown
agat-gene-2800	turquoise
agat-gene-11986	blue
agat-gene-13513	brown
agat-gene-23224	brown
agat-gene-8441	blue
agat-gene-7221	brown
agat-gene-25642	brown
agat-gene-748	turquoise
agat-gene-1993	turquoise
agat-gene-27433	turquoise
agat-gene-20418	turquoise
agat-gene-21125	turquoise
agat-gene-26752	blue
agat-gene-7845	blue
agat-gene-22617	brown
agat-gene-18104	turquoise
agat-gene-14197	blue
agat-gene-28212	blue
agat-gene-24166	blue
agat-gene-12311	turquoise
agat-gene-10267	blue
agat-gene-21449	turquoise
agat-gene-6579	blue
agat-gene-14582	green
agat-gene-15450	blue
agat-gene-27258	blue
agat-gene-1626	turquoise
agat-gene-1840	turquoise
agat-gene-3466	brown
agat-gene-694	blue
agat-gene-27245	blue
agat-gene-24825	turquoise
agat-gene-3155	turquoise
agat-gene-20260	turquoise
agat-gene-4099	green
agat-gene-13157	blue
agat-gene-27204	turquoise
agat-gene-562	blue
agat-gene-10030	blue
agat-gene-18953	turquoise
agat-gene-7864	blue
agat-gene-16976	brown
agat-gene-28753	blue
agat-gene-23834	turquoise
agat-gene-14623	blue
agat-gene-9488	turquoise
agat-gene-18511	brown
agat-gene-1098	blue
agat-gene-12787	blue
agat-gene-5137	blue
agat-gene-21912	blue
agat-gene-2019	turquoise
agat-gene-22291	blue
agat-gene-11423	brown
agat-gene-9883	blue
agat-gene-9564	brown
agat-gene-26937	blue
agat-gene-20929	brown
agat-gene-24903	brown
agat-gene-26730	blue
agat-gene-22491	turquoise
agat-gene-81	turquoise
agat-gene-118	turquoise
agat-gene-14435	blue
agat-gene-16245	blue
agat-gene-14049	blue
agat-gene-9965	brown
agat-gene-3364	turquoise
agat-gene-19772	blue
agat-gene-23033	turquoise
agat-gene-3662	brown
agat-gene-6246	blue
agat-gene-159	blue
agat-gene-20579	brown
agat-gene-24646	turquoise
agat-gene-30040	turquoise
agat-gene-21132	turquoise
agat-gene-24722	brown
agat-gene-6509	blue
agat-gene-17178	turquoise
agat-gene-24777	turquoise
agat-gene-23350	turquoise
agat-gene-24838	blue
agat-gene-5601	blue
agat-gene-28358	turquoise
agat-gene-26492	turquoise
agat-gene-25631	blue
agat-gene-26287	turquoise
agat-gene-19899	turquoise
agat-gene-14348	green
agat-gene-26132	green
agat-gene-25164	blue
agat-gene-5527	blue
agat-gene-1260	blue
agat-gene-49	turquoise
agat-gene-4687	turquoise
agat-gene-2679	blue
agat-gene-195	brown
agat-gene-20766	blue
agat-gene-1746	blue
agat-gene-18564	turquoise
agat-gene-16667	turquoise
agat-gene-11291	blue
agat-gene-7482	brown
agat-gene-26473	turquoise
agat-gene-17054	turquoise
agat-gene-22970	turquoise
agat-gene-22073	blue
agat-gene-4924	turquoise
agat-gene-25006	turquoise
agat-gene-14787	brown
agat-gene-14599	brown
agat-gene-19706	turquoise
agat-gene-7860	blue
agat-gene-26975	turquoise
agat-gene-10478	blue
agat-gene-18301	blue
agat-gene-24084	brown
agat-gene-15957	turquoise
agat-gene-22056	blue
agat-gene-19364	turquoise
agat-gene-26017	blue
agat-gene-25978	brown
agat-gene-16715	turquoise
agat-gene-21833	blue
agat-gene-12460	turquoise
agat-gene-18954	turquoise
agat-gene-21095	blue
agat-gene-24324	turquoise
agat-gene-23088	turquoise
agat-gene-28730	turquoise
agat-gene-25361	brown
agat-gene-355	turquoise
agat-gene-20601	turquoise
agat-gene-6261	blue
agat-gene-12802	brown
agat-gene-26149	turquoise
agat-gene-14743	brown
agat-gene-5839	blue
agat-gene-6414	blue
agat-gene-22163	blue
agat-gene-16943	blue
agat-gene-28229	green
agat-gene-16158	blue
agat-gene-25904	brown
agat-gene-16401	brown
agat-gene-15142	blue
agat-gene-660	turquoise
agat-gene-8183	blue
agat-gene-19858	blue
agat-gene-1321	green
agat-gene-28634	turquoise
agat-gene-21596	turquoise
agat-gene-28789	brown
agat-gene-27535	green
agat-gene-12056	turquoise
agat-gene-24391	brown
agat-gene-27856	blue
agat-gene-17699	turquoise
agat-gene-1162	turquoise
agat-gene-29424	blue
agat-gene-13338	blue
agat-gene-18203	blue
agat-gene-3555	turquoise
agat-gene-14705	blue
agat-gene-7579	turquoise
agat-gene-14516	turquoise
agat-gene-11112	blue
agat-gene-14168	turquoise
agat-gene-24856	brown
agat-gene-9293	brown
agat-gene-10750	turquoise
agat-gene-17315	turquoise
agat-gene-18152	turquoise
agat-gene-30244	brown
agat-gene-29115	turquoise
agat-gene-16313	blue
agat-gene-7978	blue
agat-gene-28723	brown
agat-gene-21546	brown
agat-gene-21465	blue
agat-gene-14535	green
agat-gene-6121	blue
agat-gene-6850	blue
agat-gene-14056	green
agat-gene-15689	turquoise
agat-gene-9117	green
agat-gene-17343	brown
agat-gene-24272	turquoise
agat-gene-29458	turquoise
agat-gene-29523	green
agat-gene-20748	brown
agat-gene-16674	brown
agat-gene-5051	blue
agat-gene-10558	brown
agat-gene-7329	turquoise
agat-gene-30557	brown
agat-gene-13106	brown
agat-gene-22017	turquoise
agat-gene-19975	blue
agat-gene-26374	turquoise
agat-gene-11749	turquoise
agat-gene-9283	brown
agat-gene-1901	blue
agat-gene-22661	turquoise
agat-gene-14116	brown
agat-gene-10394	brown
agat-gene-16467	turquoise
agat-gene-4422	turquoise
agat-gene-8525	brown
agat-gene-13575	turquoise
agat-gene-1403	blue
agat-gene-1606	turquoise
agat-gene-148	turquoise
agat-gene-11065	turquoise
agat-gene-25216	turquoise
agat-gene-6396	brown
agat-gene-4268	turquoise
agat-gene-6163	brown
agat-gene-9126	turquoise
agat-gene-16174	blue
agat-gene-14965	green
agat-gene-4917	turquoise
agat-gene-9832	brown
agat-gene-21165	brown
agat-gene-20491	brown
agat-gene-26573	turquoise
agat-gene-15012	green
agat-gene-27338	turquoise
agat-gene-5980	brown
agat-gene-12120	brown
agat-gene-13239	brown
agat-gene-18844	turquoise
agat-gene-11923	turquoise
agat-gene-25800	blue
agat-gene-5705	blue
agat-gene-11105	turquoise
agat-gene-12357	turquoise
agat-gene-18228	turquoise
agat-gene-4468	turquoise
agat-gene-20486	brown
agat-gene-13598	turquoise
agat-gene-2300	turquoise
agat-gene-24353	blue
agat-gene-10019	green
agat-gene-12663	blue
[truncated: 21,142 more rows]
