# Supplementary material for: Time-resolved transcriptomic analysis reveals key regulatory genes and auxin-responsive networks underlying axillary bud branching in Hippophae rhamnoides
Source: Front Plant Sci. 2026 Mar 3;17:1746947. doi: 10.3389/fpls.2026.1746947 (PMC12993749; doi:10.3389/fpls.2026.1746947)
Supplement: Supplementary file 6 [file Table5.xlsx]

## Sheet: CoreBranchHubGenes_qRTPCR
Gene ID (AGAT)	Putative gene name (homolog)	Module	Pattern	HubModule	MM	Module.x	HubModule.x	MM.x	Pattern.x	T0	T1	T2	Module.y	Pattern.y	HubModule.y	MM.y	IsBranch	T0_mean	T1_mean	T2_mean
agat-gene-10087	Protein phosphatase [Parasponia andersonii]	brown	Early_Activation	MEbrown	0.891619	brown	MEbrown	0.891619	Early_Activation	131.424	185.65	161.403	brown	Early_Activation	MEturquoise	0.794199	TRUE	131.424	185.65	161.403
agat-gene-10100	RGS domain-containing serine/threonine-protein kinase A-like isoform X1 [Ziziphus jujuba]	brown	Early_Activation	MEyellow	0.937722	brown	MEyellow	0.937722	Early_Activation	16.5879	23.913	21.1019	brown	Early_Activation	MEturquoise	0.97863	TRUE	16.5879	23.913	21.1019
agat-gene-10248	Serine/threonine-protein kinase SAPK7 [Morella rubra]	brown	Early_Activation	MEbrown	0.809089	brown	MEbrown	0.809089	Early_Activation	50.3448	76.7536	61.3591	brown	Early_Activation	MEturquoise	0.878554	TRUE	50.3448	76.7536	61.3591
agat-gene-10302	NAC domain-containing protein 41 [Rosa chinensis]	brown	Early_Activation	MEyellow	0.898318	brown	MEyellow	0.898318	Early_Activation	5.29345	9.55669	10.323	brown	Early_Activation	MEblue	0.322234	TRUE	5.29345	9.55669	10.323
agat-gene-10312	shaggy-related protein kinase kappa [Pistacia vera]	brown	Early_Activation	MEbrown	0.891502	brown	MEbrown	0.891502	Early_Activation	27.3001	42.4177	38.0485	brown	Early_Activation	MEturquoise	0.696892	TRUE	27.3001	42.4177	38.0485
agat-gene-10409	phosphoglycerate kinase, cytosolic-like isoform X2 [Ziziphus jujuba]	brown	Early_Activation	MEyellow	0.925092	brown	MEyellow	0.925092	Early_Activation	7.67667	15.1979	12.726	brown	Early_Activation	MEturquoise	0.948721	TRUE	7.67667	15.1979	12.726
agat-gene-1062	tyrosine-protein phosphatase DSP1 isoform X1 [Morus notabilis]	brown	Early_Activation	MEbrown	0.883824	brown	MEbrown	0.883824	Early_Activation	4.50935	11.0777	6.42156	brown	Early_Activation	MEturquoise	0.871351	TRUE	4.50935	11.0777	6.42156
agat-gene-10821	ras-related protein RABA3-like [Gossypium hirsutum]	brown	Early_Activation	MEbrown	0.918259	brown	MEbrown	0.918259	Early_Activation	19.6761	30.3167	24.1366	brown	Early_Activation	MEblue	0.95033	TRUE	19.6761	30.3167	24.1366
agat-gene-10831	putative serine threonine-protein kinase, partial [Trifolium pratense]	brown	Early_Activation	MEyellow	0.895417	brown	MEyellow	0.895417	Early_Activation	14.2796	25.076	21.9859	brown	Early_Activation	MEbrown	0.896297	TRUE	14.2796	25.076	21.9859
agat-gene-10863	mitogen-activated protein kinase kinase 2 [Ziziphus jujuba]	brown	Early_Activation	MEyellow	0.943943	brown	MEyellow	0.943943	Early_Activation	39.7003	50.2669	44.4813	brown	Early_Activation	MEturquoise	0.360844	TRUE	39.7003	50.2669	44.4813
agat-gene-10868	nuclear transcription factor Y subunit A-3 isoform X1 [Prunus persica]	brown	Early_Activation	MEyellow	0.890451	brown	MEyellow	0.890451	Early_Activation	247.558	377.721	356.23	brown	Early_Activation	MEblue	0.951176	TRUE	247.558	377.721	356.23
agat-gene-1099	histidine kinase 2-like [Ziziphus jujuba]	brown	Early_Activation	MEyellow	0.982538	brown	MEyellow	0.982538	Early_Activation	64.1118	104.648	93.0107	brown	Early_Activation	MEbrown	0.839153	TRUE	64.1118	104.648	93.0107
agat-gene-11004	bZIP transcription factor 44 [Morus notabilis]	brown	Early_Activation	MEbrown	0.845621	brown	MEbrown	0.845621	Early_Activation	22.7225	59.5541	50.8849	brown	Early_Activation	MEturquoise	0.692956	TRUE	22.7225	59.5541	50.8849
agat-gene-11211	serine/threonine-protein kinase BSK1 [Ziziphus jujuba]	brown	Early_Activation	MEbrown	0.935716	brown	MEbrown	0.935716	Early_Activation	3.68363	5.5797	4.84688	brown	Early_Activation	MEyellow	0.970499	TRUE	3.68363	5.5797	4.84688
agat-gene-11375	putative disease resistance protein RGA1 isoform X1 [Ziziphus jujuba]	brown	Early_Activation	MEbrown	0.919572	brown	MEbrown	0.919572	Early_Activation	5.35008	14.7473	14.597	brown	Early_Activation	MEturquoise	0.94446	TRUE	5.35008	14.7473	14.597
agat-gene-11423	gamma aminobutyrate transaminase 3, chloroplastic-like [Ziziphus jujuba]	brown	Early_Activation	MEbrown	0.825535	brown	MEbrown	0.825535	Early_Activation	13.6902	20.5923	18.2312	brown	Early_Activation	MEturquoise	0.75955	TRUE	13.6902	20.5923	18.2312
agat-gene-11430	Leucine-rich repeat transmembrane protein kinase family protein, partial [Prunus dulcis]	brown	Early_Activation	MEbrown	0.888694	brown	MEbrown	0.888694	Early_Activation	7.00438	18.5075	12.3601	brown	Early_Activation	MEturquoise	0.637067	TRUE	7.00438	18.5075	12.3601
agat-gene-11711	receptor-like protein kinase 7 [Juglans microcarpa x Juglans regia]	brown	Early_Activation	MEbrown	0.966577	brown	MEbrown	0.966577	Early_Activation	22.5774	30.8753	26.1601	brown	Early_Activation	MEblue	0.960291	TRUE	22.5774	30.8753	26.1601
agat-gene-11735	transcription factor bHLH81-like [Durio zibethinus]	brown	Early_Activation	MEbrown	0.937038	brown	MEbrown	0.937038	Early_Activation	8.01928	9.99237	9.38857	brown	Early_Activation	MEturquoise	0.895509	TRUE	8.01928	9.99237	9.38857
agat-gene-12042	Phosphatidylinositol-4-phosphate 5-kinase [Trema orientale]	brown	Early_Activation	MEyellow	0.862317	brown	MEyellow	0.862317	Early_Activation	12.6107	17.9846	14.6352	brown	Early_Activation	MEyellow	0.89338	TRUE	12.6107	17.9846	14.6352
agat-gene-12097	4-coumarate--CoA ligase-like 1 [Ziziphus jujuba]	brown	Early_Activation	MEyellow	0.88775	brown	MEyellow	0.88775	Early_Activation	11.2807	18.428	14.0053	brown	Early_Activation	MEblue	0.971687	TRUE	11.2807	18.428	14.0053
agat-gene-12117	protein PHYTOCHROME KINASE SUBSTRATE 4 [Ziziphus jujuba]	brown	Early_Activation	MEyellow	0.807836	brown	MEyellow	0.807836	Early_Activation	1.39593	2.40216	2.44186	brown	Early_Activation	MEblue	0.930717	TRUE	1.39593	2.40216	2.44186
agat-gene-12430	pentatricopeptide repeat-containing protein At2g16880-like [Arachis hypogaea]	brown	Early_Activation	MEyellow	0.911078	brown	MEyellow	0.911078	Early_Activation	3.15875	5.3704	4.97112	brown	Early_Activation	MEturquoise	0.908561	TRUE	3.15875	5.3704	4.97112
agat-gene-12593	serine/threonine-protein kinase BSK5-like isoform X2 [Ziziphus jujuba]	brown	Early_Activation	MEyellow	0.947107	brown	MEyellow	0.947107	Early_Activation	26.5377	43.3614	40.124	brown	Early_Activation	MEturquoise	0.778848	TRUE	26.5377	43.3614	40.124
agat-gene-1279	NAC domain containing protein [Trema orientale]	brown	Early_Activation	MEbrown	0.897617	brown	MEbrown	0.897617	Early_Activation	1.00386	1.59887	1.33057	brown	Early_Activation	MEturquoise	0.664674	TRUE	1.00386	1.59887	1.33057
agat-gene-1325	RNA polymerase II C-terminal domain phosphatase-like 3 [Morus notabilis]	brown	Early_Activation	MEyellow	0.944907	brown	MEyellow	0.944907	Early_Activation	11.0433	19.3887	16.8011	brown	Early_Activation	MEyellow	0.675419	TRUE	11.0433	19.3887	16.8011
agat-gene-13351	Auxin response factor [Parasponia andersonii]	brown	Early_Activation	MEyellow	0.930423	brown	MEyellow	0.930423	Early_Activation	70.1174	112.842	100.389	brown	Early_Activation	MEturquoise	0.711492	TRUE	70.1174	112.842	100.389
agat-gene-1336	serine/threonine-protein kinase PBS1 [Quercus suber]	brown	Early_Activation	MEyellow	0.91566	brown	MEyellow	0.91566	Early_Activation	11.1604	15.3839	12.9082	brown	Early_Activation	MEblue	0.701105	TRUE	11.1604	15.3839	12.9082
agat-gene-13508	G-type lectin S-receptor-like serine/threonine-protein kinase At1g11410 isoform X1 [Rosa chinensis]	turquoise	Early_Activation	MEbrown	0.929379	turquoise	MEbrown	0.929379	Early_Activation	1.97944	2.58381	2.47182	turquoise	Early_Activation	MEturquoise	0.707843	TRUE	1.97944	2.58381	2.47182
agat-gene-13677	Cdk-activating kinase assembly factor [Trema orientale]	brown	Early_Activation	MEbrown	0.958941	brown	MEbrown	0.958941	Early_Activation	6.06278	7.34721	7.46236	brown	Early_Activation	MEblue	0.861968	TRUE	6.06278	7.34721	7.46236
agat-gene-1369	trihelix transcription factor ASIL2 [Herrania umbratica]	brown	Early_Activation	MEbrown	0.871372	brown	MEbrown	0.871372	Early_Activation	32.5594	83.2598	67.0053	brown	Early_Activation	MEblue	0.766261	TRUE	32.5594	83.2598	67.0053
agat-gene-13761	probable serine/threonine-protein kinase At4g35230 [Prunus persica]	brown	Early_Activation	MEbrown	0.895762	brown	MEbrown	0.895762	Early_Activation	2.95218	4.77556	3.96265	brown	Early_Activation	MEbrown	0.872308	TRUE	2.95218	4.77556	3.96265
agat-gene-13989	PREDICTED: uncharacterized protein LOC101313473 [Fragaria vesca subsp. vesca]	brown	Early_Activation	MEyellow	0.967997	brown	MEyellow	0.967997	Early_Activation	0.409738	33.407	9.56111	brown	Early_Activation	MEturquoise	0.958664	TRUE	0.409738	33.407	9.56111
agat-gene-14096	Serine/threonine protein kinase [Trema orientale]	brown	Early_Activation	MEyellow	0.845314	brown	MEyellow	0.845314	Early_Activation	2.68551	4.78389	3.99773	brown	Early_Activation	MEblue	0.886321	TRUE	2.68551	4.78389	3.99773
agat-gene-14165	serine/threonine-protein kinase TOR isoform X4 [Ziziphus jujuba]	brown	Early_Activation	MEbrown	0.90591	brown	MEbrown	0.90591	Early_Activation	22.9737	31.9148	31.0659	brown	Early_Activation	MEblue	0.874181	TRUE	22.9737	31.9148	31.0659
agat-gene-14583	BRASSINOSTEROID INSENSITIVE 1-associated receptor kinase 1 [Vigna unguiculata]	brown	Early_Activation	MEbrown	0.921743	brown	MEbrown	0.921743	Early_Activation	1.82752	2.33998	2.36075	brown	Early_Activation	MEyellow	0.736179	TRUE	1.82752	2.33998	2.36075
agat-gene-14618	probable E3 ubiquitin-protein ligase ARI2 isoform X1 [Prunus persica]	brown	Early_Activation	MEbrown	0.852236	brown	MEbrown	0.852236	Early_Activation	6.70893	9.19627	8.08625	brown	Early_Activation	MEyellow	0.785529	TRUE	6.70893	9.19627	8.08625
agat-gene-14622	MYC/MYB transcription factor [Trema orientale]	brown	Early_Activation	MEbrown	0.981261	brown	MEbrown	0.981261	Early_Activation	47.2567	81.565	68.1039	brown	Early_Activation	MEbrown	0.895333	TRUE	47.2567	81.565	68.1039
agat-gene-15126	Truncated hemoglobin [Parasponia andersonii]	brown	Early_Activation	MEbrown	0.9336	brown	MEbrown	0.9336	Early_Activation	0.607862	2.29091	1.05377	brown	Early_Activation	MEturquoise	0.945939	TRUE	0.607862	2.29091	1.05377
agat-gene-15226	fructose-1,6-bisphosphatase, chloroplastic [Ziziphus jujuba]	brown	Early_Activation	MEyellow	0.91387	brown	MEyellow	0.91387	Early_Activation	9.39336	14.3575	12.3217	brown	Early_Activation	MEbrown	0.856174	TRUE	9.39336	14.3575	12.3217
agat-gene-16111	Proline-rich receptor-like protein kinase PERK8 [Morus notabilis]	brown	Early_Activation	MEbrown	0.930108	brown	MEbrown	0.930108	Early_Activation	1.01593	1.47933	1.77679	brown	Early_Activation	MEturquoise	0.985212	TRUE	1.01593	1.47933	1.77679
agat-gene-1619	CBL-interacting serine/threonine-protein kinase 4-like [Ziziphus jujuba]	brown	Early_Activation	MEbrown	0.97208	brown	MEbrown	0.97208	Early_Activation	59.1946	153.135	117.58	brown	Early_Activation	MEblue	0.612637	TRUE	59.1946	153.135	117.58
agat-gene-16190	germinal center kinase 1 [Prunus dulcis]	brown	Early_Activation	MEbrown	0.933941	brown	MEbrown	0.933941	Early_Activation	33.941	46.3958	40.1298	brown	Early_Activation	MEyellow	0.58098	TRUE	33.941	46.3958	40.1298
agat-gene-16277	E3 ubiquitin-protein ligase SIN-like [Parasponia andersonii]	brown	Early_Activation	MEyellow	0.92973	brown	MEyellow	0.92973	Early_Activation	11.9623	12.6194	11.8941	brown	Early_Activation	MEblue	0.87682	TRUE	11.9623	12.6194	11.8941
agat-gene-16768	PREDICTED: flavonol synthase/flavanone 3-hydroxylase-like [Fragaria vesca subsp. vesca]	brown	Early_Activation	MEyellow	0.912977	brown	MEyellow	0.912977	Early_Activation	5.42003	9.64713	8.64117	brown	Early_Activation	MEturquoise	0.916618	TRUE	5.42003	9.64713	8.64117
agat-gene-16791	PREDICTED: phosphatidylinositol 3-kinase, root isoform [Prunus mume]	brown	Early_Activation	MEbrown	0.966784	brown	MEbrown	0.966784	Early_Activation	9.93395	13.3025	11.7898	brown	Early_Activation	MEblue	0.841138	TRUE	9.93395	13.3025	11.7898
agat-gene-16838	probable serine/threonine-protein kinase PIX7 isoform X1 [Ziziphus jujuba]	brown	Early_Activation	MEbrown	0.969948	brown	MEbrown	0.969948	Early_Activation	41.5576	71.9801	62.7247	brown	Early_Activation	MEturquoise	0.768009	TRUE	41.5576	71.9801	62.7247
agat-gene-16909	cyclin-dependent kinase G-2 isoform X1 [Ziziphus jujuba]	brown	Early_Activation	MEbrown	0.93191	brown	MEbrown	0.93191	Early_Activation	35.1324	54.3351	47.6322	brown	Early_Activation	MEturquoise	0.787325	TRUE	35.1324	54.3351	47.6322
agat-gene-17301	GPCR kinase [Parasponia andersonii]	brown	Early_Activation	MEbrown	0.819896	brown	MEbrown	0.819896	Early_Activation	1.18617	2.84491	1.92997	brown	Early_Activation	MEturquoise	0.887003	TRUE	1.18617	2.84491	1.92997
agat-gene-17733	PREDICTED: serine/threonine-protein phosphatase PP-X isozyme 2 isoform X1 [Theobroma cacao]	brown	Early_Activation	MEyellow	0.816529	brown	MEyellow	0.816529	Early_Activation	40.3613	56.7602	50.1469	brown	Early_Activation	MEturquoise	0.655564	TRUE	40.3613	56.7602	50.1469
agat-gene-17811	MYB111 [Malus hybrid cultivar]	brown	Early_Activation	MEbrown	0.926333	brown	MEbrown	0.926333	Early_Activation	6.43054	10.4651	10.1975	brown	Early_Activation	MEturquoise	0.91542	TRUE	6.43054	10.4651	10.1975
agat-gene-17820	DNA ligase 6 isoform X2 [Morus notabilis]	brown	Early_Activation	MEyellow	0.801701	brown	MEyellow	0.801701	Early_Activation	15.9389	20.5289	20.0897	brown	Early_Activation	MEturquoise	0.967778	TRUE	15.9389	20.5289	20.0897
agat-gene-17840	S-receptor-like serine/threonine-protein kinase [Trema orientale]	brown	Early_Activation	MEyellow	0.845186	brown	MEyellow	0.845186	Early_Activation	1.07233	2.56809	2.06641	brown	Early_Activation	MEturquoise	0.983993	TRUE	1.07233	2.56809	2.06641
agat-gene-18258	Serine/threonine protein kinase [Trema orientale]	brown	Early_Activation	MEyellow	0.928522	brown	MEyellow	0.928522	Early_Activation	36.3355	46.6248	41.5809	brown	Early_Activation	MEyellow	0.903491	TRUE	36.3355	46.6248	41.5809
agat-gene-18302	PREDICTED: CBL-interacting serine/threonine-protein kinase 8 isoform X2 [Theobroma cacao]	brown	Early_Activation	MEyellow	0.913218	brown	MEyellow	0.913218	Early_Activation	37.5633	69.7505	47.0198	brown	Early_Activation	MEyellow	0.958415	TRUE	37.5633	69.7505	47.0198
agat-gene-18373	Regulator of G protein signaling [Corchorus capsularis]	brown	Early_Activation	MEbrown	0.851714	brown	MEbrown	0.851714	Early_Activation	6.84682	8.78613	7.67224	brown	Early_Activation	MEturquoise	0.908734	TRUE	6.84682	8.78613	7.67224
agat-gene-18382	DNA damage-binding protein 1-like [Quercus lobata]	brown	Early_Activation	MEyellow	0.856214	brown	MEyellow	0.856214	Early_Activation	4.93665	14.0129	13.3288	brown	Early_Activation	MEbrown	0.890445	TRUE	4.93665	14.0129	13.3288
agat-gene-18464	protein NSP-INTERACTING KINASE 3 [Ziziphus jujuba]	brown	Early_Activation	MEbrown	0.976902	brown	MEbrown	0.976902	Early_Activation	33.7225	45.6551	41.4239	brown	Early_Activation	MEbrown	0.810586	TRUE	33.7225	45.6551	41.4239
agat-gene-18491	GAMYB transcription factor [Parasponia andersonii]	brown	Early_Activation	MEbrown	0.959685	brown	MEbrown	0.959685	Early_Activation	56.1705	93.958	76.5351	brown	Early_Activation	MEturquoise	0.847328	TRUE	56.1705	93.958	76.5351
agat-gene-18532	probable E3 ubiquitin-protein ligase ARI7 [Morus notabilis]	brown	Early_Activation	MEyellow	0.901868	brown	MEyellow	0.901868	Early_Activation	56.7236	75.533	64.5384	brown	Early_Activation	MEturquoise	0.880714	TRUE	56.7236	75.533	64.5384
agat-gene-1873	PREDICTED: bZIP transcription factor 11 [Ipomoea nil]	brown	Early_Activation	MEyellow	0.875347	brown	MEyellow	0.875347	Early_Activation	168.751	201.814	235.025	brown	Early_Activation	MEblue	0.952342	TRUE	168.751	201.814	235.025
agat-gene-18812	palmitoyl-monogalactosyldiacylglycerol delta-7 desaturase, chloroplastic [Ziziphus jujuba]	brown	Early_Activation	MEyellow	0.831531	brown	MEyellow	0.831531	Early_Activation	3.179	5.34965	4.02646	brown	Early_Activation	MEblue	0.838434	TRUE	3.179	5.34965	4.02646
agat-gene-18861	PREDICTED: reticuline oxidase-like protein [Fragaria vesca subsp. vesca]	brown	Early_Activation	MEyellow	0.937502	brown	MEyellow	0.937502	Early_Activation	1.43123	2.70657	2.39103	brown	Early_Activation	MEblue	0.964168	TRUE	1.43123	2.70657	2.39103
agat-gene-18881	serine/threonine-protein kinase CTR1-like [Camellia sinensis]	brown	Early_Activation	MEbrown	0.929465	brown	MEbrown	0.929465	Early_Activation	2.86566	6.30903	5.11239	brown	Early_Activation	MEturquoise	0.894624	TRUE	2.86566	6.30903	5.11239
agat-gene-1889	lysm-containing receptor kinase 6 [Trema levigatum]	brown	Early_Activation	MEyellow	0.940386	brown	MEyellow	0.940386	Early_Activation	6.66253	9.47372	7.43015	brown	Early_Activation	MEblue	0.82823	TRUE	6.66253	9.47372	7.43015
agat-gene-19293	trihelix transcription factor GT-2-like [Hibiscus syriacus]	brown	Early_Activation	MEbrown	0.820067	brown	MEbrown	0.820067	Early_Activation	2.73165	5.63093	4.10832	brown	Early_Activation	MEblue	0.979752	TRUE	2.73165	5.63093	4.10832
agat-gene-19582	Histidine kinase-like ATPase, C-terminal domain containing protein [Trema orientale]	brown	Early_Activation	MEbrown	0.91174	brown	MEbrown	0.91174	Early_Activation	15.7939	21.8208	20.7318	brown	Early_Activation	MEblue	0.918965	TRUE	15.7939	21.8208	20.7318
agat-gene-19909	nuclear transcription factor Y subunit C-3 [Prunus persica]	brown	Early_Activation	MEyellow	0.937665	brown	MEyellow	0.937665	Early_Activation	37.6069	51.9435	46.5418	brown	Early_Activation	MEturquoise	0.861187	TRUE	37.6069	51.9435	46.5418
agat-gene-20119	abscisic acid receptor PYR1-like [Ziziphus jujuba]	brown	Early_Activation	MEbrown	0.945943	brown	MEbrown	0.945943	Early_Activation	27.8039	39.1673	35.6125	brown	Early_Activation	MEyellow	0.807836	TRUE	27.8039	39.1673	35.6125
agat-gene-2017	PREDICTED: cyclin-dependent kinase inhibitor 7 isoform X2 [Vitis vinifera]	brown	Early_Activation	MEbrown	0.903414	brown	MEbrown	0.903414	Early_Activation	41.5209	63.9331	55.4116	brown	Early_Activation	MEyellow	0.943651	TRUE	41.5209	63.9331	55.4116
agat-gene-20221	uncharacterized protein LOC115969761 [Quercus lobata]	brown	Early_Activation	MEbrown	0.936449	brown	MEbrown	0.936449	Early_Activation	38.464	50.7606	49.6281	brown	Early_Activation	MEbrown	0.78101	TRUE	38.464	50.7606	49.6281
agat-gene-21053	cytokinin riboside 5&apos;-monophosphate phosphoribohydrolase LOG1 [Quercus suber]	brown	Early_Activation	MEbrown	0.850261	brown	MEbrown	0.850261	Early_Activation	0.765282	43.4757	9.02972	brown	Early_Activation	MEblue	0.920286	TRUE	0.765282	43.4757	9.02972
agat-gene-21122	auxin-responsive protein IAA16 [Ziziphus jujuba]	brown	Early_Activation	MEbrown	0.936499	brown	MEbrown	0.936499	Early_Activation	50.7742	96.5221	67.5905	brown	Early_Activation	MEyellow	0.911078	TRUE	50.7742	96.5221	67.5905
agat-gene-21165	NAC domain-containing protein 68-like [Hevea brasiliensis]	brown	Early_Activation	MEbrown	0.869162	brown	MEbrown	0.869162	Early_Activation	1.55953	2.69973	2.0116	brown	Early_Activation	MEturquoise	0.914726	TRUE	1.55953	2.69973	2.0116
agat-gene-21190	glycerol kinase-like [Cynara cardunculus var. scolymus]	brown	Early_Activation	MEyellow	0.915067	brown	MEyellow	0.915067	Early_Activation	5.89705	8.97549	8.92538	brown	Early_Activation	MEbrown	0.919147	TRUE	5.89705	8.97549	8.92538
agat-gene-21306	E3 ubiquitin-protein ligase RGLG4-like [Juglans microcarpa x Juglans regia]	brown	Early_Activation	MEbrown	0.908443	brown	MEbrown	0.908443	Early_Activation	18.6731	31.9562	24.0222	brown	Early_Activation	MEblue	0.671823	TRUE	18.6731	31.9562	24.0222
agat-gene-2132	Phosphatidic acid phosphatase type 2/haloperoxidase [Trema orientale]	brown	Early_Activation	MEyellow	0.888549	brown	MEyellow	0.888549	Early_Activation	6.22847	14.9032	13.2091	brown	Early_Activation	MEturquoise	0.698801	TRUE	6.22847	14.9032	13.2091
agat-gene-21328	probable serine/threonine-protein kinase PBL7 [Quercus lobata]	brown	Early_Activation	MEyellow	0.833299	brown	MEyellow	0.833299	Early_Activation	25.1191	34.6532	28.7448	brown	Early_Activation	MEturquoise	0.978239	TRUE	25.1191	34.6532	28.7448
agat-gene-21789	PREDICTED: glucuronoxylan 4-O-methyltransferase 1 [Fragaria vesca subsp. vesca]	brown	Early_Activation	MEyellow	0.843044	brown	MEyellow	0.843044	Early_Activation	4.73358	14.3769	10.5498	brown	Early_Activation	MEbrown	0.866168	TRUE	4.73358	14.3769	10.5498
agat-gene-22010	Serine/threonine protein kinase [Trema orientale]	turquoise	Early_Activation	MEbrown	0.953791	turquoise	MEbrown	0.953791	Early_Activation	23.1963	33.127	27.7923	turquoise	Early_Activation	MEblue	0.967862	TRUE	23.1963	33.127	27.7923
agat-gene-22025	heat stress transcription factor B-2b [Jatropha curcas]	brown	Early_Activation	MEbrown	0.927035	brown	MEbrown	0.927035	Early_Activation	14.4538	21.68	18.7861	brown	Early_Activation	MEturquoise	0.96051	TRUE	14.4538	21.68	18.7861
agat-gene-22308	serine/threonine-protein kinase BLUS1 isoform X1 [Ziziphus jujuba]	brown	Early_Activation	MEyellow	0.841634	brown	MEyellow	0.841634	Early_Activation	7.00209	12.905	10.5251	brown	Early_Activation	MEturquoise	0.794253	TRUE	7.00209	12.905	10.5251
agat-gene-22425	type I inositol polyphosphate 5-phosphatase 8 [Ziziphus jujuba]	brown	Early_Activation	MEyellow	0.950373	brown	MEyellow	0.950373	Early_Activation	0.797059	4.87183	2.96921	brown	Early_Activation	MEturquoise	0.834075	TRUE	0.797059	4.87183	2.96921
agat-gene-22436	PREDICTED: glycine-rich protein A3-like, partial [Nicotiana tabacum]	brown	Early_Activation	MEyellow	0.892302	brown	MEyellow	0.892302	Early_Activation	0.699956	1.65289	1.46669	brown	Early_Activation	MEblue	0.94096	TRUE	0.699956	1.65289	1.46669
agat-gene-22537	transcription initiation factor TFIID subunit 8-like [Ziziphus jujuba]	brown	Early_Activation	MEbrown	0.941746	brown	MEbrown	0.941746	Early_Activation	9.16632	11.4634	11.6249	brown	Early_Activation	MEbrown	0.853175	TRUE	9.16632	11.4634	11.6249
agat-gene-22559	PREDICTED: ultraviolet-B receptor UVR8 [Prunus mume]	turquoise	Early_Activation	MEyellow	0.821323	turquoise	MEyellow	0.821323	Early_Activation	2.75876	3.90884	3.86069	turquoise	Early_Activation	MEbrown	0.872111	TRUE	2.75876	3.90884	3.86069
agat-gene-22692	transcription factor bHLH123 [Rosa chinensis]	brown	Early_Activation	MEyellow	0.921572	brown	MEyellow	0.921572	Early_Activation	1.06574	1.82902	6.11712	brown	Early_Activation	MEturquoise	0.967303	TRUE	1.06574	1.82902	6.11712
agat-gene-23029	probable E3 ubiquitin-protein ligase RHA4A [Morus notabilis]	brown	Early_Activation	MEbrown	0.972924	brown	MEbrown	0.972924	Early_Activation	10.0965	21.6079	10.8963	brown	Early_Activation	MEyellow	0.955433	TRUE	10.0965	21.6079	10.8963
agat-gene-23162	Sugar_tr domain-containing protein, partial [Cephalotus follicularis]	brown	Early_Activation	MEbrown	0.921287	brown	MEbrown	0.921287	Early_Activation	2.4327	5.35642	4.87647	brown	Early_Activation	MEturquoise	0.846965	TRUE	2.4327	5.35642	4.87647
agat-gene-23264	putative dual specificity protein phosphatase DSP8 [Ziziphus jujuba]	brown	Early_Activation	MEyellow	0.811958	brown	MEyellow	0.811958	Early_Activation	8.48424	14.6182	12.0495	brown	Early_Activation	MEblue	0.929825	TRUE	8.48424	14.6182	12.0495
agat-gene-23274	GATA transcription factor 26 [Ziziphus jujuba]	brown	Early_Activation	MEbrown	0.894863	brown	MEbrown	0.894863	Early_Activation	21.2842	32.9932	28.0053	brown	Early_Activation	MEturquoise	0.990336	TRUE	21.2842	32.9932	28.0053
agat-gene-2361	protein phosphatase 2C 16-like [Ziziphus jujuba]	brown	Early_Activation	MEyellow	0.971244	brown	MEyellow	0.971244	Early_Activation	69.4095	94.3592	77.7542	brown	Early_Activation	MEblue	0.908854	TRUE	69.4095	94.3592	77.7542
agat-gene-2374	PREDICTED: serine/threonine protein phosphatase 2A 55 kDa regulatory subunit B beta isoform isoform X3 [Prunus mume]	brown	Early_Activation	MEyellow	0.975176	brown	MEyellow	0.975176	Early_Activation	33.0355	46.404	41.7501	brown	Early_Activation	MEturquoise	0.739955	TRUE	33.0355	46.404	41.7501
agat-gene-23779	nuclear poly(A) polymerase 4 isoform X1 [Quercus lobata]	brown	Early_Activation	MEyellow	0.940164	brown	MEyellow	0.940164	Early_Activation	21.9314	34.6786	29.5619	brown	Early_Activation	MEturquoise	0.625645	TRUE	21.9314	34.6786	29.5619
agat-gene-23818	PREDICTED: serine/threonine-protein kinase CDL1 [Pyrus x bretschneideri]	brown	Early_Activation	MEbrown	0.922553	brown	MEbrown	0.922553	Early_Activation	21.4241	32.9685	32.4691	brown	Early_Activation	MEblue	0.970204	TRUE	21.4241	32.9685	32.4691
agat-gene-23946	glutamate receptor 3.6-like [Ziziphus jujuba]	brown	Early_Activation	MEyellow	0.95529	brown	MEyellow	0.95529	Early_Activation	52.7419	69.7451	68.8812	brown	Early_Activation	MEyellow	0.841722	TRUE	52.7419	69.7451	68.8812
agat-gene-23948	serine/threonine-protein kinase/endoribonuclease IRE1a isoform X1 [Ziziphus jujuba]	brown	Early_Activation	MEbrown	0.93891	brown	MEbrown	0.93891	Early_Activation	12.7237	16.7096	14.9111	brown	Early_Activation	MEturquoise	0.978541	TRUE	12.7237	16.7096	14.9111
agat-gene-23957	methyl-CpG-binding domain-containing protein 2 [Quercus lobata]	brown	Early_Activation	MEyellow	0.815152	brown	MEyellow	0.815152	Early_Activation	20.8936	27.7146	22.8677	brown	Early_Activation	MEblue	0.936108	TRUE	20.8936	27.7146	22.8677
agat-gene-23967	Peptidogalycan biosysnthesis/recognition [Trema orientale]	brown	Early_Activation	MEyellow	0.84009	brown	MEyellow	0.84009	Early_Activation	13.148	16.1165	15.4627	brown	Early_Activation	MEyellow	0.740971	TRUE	13.148	16.1165	15.4627
agat-gene-24013	beta-galactosidase 13-like [Ziziphus jujuba]	brown	Early_Activation	MEbrown	0.878814	brown	MEbrown	0.878814	Early_Activation	1.68677	2.65508	2.21132	brown	Early_Activation	MEturquoise	0.181002	TRUE	1.68677	2.65508	2.21132
agat-gene-24075	Sugar/inositol transporter [Trema orientale]	brown	Early_Activation	MEbrown	0.875706	brown	MEbrown	0.875706	Early_Activation	74.382	105.365	91.2243	brown	Early_Activation	MEbrown	0.894667	TRUE	74.382	105.365	91.2243
agat-gene-24087	transcription factor DIVARICATA [Cannabis sativa]	brown	Early_Activation	MEbrown	0.81762	brown	MEbrown	0.81762	Early_Activation	7.26276	17.5086	10.5957	brown	Early_Activation	MEblue	0.98728	TRUE	7.26276	17.5086	10.5957
agat-gene-24169	cysteine--tRNA ligase 2, cytoplasmic-like isoform X1 [Juglans regia]	brown	Early_Activation	MEyellow	0.836906	brown	MEyellow	0.836906	Early_Activation	25.894	34.0005	29.4274	brown	Early_Activation	MEturquoise	0.873937	TRUE	25.894	34.0005	29.4274
agat-gene-24178	serine/threonine-protein kinase prpf4B [Morus notabilis]	brown	Early_Activation	MEbrown	0.950916	brown	MEbrown	0.950916	Early_Activation	19.824	26.3915	23.4587	brown	Early_Activation	MEturquoise	0.980622	TRUE	19.824	26.3915	23.4587
agat-gene-24369	transcription factor UNE12 [Ziziphus jujuba]	turquoise	Early_Activation	MEyellow	0.876344	turquoise	MEyellow	0.876344	Early_Activation	8.06219	8.95315	10.7294	turquoise	Early_Activation	MEblue	0.935028	TRUE	8.06219	8.95315	10.7294
agat-gene-24631	probable receptor-like protein kinase At5g18500 [Herrania umbratica]	brown	Early_Activation	MEbrown	0.969178	brown	MEbrown	0.969178	Early_Activation	10.5743	16.8714	15.19	brown	Early_Activation	MEblue	0.964321	TRUE	10.5743	16.8714	15.19
agat-gene-24885	auxin response factor 18 [Quercus lobata]	brown	Early_Activation	MEyellow	0.92666	brown	MEyellow	0.92666	Early_Activation	9.70735	20.0668	15.5374	brown	Early_Activation	MEturquoise	0.660296	TRUE	9.70735	20.0668	15.5374
agat-gene-2499	transcription factor bHLH51 [Morus notabilis]	brown	Early_Activation	MEbrown	0.933117	brown	MEbrown	0.933117	Early_Activation	43.7433	75.9456	73.2408	brown	Early_Activation	MEturquoise	0.563297	TRUE	43.7433	75.9456	73.2408
agat-gene-25017	uncharacterized protein LOC115979812 isoform X2 [Quercus lobata]	brown	Early_Activation	MEyellow	0.820169	brown	MEyellow	0.820169	Early_Activation	3.62711	5.80611	4.66268	brown	Early_Activation	MEyellow	0.917137	TRUE	3.62711	5.80611	4.66268
agat-gene-25093	auxin-responsive protein IAA16 [Ziziphus jujuba]	brown	Early_Activation	MEyellow	0.982645	brown	MEyellow	0.982645	Early_Activation	21.773	64.7803	57.8544	brown	Early_Activation	MEturquoise	0.712502	TRUE	21.773	64.7803	57.8544
agat-gene-25323	Basic helix-loop-helix transcription factor [Parasponia andersonii]	brown	Early_Activation	MEyellow	0.801981	brown	MEyellow	0.801981	Early_Activation	15.4356	25.7181	29.3331	brown	Early_Activation	MEyellow	0.812827	TRUE	15.4356	25.7181	29.3331
agat-gene-25472	cyclin-D1-1 [Ziziphus jujuba]	brown	Early_Activation	MEbrown	0.969847	brown	MEbrown	0.969847	Early_Activation	13.1647	25.3305	21.7432	brown	Early_Activation	MEturquoise	0.96967	TRUE	13.1647	25.3305	21.7432
agat-gene-2552	Mitogen-activated protein kinase kinase kinase [Trema orientale]	brown	Early_Activation	MEyellow	0.875312	brown	MEyellow	0.875312	Early_Activation	2.73268	4.02095	3.10245	brown	Early_Activation	MEturquoise	0.945682	TRUE	2.73268	4.02095	3.10245
agat-gene-2555	protein phosphatase 1 regulatory inhibitor subunit PPP1R8 homolog [Ziziphus jujuba]	brown	Early_Activation	MEyellow	0.814158	brown	MEyellow	0.814158	Early_Activation	20.5857	26.5887	23.568	brown	Early_Activation	MEbrown	0.780015	TRUE	20.5857	26.5887	23.568
agat-gene-25556	cyclic nucleotide-gated ion channel 1-like isoform X2 [Momordica charantia]	brown	Early_Activation	MEyellow	0.881738	brown	MEyellow	0.881738	Early_Activation	23.0939	99.6808	80.305	brown	Early_Activation	MEturquoise	0.91914	TRUE	23.0939	99.6808	80.305
agat-gene-25557	cyclic nucleotide-gated ion channel 1-like [Prunus avium]	brown	Early_Activation	MEyellow	0.90901	brown	MEyellow	0.90901	Early_Activation	6.31693	33.7225	27.0045	brown	Early_Activation	MEblue	0.898111	TRUE	6.31693	33.7225	27.0045
agat-gene-25558	cyclic nucleotide-gated ion channel 1 [Prunus persica]	brown	Early_Activation	MEbrown	0.939598	brown	MEbrown	0.939598	Early_Activation	1.49617	4.49422	2.67861	brown	Early_Activation	MEturquoise	0.506884	TRUE	1.49617	4.49422	2.67861
agat-gene-25777	Diacylglycerol kinase [Parasponia andersonii]	brown	Early_Activation	MEyellow	0.969812	brown	MEyellow	0.969812	Early_Activation	15.861	28.0943	17.3233	brown	Early_Activation	MEturquoise	0.659362	TRUE	15.861	28.0943	17.3233
agat-gene-25840	transcription factor GTE12 [Morus notabilis]	brown	Early_Activation	MEbrown	0.86746	brown	MEbrown	0.86746	Early_Activation	6.12343	9.05987	8.0314	brown	Early_Activation	MEbrown	0.843683	TRUE	6.12343	9.05987	8.0314
agat-gene-26244	AP2/ERF domain-containing transcription factor [Vernicia montana]	brown	Early_Activation	MEbrown	0.927545	brown	MEbrown	0.927545	Early_Activation	2.39288	3.86174	3.35298	brown	Early_Activation	MEyellow	0.902042	TRUE	2.39288	3.86174	3.35298
agat-gene-26416	TGA transcription factor [Trema orientale]	brown	Early_Activation	MEyellow	0.90159	brown	MEyellow	0.90159	Early_Activation	2.18586	3.22462	2.29129	brown	Early_Activation	MEyellow	0.608216	TRUE	2.18586	3.22462	2.29129
agat-gene-26554	GATA transcription factor 15-like [Quercus lobata]	brown	Early_Activation	MEyellow	0.94262	brown	MEyellow	0.94262	Early_Activation	4.30922	6.00336	6.37219	brown	Early_Activation	MEturquoise	0.893103	TRUE	4.30922	6.00336	6.37219
agat-gene-26656	probable leucine-rich repeat receptor-like protein kinase At5g49770 [Quercus lobata]	brown	Early_Activation	MEyellow	0.952487	brown	MEyellow	0.952487	Early_Activation	0.68153	1.34918	1.19207	brown	Early_Activation	MEturquoise	0.941916	TRUE	0.68153	1.34918	1.19207
agat-gene-26657	probable leucine-rich repeat receptor-like protein kinase At5g49770 [Quercus lobata]	brown	Early_Activation	MEyellow	0.964307	brown	MEyellow	0.964307	Early_Activation	8.2494	14.8381	14.0084	brown	Early_Activation	MEturquoise	0.71087	TRUE	8.2494	14.8381	14.0084
agat-gene-26710	translation initiation factor eIF-2B subunit gamma-like [Ziziphus jujuba]	brown	Early_Activation	MEyellow	0.830899	brown	MEyellow	0.830899	Early_Activation	8.5965	12.6703	11.6903	brown	Early_Activation	MEturquoise	0.939958	TRUE	8.5965	12.6703	11.6903
agat-gene-26735	probable E3 ubiquitin-protein ligase ARI8 isoform X1 [Hevea brasiliensis]	brown	Early_Activation	MEbrown	0.819725	brown	MEbrown	0.819725	Early_Activation	20.2447	26.5704	23.3758	brown	Early_Activation	MEblue	0.853766	TRUE	20.2447	26.5704	23.3758
agat-gene-26760	Inositol monophosphatase [Corchorus capsularis]	brown	Early_Activation	MEyellow	0.885166	brown	MEyellow	0.885166	Early_Activation	7.54372	12.2713	10.1472	brown	Early_Activation	MEblue	0.727337	TRUE	7.54372	12.2713	10.1472
agat-gene-26864	transcription factor bHLH63 isoform X1 [Morus notabilis]	brown	Early_Activation	MEyellow	0.972052	brown	MEyellow	0.972052	Early_Activation	7.20783	11.3572	9.84116	brown	Early_Activation	MEblue	0.886483	TRUE	7.20783	11.3572	9.84116
agat-gene-26996	wall-associated receptor kinase-like 20 [Durio zibethinus]	brown	Early_Activation	MEyellow	0.880166	brown	MEyellow	0.880166	Early_Activation	1.09676	2.08535	1.60015	brown	Early_Activation	MEturquoise	0.916414	TRUE	1.09676	2.08535	1.60015
agat-gene-27060	Nuclear transcription factor Y subunit B [Parasponia andersonii]	turquoise	Early_Activation	MEyellow	0.867319	turquoise	MEyellow	0.867319	Early_Activation	1.17742	2.2244	2.08722	turquoise	Early_Activation	MEturquoise	0.985127	TRUE	1.17742	2.2244	2.08722
agat-gene-2709	probable protein phosphatase 2C 38 isoform X1 [Ziziphus jujuba]	brown	Early_Activation	MEyellow	0.842605	brown	MEyellow	0.842605	Early_Activation	3.87163	5.2048	4.48145	brown	Early_Activation	MEturquoise	0.973401	TRUE	3.87163	5.2048	4.48145
agat-gene-2717	E3 ubiquitin-protein ligase WAV3-like isoform X3 [Populus alba]	brown	Early_Activation	MEbrown	0.967075	brown	MEbrown	0.967075	Early_Activation	2.12146	2.27537	2.64421	brown	Early_Activation	MEbrown	0.599356	TRUE	2.12146	2.27537	2.64421
agat-gene-27183	nuclear transcription factor Y subunit A-10-like [Ziziphus jujuba]	brown	Early_Activation	MEyellow	0.972407	brown	MEyellow	0.972407	Early_Activation	1.95773	3.84923	2.62381	brown	Early_Activation	MEblue	0.711155	TRUE	1.95773	3.84923	2.62381
agat-gene-27317	transcription factor MYB33 [Ziziphus jujuba]	brown	Early_Activation	MEyellow	0.861976	brown	MEyellow	0.861976	Early_Activation	9.48889	12.1941	11.2606	brown	Early_Activation	MEyellow	0.845314	TRUE	9.48889	12.1941	11.2606
agat-gene-27551	tryptophan--tRNA ligase, cytoplasmic [Benincasa hispida]	brown	Early_Activation	MEyellow	0.911656	brown	MEyellow	0.911656	Early_Activation	0.958118	1.38089	1.56382	brown	Early_Activation	MEturquoise	0.863892	TRUE	0.958118	1.38089	1.56382
agat-gene-27779	E3 ubiquitin-protein ligase UPL2-like [Ziziphus jujuba]	brown	Early_Activation	MEbrown	0.86184	brown	MEbrown	0.86184	Early_Activation	21.3031	26.2666	27.1134	brown	Early_Activation	MEturquoise	0.98165	TRUE	21.3031	26.2666	27.1134
agat-gene-27833	Branched-chain-amino-acid aminotransferase-like protein 2 [Morus notabilis]	brown	Early_Activation	MEbrown	0.930208	brown	MEbrown	0.930208	Early_Activation	21.6932	31.4832	26.6532	brown	Early_Activation	MEturquoise	0.974953	TRUE	21.6932	31.4832	26.6532
agat-gene-28127	serine/threonine-protein kinase AFC3 isoform X2 [Morus notabilis]	brown	Early_Activation	MEyellow	0.831743	brown	MEyellow	0.831743	Early_Activation	12.8002	15.0465	15.1425	brown	Early_Activation	MEblue	0.941764	TRUE	12.8002	15.0465	15.1425
agat-gene-28377	auxin-responsive protein SAUR36 [Morus notabilis]	brown	Early_Activation	MEyellow	0.932021	brown	MEyellow	0.932021	Early_Activation	1.23756	8.85924	3.59096	brown	Early_Activation	MEturquoise	0.68968	TRUE	1.23756	8.85924	3.59096
agat-gene-28403	trihelix transcription factor ASIL2 [Herrania umbratica]	brown	Early_Activation	MEbrown	0.925301	brown	MEbrown	0.925301	Early_Activation	7.88239	29.8926	25.1841	brown	Early_Activation	MEbrown	0.752096	TRUE	7.88239	29.8926	25.1841
agat-gene-28416	transcription factor MYB33 [Ziziphus jujuba]	brown	Early_Activation	MEyellow	0.88971	brown	MEyellow	0.88971	Early_Activation	9.87583	14.5225	12.3027	brown	Early_Activation	MEblue	0.850008	TRUE	9.87583	14.5225	12.3027
agat-gene-28571	putative E3 ubiquitin-protein ligase LIN-1 [Ziziphus jujuba]	brown	Early_Activation	MEyellow	0.914271	brown	MEyellow	0.914271	Early_Activation	2.70145	4.0741	3.85375	brown	Early_Activation	MEyellow	0.906786	TRUE	2.70145	4.0741	3.85375
agat-gene-28636	Dihydroneopterin triphosphate diphosphatase [Trema orientale]	brown	Early_Activation	MEyellow	0.860661	brown	MEyellow	0.860661	Early_Activation	24.1213	35.5705	32.9727	brown	Early_Activation	MEturquoise	0.886145	TRUE	24.1213	35.5705	32.9727
agat-gene-28647	Cdk-activating kinase assembly factor [Trema orientale]	brown	Early_Activation	MEyellow	0.869409	brown	MEyellow	0.869409	Early_Activation	16.672	20.1393	20.3014	brown	Early_Activation	MEturquoise	0.708452	TRUE	16.672	20.1393	20.3014
agat-gene-28687	myb family transcription factor EFM [Morus notabilis]	brown	Early_Activation	MEyellow	0.920811	brown	MEyellow	0.920811	Early_Activation	2.5452	5.64035	3.17739	brown	Early_Activation	MEblue	0.920311	TRUE	2.5452	5.64035	3.17739
agat-gene-28810	transcription factor UNE12 [Ziziphus jujuba]	brown	Early_Activation	MEyellow	0.849857	brown	MEyellow	0.849857	Early_Activation	39.8943	60.2581	57.7787	brown	Early_Activation	MEturquoise	0.864331	TRUE	39.8943	60.2581	57.7787
agat-gene-28826	hypothetical protein Ahy_B03g067297 isoform H [Arachis hypogaea]	brown	Early_Activation	MEbrown	0.954584	brown	MEbrown	0.954584	Early_Activation	3.1642	4.44948	4.04985	brown	Early_Activation	MEturquoise	0.952613	TRUE	3.1642	4.44948	4.04985
agat-gene-29587	AP2/ERF transcription factor [Parasponia andersonii]	turquoise	Early_Activation	MEbrown	0.837616	turquoise	MEbrown	0.837616	Early_Activation	1.74997	2.19585	2.01027	turquoise	Early_Activation	MEturquoise	0.74744	TRUE	1.74997	2.19585	2.01027
agat-gene-29630	auxin-responsive protein IAA16 [Ziziphus jujuba]	brown	Early_Activation	MEbrown	0.946883	brown	MEbrown	0.946883	Early_Activation	111.402	144.523	123.687	brown	Early_Activation	MEturquoise	0.815382	TRUE	111.402	144.523	123.687
agat-gene-29714	UDP-galactose/UDP-glucose transporter 5B-like isoform X4 [Durio zibethinus]	brown	Early_Activation	MEyellow	0.848939	brown	MEyellow	0.848939	Early_Activation	2.92336	4.9178	4.14474	brown	Early_Activation	MEturquoise	0.752903	TRUE	2.92336	4.9178	4.14474
agat-gene-29754	cysteine synthase [Quercus lobata]	brown	Early_Activation	MEbrown	0.934015	brown	MEbrown	0.934015	Early_Activation	6.34476	7.23045	7.69324	brown	Early_Activation	MEblue	0.926898	TRUE	6.34476	7.23045	7.69324
agat-gene-29843	E3 ubiquitin-protein ligase RNF185 [Morus notabilis]	brown	Early_Activation	MEyellow	0.816722	brown	MEyellow	0.816722	Early_Activation	16.2033	24.3695	24.0004	brown	Early_Activation	MEyellow	0.751406	TRUE	16.2033	24.3695	24.0004
agat-gene-30068	transcription factor bHLH68 [Morus notabilis]	brown	Early_Activation	MEbrown	0.966032	brown	MEbrown	0.966032	Early_Activation	48.8776	124.564	104.849	brown	Early_Activation	MEblue	0.97528	TRUE	48.8776	124.564	104.849
agat-gene-30265	cyclin-dependent kinase G-2 isoform X1 [Ziziphus jujuba]	brown	Early_Activation	MEbrown	0.803375	brown	MEbrown	0.803375	Early_Activation	16.1858	27.0673	22.9097	brown	Early_Activation	MEturquoise	0.887365	TRUE	16.1858	27.0673	22.9097
agat-gene-30332	casein kinase 1-like protein 2 [Prunus avium]	brown	Early_Activation	MEyellow	0.915202	brown	MEyellow	0.915202	Early_Activation	12.6519	17.1168	16.5858	brown	Early_Activation	MEturquoise	0.916296	TRUE	12.6519	17.1168	16.5858
agat-gene-30423	serine/threonine-protein kinase AFC2 isoform X1 [Morus notabilis]	brown	Early_Activation	MEbrown	0.931795	brown	MEbrown	0.931795	Early_Activation	12.964	16.2054	15.6565	brown	Early_Activation	MEblue	0.818886	TRUE	12.964	16.2054	15.6565
agat-gene-30588	Ras-related protein RABB1c [Spatholobus suberectus]	brown	Early_Activation	MEbrown	0.920063	brown	MEbrown	0.920063	Early_Activation	43.0559	55.4001	44.7082	brown	Early_Activation	MEblue	0.939374	TRUE	43.0559	55.4001	44.7082
agat-gene-30614	serine/threonine-protein phosphatase 7 inactive homolog isoform X1 [Ziziphus jujuba]	brown	Early_Activation	MEyellow	0.872119	brown	MEyellow	0.872119	Early_Activation	16.37	25.7952	23.5084	brown	Early_Activation	MEblue	0.918785	TRUE	16.37	25.7952	23.5084
agat-gene-30747	PREDICTED: uncharacterized protein LOC104898923 [Beta vulgaris subsp. vulgaris]	brown	Early_Activation	MEbrown	0.95327	brown	MEbrown	0.95327	Early_Activation	1.45478	2.60981	2.47008	brown	Early_Activation	MEblue	0.961938	TRUE	1.45478	2.60981	2.47008
agat-gene-3271	PREDICTED: auxin response factor 2 [Vitis vinifera]	brown	Early_Activation	MEyellow	0.836775	brown	MEyellow	0.836775	Early_Activation	65.429	104.763	89.5794	brown	Early_Activation	MEbrown	0.849189	TRUE	65.429	104.763	89.5794
agat-gene-3679	auxin response factor 18 isoform X2 [Ziziphus jujuba]	brown	Early_Activation	MEbrown	0.931286	brown	MEbrown	0.931286	Early_Activation	30.3269	60.8076	56.9666	brown	Early_Activation	MEturquoise	0.804778	TRUE	30.3269	60.8076	56.9666
agat-gene-3796	BREVIS RADIX transcription factor [Parasponia andersonii]	brown	Early_Activation	MEbrown	0.90468	brown	MEbrown	0.90468	Early_Activation	3.94962	6.99471	6.03758	brown	Early_Activation	MEbrown	0.834645	TRUE	3.94962	6.99471	6.03758
agat-gene-4066	lipase-like PAD4 [Quercus lobata]	brown	Early_Activation	MEyellow	0.935788	brown	MEyellow	0.935788	Early_Activation	1.68139	2.91123	2.45096	brown	Early_Activation	MEblue	0.924574	TRUE	1.68139	2.91123	2.45096
agat-gene-4071	receptor-like protein kinase BRI1-like 3 [Ziziphus jujuba]	brown	Early_Activation	MEbrown	0.879041	brown	MEbrown	0.879041	Early_Activation	8.58193	13.5563	12.3159	brown	Early_Activation	MEturquoise	0.850816	TRUE	8.58193	13.5563	12.3159
agat-gene-4094	histidine kinase 1 isoform X2 [Ziziphus jujuba]	brown	Early_Activation	MEred	0.906395	brown	MEred	0.906395	Early_Activation	4.13934	14.2404	7.05927	brown	Early_Activation	MEturquoise	0.779192	TRUE	4.13934	14.2404	7.05927
agat-gene-4270	PREDICTED: calcium-dependent protein kinase 2 [Prunus mume]	brown	Early_Activation	MEyellow	0.94981	brown	MEyellow	0.94981	Early_Activation	33.5557	45.0906	42.975	brown	Early_Activation	MEturquoise	0.87248	TRUE	33.5557	45.0906	42.975
agat-gene-4298	probable transcription factor KAN2 [Juglans microcarpa x Juglans regia]	brown	Early_Activation	MEbrown	0.936037	brown	MEbrown	0.936037	Early_Activation	9.2145	11.7852	11.6248	brown	Early_Activation	MEyellow	0.692087	TRUE	9.2145	11.7852	11.6248
agat-gene-4559	transcription factor TGA3 isoform X6 [Ziziphus jujuba]	brown	Early_Activation	MEbrown	0.852958	brown	MEbrown	0.852958	Early_Activation	1.10592	1.98829	1.01287	brown	Early_Activation	MEbrown	0.718715	TRUE	1.10592	1.98829	1.01287
agat-gene-4565	auxin response factor 17 [Ziziphus jujuba]	brown	Early_Activation	MEbrown	0.907824	brown	MEbrown	0.907824	Early_Activation	2.34669	3.34471	4.26589	brown	Early_Activation	MEbrown	0.803164	TRUE	2.34669	3.34471	4.26589
agat-gene-4633	Protein phosphatase, partial [Trema orientale]	brown	Early_Activation	MEbrown	0.902681	brown	MEbrown	0.902681	Early_Activation	16.5167	30.0148	26.6078	brown	Early_Activation	MEyellow	0.908631	TRUE	16.5167	30.0148	26.6078
agat-gene-4793	transcription factor TGA3 isoform X5 [Ziziphus jujuba]	brown	Early_Activation	MEbrown	0.95636	brown	MEbrown	0.95636	Early_Activation	50.0888	72.2003	55.2634	brown	Early_Activation	MEblue	0.844278	TRUE	50.0888	72.2003	55.2634
agat-gene-539	palmitoyl-monogalactosyldiacylglycerol delta-7 desaturase, chloroplastic [Ziziphus jujuba]	brown	Early_Activation	MEyellow	0.936279	brown	MEyellow	0.936279	Early_Activation	28.0637	39.9145	31.6841	brown	Early_Activation	MEturquoise	0.968487	TRUE	28.0637	39.9145	31.6841
agat-gene-5391	galactinol synthase 1-like [Arachis ipaensis]	brown	Early_Activation	MEyellow	0.943913	brown	MEyellow	0.943913	Early_Activation	2.62686	5.95564	4.21405	brown	Early_Activation	MEbrown	0.956541	TRUE	2.62686	5.95564	4.21405
agat-gene-560	PREDICTED: E3 ubiquitin-protein ligase KEG-like [Prunus mume]	brown	Early_Activation	MEyellow	0.980683	brown	MEyellow	0.980683	Early_Activation	7.49511	9.5618	8.7201	brown	Early_Activation	MEturquoise	0.760312	TRUE	7.49511	9.5618	8.7201
agat-gene-5699	Dual specificity phosphatase [Trema orientale]	brown	Early_Activation	MEyellow	0.885809	brown	MEyellow	0.885809	Early_Activation	35.1994	46.0125	42.9456	brown	Early_Activation	MEyellow	0.543955	TRUE	35.1994	46.0125	42.9456
agat-gene-5962	bidirectional sugar transporter SWEET3 [Pistacia vera]	brown	Early_Activation	MEbrown	0.87079	brown	MEbrown	0.87079	Early_Activation	1.19841	7.44108	2.56412	brown	Early_Activation	MEyellow	0.673698	TRUE	1.19841	7.44108	2.56412
agat-gene-5997	nicotianamine aminotransferase 1-like [Quercus lobata]	brown	Early_Activation	MEbrown	0.812332	brown	MEbrown	0.812332	Early_Activation	2.28403	6.97482	4.9775	brown	Early_Activation	MEblue	0.954989	TRUE	2.28403	6.97482	4.9775
agat-gene-6017	GPCR kinase [Parasponia andersonii]	brown	Early_Activation	MEyellow	0.938036	brown	MEyellow	0.938036	Early_Activation	20.4016	25.2431	25.2116	brown	Early_Activation	MEblue	0.931773	TRUE	20.4016	25.2431	25.2116
agat-gene-6357	MOB kinase activator-like 1A [Morus notabilis]	brown	Early_Activation	MEyellow	0.951259	brown	MEyellow	0.951259	Early_Activation	51.3414	67.7561	57.7026	brown	Early_Activation	MEturquoise	0.982133	TRUE	51.3414	67.7561	57.7026
agat-gene-6480	MADS-box transcription factor [Trema orientale]	brown	Early_Activation	MEbrown	0.879501	brown	MEbrown	0.879501	Early_Activation	31.3812	44.2826	37.9068	brown	Early_Activation	MEturquoise	0.923106	TRUE	31.3812	44.2826	37.9068
agat-gene-6538	GPCR kinase [Trema orientale]	brown	Early_Activation	MEred	0.846506	brown	MEred	0.846506	Early_Activation	3.37404	12.285	6.19895	brown	Early_Activation	MEblue	0.709179	TRUE	3.37404	12.285	6.19895
agat-gene-6646	protein PLASTID MOVEMENT IMPAIRED 2-like isoform X1 [Quercus lobata]	brown	Early_Activation	MEyellow	0.935767	brown	MEyellow	0.935767	Early_Activation	6.36508	10.4179	8.8802	brown	Early_Activation	MEturquoise	0.691075	TRUE	6.36508	10.4179	8.8802
agat-gene-7662	CBL-interacting serine/threonine-protein kinase 14 [Prunus avium]	brown	Early_Activation	MEbrown	0.822368	brown	MEbrown	0.822368	Early_Activation	6.38006	9.65186	8.04334	brown	Early_Activation	MEyellow	0.980435	TRUE	6.38006	9.65186	8.04334
agat-gene-7712	Serine/threonine protein phosphatase [Trema orientale]	brown	Early_Activation	MEyellow	0.910699	brown	MEyellow	0.910699	Early_Activation	1.69265	2.7739	2.49485	brown	Early_Activation	MEbrown	0.97208	TRUE	1.69265	2.7739	2.49485
agat-gene-798	casein kinase 1-like protein 2 [Prunus avium]	brown	Early_Activation	MEbrown	0.903177	brown	MEbrown	0.903177	Early_Activation	1.37392	5.83339	3.3657	brown	Early_Activation	MEturquoise	0.828102	TRUE	1.37392	5.83339	3.3657
agat-gene-8063	patatin-like protein 3 [Quercus lobata]	turquoise	Early_Activation	MEbrown	0.831885	turquoise	MEbrown	0.831885	Early_Activation	0.751814	1.58953	2.03628	turquoise	Early_Activation	MEblue	0.987815	TRUE	0.751814	1.58953	2.03628
agat-gene-8273	sequence-specific DNA binding transcription factor, partial [Prunus dulcis]	brown	Early_Activation	MEyellow	0.928632	brown	MEyellow	0.928632	Early_Activation	50.5105	111.176	90.0308	brown	Early_Activation	MEturquoise	0.862609	TRUE	50.5105	111.176	90.0308
agat-gene-8277	cyclin-D4-2-like [Ziziphus jujuba]	brown	Early_Activation	MEbrown	0.909301	brown	MEbrown	0.909301	Early_Activation	6.69618	8.05238	8.76115	brown	Early_Activation	MEbrown	0.854245	TRUE	6.69618	8.05238	8.76115
agat-gene-8643	serine/threonine-protein kinase D6PKL2 isoform X3 [Juglans regia]	turquoise	Early_Activation	MEyellow	0.882251	turquoise	MEyellow	0.882251	Early_Activation	6.42827	8.14101	7.9558	turquoise	Early_Activation	MEblue	0.97099	TRUE	6.42827	8.14101	7.9558
agat-gene-8698	ER lumen protein-retaining receptor A [Citrus sinensis]	brown	Early_Activation	MEbrown	0.926343	brown	MEbrown	0.926343	Early_Activation	17.7097	22.3254	20.071	brown	Early_Activation	MEyellow	0.745416	TRUE	17.7097	22.3254	20.071
agat-gene-8825	ethylene-responsive transcription factor RAP2-7 isoform X1 [Morus notabilis]	brown	Early_Activation	MEbrown	0.97655	brown	MEbrown	0.97655	Early_Activation	33.0721	51.989	55.3234	brown	Early_Activation	MEyellow	0.700408	TRUE	33.0721	51.989	55.3234
agat-gene-8981	transcription factor MYB3R-3 isoform X1 [Ziziphus jujuba]	brown	Early_Activation	MEbrown	0.951573	brown	MEbrown	0.951573	Early_Activation	4.9439	6.12948	5.28733	brown	Early_Activation	MEblue	0.593472	TRUE	4.9439	6.12948	5.28733
agat-gene-8999	myb-related protein 2 isoform X3 [Populus trichocarpa]	brown	Early_Activation	MEbrown	0.929089	brown	MEbrown	0.929089	Early_Activation	3.15893	10.3099	4.73248	brown	Early_Activation	MEyellow	0.809749	TRUE	3.15893	10.3099	4.73248
agat-gene-9093	Soluble inorganic pyrophosphatase 4 [Spatholobus suberectus]	brown	Early_Activation	MEyellow	0.890858	brown	MEyellow	0.890858	Early_Activation	196.177	262.503	229.925	brown	Early_Activation	MEblue	0.969396	TRUE	196.177	262.503	229.925
agat-gene-9158	Nodulation receptor kinase [Morella rubra]	brown	Early_Activation	MEyellow	0.812651	brown	MEyellow	0.812651	Early_Activation	21.9589	63.2852	58.9045	brown	Early_Activation	MEblue	0.904497	TRUE	21.9589	63.2852	58.9045
agat-gene-9385	ubiquitin-conjugating enzyme E2 variant 1B-like [Quercus lobata]	brown	Early_Activation	MEbrown	0.877412	brown	MEbrown	0.877412	Early_Activation	12.8839	17.755	15.0086	brown	Early_Activation	MEblue	0.932702	TRUE	12.8839	17.755	15.0086
agat-gene-9706	type I inositol polyphosphate 5-phosphatase 10 isoform X1 [Ziziphus jujuba]	brown	Early_Activation	MEbrown	0.984991	brown	MEbrown	0.984991	Early_Activation	8.50207	16.5103	15.1404	brown	Early_Activation	MEyellow	0.771537	TRUE	8.50207	16.5103	15.1404
agat-gene-98	inactive LRR receptor-like serine/threonine-protein kinase BIR2 [Morus notabilis]	brown	Early_Activation	MEbrown	0.811499	brown	MEbrown	0.811499	Early_Activation	1.48235	2.02156	2.22968	brown	Early_Activation	MEblue	0.915341	TRUE	1.48235	2.02156	2.22968
agat-gene-9818	protein STRUBBELIG-RECEPTOR FAMILY 3-like isoform X2 [Ziziphus jujuba]	brown	Early_Activation	MEbrown	0.925919	brown	MEbrown	0.925919	Early_Activation	11.1657	26.4264	20.8007	brown	Early_Activation	MEblue	0.932501	TRUE	11.1657	26.4264	20.8007
agat-gene-9850	Basic helix-loop-helix transcription factor [Parasponia andersonii]	brown	Early_Activation	MEbrown	0.887951	brown	MEbrown	0.887951	Early_Activation	23.4403	39.9364	28.3009	brown	Early_Activation	MEblue	0.983229	TRUE	23.4403	39.9364	28.3009
