# Supplementary material for: Time-resolved transcriptomic analysis reveals key regulatory genes and auxin-responsive networks underlying axillary bud branching in Hippophae rhamnoides
Source: Front Plant Sci. 2026 Mar 3;17:1746947. doi: 10.3389/fpls.2026.1746947 (PMC12993749; doi:10.3389/fpls.2026.1746947)
Supplement: Supplementary file 7 [file Table6.xlsx]

## Sheet: primer design
Primer name	Sequence (5′–3′)	Length (bp)
ARF-R	GTGTTGCCATCCAGTCGCTTAT	22
ARF-F	CCCACATCCCAAATCCCAAT	20
IAA-R	TTGCTGCCTATGATGCCCTTTG	22
IAA-F	TCTGAAGAAGTGCCTTTATT	20
MYC-R	CGTCAGCAACGCGAGATA	18
MYC-F	CCTTCCAAGACCGACCACT	19
NAC-R	TCGGAGGCTGAGCTTGAT	18
NAC-F	CCGGCATTTCGGTTGTCT	18
PP2CD_R	TGATTCTCGGTTGTCCTTCT	20
PP2CD_F	CCAAGTCCAGTTAGGGTATG	20
SAUR36_R	ATGCTGGCTGTAAGGGTGTT	20
SAUR36_F	CGTAGATGAGGCTCTGATTGG	21
18S-F	AAACCTTACCAGCCCTTGAC	20
18S-R	CGCTCGTTATAGGACTTGACC	21

## Sheet: raw qRT-PCR data
Sample	Gene	TechRep1	TechRep2	TechRep3	Mean Ct	SD	Ref_TechRep1	Ref_TechRep2	Ref_TechRep3	Ref_Mean Ct	Ref_SD
T0-1	ARF	25.31	25.42	25.26	25.33	0.0818535	17.79	17.69	17.85	17.7767	0.080829
T0-2	ARF	24.7	24.73	24.52	24.65	0.113578	13.73	13.77	13.68	13.7267	0.0450925
T0-3	ARF	25.14	25.62	25.37	25.3767	0.240069	14.85	14.65	14.74	14.7467	0.100167
T0-4	ARF	25.68	25.49	25.47	25.5467	0.115902	15.5	15.45	15.57	15.5067	0.0602771
T0-5	ARF	24.21	24.27	24.3	24.26	0.0458258	14.28	14.22	14.65	14.3833	0.232881
T1-1	ARF	24.15	24.2	24.02	24.1233	0.0929157	14.8	15.03	14.88	14.9033	0.116762
T1-2	ARF	23.64	23.45	23.57	23.5533	0.0960902	14.51	14.46	14.33	14.4333	0.0929157
T1-3	ARF	23.76	23.6	23.57	23.6433	0.102144	15.24	15.38	15.11	15.2433	0.135031
T1-4	ARF	23.36	23.38	23.31	23.35	0.0360555	14.7	14.74	15.02	14.82	0.174356
T1-5	ARF	23.16	24.08	24.32	23.8533	0.612318	14.67	14.73	14.62	14.6733	0.0550757
T2-1	ARF	23.39	23.54	23.73	23.5533	0.170392	13.72	13.81	13.97	13.8333	0.126623
T2-2	ARF	24.09	23.91	24.01	24.0033	0.090185	14.96	14.83	14.71	14.8333	0.125033
T2-3	ARF	25.03	24.88	24.83	24.9133	0.104083	15.64	15.53	15.77	15.6467	0.120139
T2-4	ARF	23.88	23.75	23.91	23.8467	0.085049	15	14.92	15.1	15.0067	0.090185
T2-5	ARF	23.25	23.16	23.71	23.3733	0.295014	14.1	14.33	13.97	14.1333	0.1823
T0-1	IAA	27.8	27.65	27.43	27.6267	0.1861	14.4	14.53	14.78	14.57	0.193132
T0-2	IAA	27.42	27.06	26.93	27.1367	0.253837	13.86	13.69	13.57	13.7067	0.145717
T0-3	IAA	27.57	27.72	27.74	27.6767	0.0929157	14.75	14.7	14.97	14.8067	0.143643
T0-4	IAA	28.34	28.33	28.79	28.4867	0.262742	15.08	15.14	15.19	15.1367	0.0550757
T0-5	IAA	27.12	27.22	27.19	27.1767	0.051316	15.25	14.9	14.99	15.0467	0.181751
T1-1	IAA	27.12	27.57	27.35	27.3467	0.225019	15.16	14.87	15.13	15.0533	0.159478
T1-2	IAA	26.71	26.84	26.64	26.73	0.101489	14.47	14.96	14.75	14.7267	0.245832
T1-3	IAA	26.44	26.59	26.75	26.5933	0.155027	14.8	14.93	15.06	14.93	0.13
T1-4	IAA	26.29	26.25	26.47	26.3367	0.117189	14.87	14.74	14.94	14.85	0.101489
T1-5	IAA	26.72	26.68	26.92	26.7733	0.128582	14.56	14.69	14.39	14.5467	0.150444
T2-1	IAA	26.83	26.72	26.33	26.6267	0.262742	14.38	14.67	14.23	14.4267	0.223681
T2-2	IAA	26.31	26.6	26.56	26.49	0.157162	14.69	14.68	14.59	14.6533	0.0550757
T2-3	IAA	27.89	28.14	27.75	27.9267	0.197569	15.19	15.41	15.63	15.41	0.22
T2-4	IAA	26.9	27.36	27.2	27.1533	0.233524	15.3	15.15	14.84	15.0967	0.234592
T2-5	IAA	26.77	26.87	27.66	27.1	0.487545	15.29	15.62	15.14	15.35	0.245561
T0-1	MYC				#DIV/0!	#DIV/0!				#DIV/0!	#DIV/0!
T0-2	MYC	24.6	24.05	24.3	24.3167	0.275379	14.8	14.39	15	14.73	0.310966
T0-3	MYC	24.27	24.21	24.26	24.2467	0.0321455	15.19	15.19	15.34	15.24	0.0866025
T0-4	MYC	24.48	24.46	24.08	24.34	0.225389	16.51	16.34	16.05	16.3	0.232594
T0-5	MYC	23.04	22.99	23.42	23.15	0.23516	15.75	15.34	15.28	15.4567	0.255799
T1-1	MYC	24.04	23.33	23.5	23.6233	0.37072	15.46	15.56	16.78	15.9333	0.734938
T1-2	MYC	22.44	22.42	22.39	22.4167	0.0251661	14.49	14.53	14.52	14.5133	0.0208167
T1-3	MYC	22.36	22.45	22.5	22.4367	0.070946	15.16	15.18	15.23	15.19	0.0360555
T1-4	MYC	22.3	22.01	22.15	22.1533	0.145029	15.4	14.94	14.82	15.0533	0.306159
T1-5	MYC	21.85	22.28	24.59	22.9067	1.47358	14.43	14.28	17.9	15.5367	2.04808
T2-1	MYC	22.66	22.51	24.37	23.18	1.0333	14.98	14.92	17.3	15.7333	1.3571
T2-2	MYC	23.82	24.28	23.47	23.8567	0.406243	17.3	15.38	15.45	16.0433	1.08887
T2-3	MYC	22.7	23.36	22.57	22.8767	0.423596	14.94	15.69	14.61	15.08	0.553444
T2-4	MYC	23.11	23.26	23.1	23.1567	0.0896289	18.61	21.06	15.56	18.41	2.75545
T2-5	MYC	22.73	22.98	22.56	22.7567	0.211266	14.42	14.02	14.38	14.2733	0.220303
T0-1	NAC				#DIV/0!	#DIV/0!				#DIV/0!	#DIV/0!
T0-2	NAC	23.22	23.57	23.44	23.41	0.176918	14.35	14.5	14.64	14.4967	0.145029
T0-3	NAC	23.61	23.95	25.62	24.3933	1.07584	16.46	14.91	14.96	15.4433	0.880814
T0-4	NAC	24.53	25.94	26.22	25.5633	0.905778	15.06	15.11	14.8	14.99	0.166433
T0-5	NAC	25.33	25.08	25.25	25.22	0.127671	15.33	15.64	15.35	15.44	0.173494
T1-1	NAC	24.99	24.77	24.74	24.8333	0.136504	14.51	14.75	14.57	14.61	0.1249
T1-2	NAC	23.13	23.36	23.54	23.3433	0.205508	14.36	14.52	14.43	14.4367	0.0802081
T1-3	NAC	23.78	23.06	23.11	23.3167	0.402036	14.42	14.58	14.54	14.5133	0.0832666
T1-4	NAC	23.14	23.1	23.09	23.11	0.0264575	15.06	14.76	14.65	14.8233	0.212211
T1-5	NAC	22.65	22.66	22.77	22.6933	0.0665833	13.95	15.99	14.27	14.7367	1.09715
T2-1	NAC	23.27	23.23	23.46	23.32	0.122882	14.69	14.71	14.44	14.6133	0.150444
T2-2	NAC	24.23	24.58	24.48	24.43	0.180278	15.39	15.28	14.84	15.17	0.291033
T2-3	NAC	23.47	23.35	23.45	23.4233	0.064291	14.91	15.31	15.17	15.13	0.202978
T2-4	NAC	24.29	24.09	24.55	24.31	0.230651	14.36	14.79	14.26	14.47	0.281603
T2-5	NAC	24.03	24.13	24.53	24.23	0.264575	14.53	14.65	15.02	14.7333	0.255408
T0-1	PP2CD				#DIV/0!	#DIV/0!				#DIV/0!	#DIV/0!
T0-2	PP2CD	26.97	26.97	26.96	26.9667	0.0057735	14.07	14.04	14.25	14.12	0.113578
T0-3	PP2CD	28.14	28.79	27.98	28.3033	0.428991	15.16	15.01	15.18	15.1167	0.0929157
T0-4	PP2CD	28.07	28.33	28.36	28.2533	0.159478	15.51	15.55	15.46	15.5067	0.0450925
T0-5	PP2CD	27.02	26.86	27.28	27.0533	0.211975	15.42	15.69	15.6	15.57	0.137477
T1-1	PP2CD	27.53	27.56	27.53	27.54	0.0173205	15.73	15.72	15.65	15.7	0.043589
T1-2	PP2CD	27.28	27.09	26.87	27.08	0.205183	15.38	15.26	15.28	15.3067	0.064291
T1-3	PP2CD	26.87	26.97	27.1	26.98	0.115326	15.45	15.42	15.49	15.4533	0.0351188
T1-4	PP2CD	26.57	26.38	26.32	26.4233	0.130512	15.41	15.57	15.29	15.4233	0.140475
T1-5	PP2CD	26.95	27.05	27.28	27.0933	0.169214	15.21	15.21	15.45	15.29	0.138564
T2-1	PP2CD	27.2	27.32	26.94	27.1533	0.194251	15.64	15.46	15.39	15.4967	0.12897
T2-2	PP2CD	27.1	26.84	27.02	26.9867	0.133167	16	15.45	15.42	15.6233	0.326548
T2-3	PP2CD	28.69	28.32	28.15	28.3867	0.276104	15.85	15.82	15.64	15.77	0.113578
T2-4	PP2CD	27.37	27.76	27.5	27.5433	0.198578	15.47	15.75	15.47	15.5633	0.161658
T2-5	PP2CD	26.65	26.77	26.92	26.78	0.135277	15.59	15.15	15.47	15.4033	0.22745
T0-1	SAUR36				#DIV/0!	#DIV/0!				#DIV/0!	#DIV/0!
T0-2	SAUR36	23.42	23.25	23.71	23.46	0.232594	13.86	13.87	14.11	13.9467	0.141539
T0-3	SAUR36	25.01	24.81	25.07	24.9633	0.136137	14.88	14.8	14.86	14.8467	0.0416333
T0-4	SAUR36	25.35	25.28	24.96	25.1967	0.207926	15.31	15.38	15.32	15.3367	0.0378594
T0-5	SAUR36	24.5	24.55	24.35	24.4667	0.104083	15.1	15.16	14.99	15.0833	0.0862168
T1-1	SAUR36	24.94	25.07	24.91	24.9733	0.085049	15.05	15.13	15.35	15.1767	0.155349
T1-2	SAUR36	24.24	24.25	24.26	24.25	0.01	14.63	14.77	15	14.8	0.186815
T1-3	SAUR36	24.48	24.24	24.49	24.4033	0.141539	15.04	15.03	15.14	15.07	0.0608276
T1-4	SAUR36	24.35	24.46	24.15	24.32	0.157162	15.2	14.89	15.07	15.0533	0.155671
T1-5	SAUR36	24.47	24.45	24.73	24.55	0.156205	14.9	14.95	14.95	14.9333	0.0288675
T2-1	SAUR36	25.23	25.67	25.12	25.34	0.291033	14.98	15.12	14.93	15.01	0.0984886
T2-2	SAUR36	24.04	24.3	24.29	24.21	0.147309	15.04	14.83	14.86	14.91	0.113578
T2-3	SAUR36	25.46	25.46	25.37	25.43	0.0519615	15.33	15.32	15.36	15.3367	0.0208167
T2-4	SAUR36	25.85	25.29	25.36	25.5	0.305123	14.85	14.98	15.38	15.07	0.276225
T2-5	SAUR36	24.19	24.14	24.33	24.22	0.0984886	14.78	14.66	14.85	14.7633	0.0960902
