# Supplementary material for: Time-resolved transcriptomic analysis reveals key regulatory genes and auxin-responsive networks underlying axillary bud branching in Hippophae rhamnoides
Source: Front Plant Sci. 2026 Mar 3;17:1746947. doi: 10.3389/fpls.2026.1746947 (PMC12993749; doi:10.3389/fpls.2026.1746947)
Supplement: Supplementary file 8 [file Table7.xlsx]

## Sheet: Raw ELISA data for IAA quantifi
Temperature(¡C)		1	2	3	4	5	6	7	8	9	10	11	12
22.9	S	2.1604	1.7361	1.1241	0.6768	0.1332	0.1155	2.3121	1.6871	1.2415	0.8173	0.1481	0.1125	A
OD450nm	T0(D1)	0.0594	0.0462	0.0463	0.0517	0.0567			0.0484	0.0598	0.0458	0.0618	0.0393	B
	T0(D2)	1.8972	1.7809	1.4734	1.7894	1.5552			1.8813	1.8099	1.521	1.6915	1.6235	C
	T1(D1)	0.135	0.2683	0.0531	0.094	1.764			0.1529	0.2953	0.0476	0.0857	1.6557	D
	T1(D2)	1.8479	1.8226	1.5849	1.632	2.1176			1.7595	1.8329	1.4662	1.7024	1.9454	E
	T2(D1)	0.1474	0.3258	0.139	0.1414	0.0682			0.1024	0.2645	0.0863	0.2456	0.077	F
	T2(D2)	1.8079	1.9147	1.7614	1.6171	1.7146			1.5368	1.7395	1.6704	1.905	1.8359	G
		Rep1						Rep2						H
		D1:Stock solution
		D2:working solution
		1. Calculate the mean absorbance value A450 for each set of reference standards and samples. 2. Divide the average A450 value for each standard, control and test sample by the average A450 of standard0 and multiply by 100 to obtain %B/B0 for each sample. 3. Prepare a standard curve by plotting the average absorbance of each standard versus the corresponding concentrations of the standards on line…
